# Supplementary material for: YAP1 reactivation in cardiomyocytes following ECM remodelling contributes to the development of contractile force and sarcomere maturation
Source: Cell Death Discov. 2025 Nov 10;11:518. doi: 10.1038/s41420-025-02793-2 (PMC12603042; doi:10.1038/s41420-025-02793-2)
Supplement: Supplementary file 10 — Supplementary Table 1 [file 41420_2025_2793_MOESM10_ESM.xlsx]

## Sheet: DGE
gene_symbol	logFC	AveExpr	t	P.Value	adj.P.Val	B
PCDHGB4	3.68454	4.67725	57.1451	2.16057e-11	1.33308e-07	16.6008
PCDHB5	3.223	4.406	44.1829	1.55443e-10	2.8074e-07	14.9164
CSRP1	5.31294	5.03388	44.0011	1.60432e-10	2.8074e-07	15.019
NF1P8	8.86114	-1.64368	40.7759	2.87483e-10	3.86974e-07	10.5344
SPRY1	2.05767	6.34836	38.3476	4.60062e-10	5.36708e-07	14.0758
TSPAN12	2.02712	5.22146	35.0413	9.17207e-10	7.65497e-07	13.3861
ZNF528	3.80755	3.19787	35.0195	9.21586e-10	7.65497e-07	13.0015
PHLDA1	1.85925	7.15201	34.0915	1.13171e-09	8.27794e-07	13.1772
CDH11	1.63619	8.53075	32.9261	1.47646e-09	9.93714e-07	12.9086
JAG1	2.30216	7.8699	31.9309	1.86668e-09	1.02928e-06	12.6676
DACT1	2.39707	7.59037	31.6826	1.98143e-09	1.02928e-06	12.6059
KLF7	1.70396	5.10751	31.592	2.02523e-09	1.02928e-06	12.5996
PRKCE	1.92644	4.6911	31.4723	2.08481e-09	1.02928e-06	12.5674
GNG2	1.9246	6.00569	31.32	2.16351e-09	1.02928e-06	12.5215
NGFR	2.96058	4.09846	31.2958	2.17632e-09	1.02928e-06	12.4851
RSPO4	1.92755	5.94727	30.1872	2.86638e-09	1.19426e-06	12.2333
ZNF572	7.35024	-2.39907	29.982	3.01955e-09	1.20761e-06	9.21917
ECE1	1.33752	7.89769	29.9601	3.03645e-09	1.20761e-06	12.1661
ZFP3	5.41975	1.41407	29.8082	3.15655e-09	1.21753e-06	11.3706
ZNF253	2.47734	3.98187	29.4427	3.46826e-09	1.21753e-06	12.0311
FREM1	2.43845	6.84104	29.4116	3.4963e-09	1.21753e-06	12.0199
SHISA2	2.46698	5.60833	29.28	3.61801e-09	1.21753e-06	12.0002
THY1	1.81332	5.57915	28.7173	4.1954e-09	1.25892e-06	11.8482
FMNL3	1.80972	6.4919	28.6519	4.269e-09	1.25892e-06	11.8138
ZEB2	1.51845	6.62725	28.6103	4.31654e-09	1.25892e-06	11.8014
TGFB1I1	1.63694	5.4431	28.3043	4.68547e-09	1.31883e-06	11.7382
GFOD1	2.48193	5.02267	28.142	4.8955e-09	1.31883e-06	11.7077
LIMA1	1.56162	6.72051	28.1236	4.91998e-09	1.31883e-06	11.6642
ZNF135	2.57826	2.91635	28.0979	4.95447e-09	1.31883e-06	11.5107
KCP	2.1854	4.49056	28.0833	4.97415e-09	1.31883e-06	11.703
ZNF229	3.46544	2.04036	27.5192	5.80626e-09	1.38165e-06	11.1334
FLI1	3.03973	3.94954	27.4966	5.84272e-09	1.38165e-06	11.5286
ENDOD1	2.02729	5.33236	27.2461	6.2648e-09	1.44247e-06	11.4417
EPAS1	2.40101	5.88958	26.9912	6.73007e-09	1.49075e-06	11.3477
TFPI2	2.64603	5.19559	26.7054	7.29861e-09	1.54922e-06	11.2894
CTSB	1.35276	8.29448	26.684	7.34328e-09	1.54922e-06	11.245
PGA5	4.41261	0.309458	26.4078	7.94908e-09	1.63648e-06	10.3034
FAR2P4	3.19723	2.2973	26.0353	8.85717e-09	1.7567e-06	10.8608
BAMBI	1.34548	8.24194	25.8557	9.33661e-09	1.7567e-06	10.9912
RIMS2	1.798	4.51155	25.8196	9.43654e-09	1.7567e-06	11.0568
MAP3K13	2.63034	3.69359	25.7072	9.7552e-09	1.79691e-06	11.016
KLHL4	1.72711	5.74376	25.3832	1.07439e-08	1.91885e-06	10.8606
THBS1	1.67379	8.10528	25.3428	1.08747e-08	1.91885e-06	10.8289
ACTA1	2.19976	4.96348	25.3152	1.09655e-08	1.91885e-06	10.8791
MED15P8	6.26523	-2.9405	25.1496	1.1527e-08	1.97757e-06	8.3446
COL6A3	1.40423	8.20169	24.9922	1.20908e-08	2.02961e-06	10.717
HEY1	2.40552	6.42733	24.8872	1.24845e-08	2.04174e-06	10.685
ANK3	1.40386	8.46884	24.5069	1.40358e-08	2.18237e-06	10.5605
SLC27A3	1.89679	5.35821	24.4524	1.42755e-08	2.18237e-06	10.5793
SCG3	3.17656	2.35099	24.3968	1.45246e-08	2.19108e-06	10.4513
LHFPL2	1.3461	6.99382	24.1687	1.55998e-08	2.27258e-06	10.4435
ITGA1	1.82445	7.06504	24.1615	1.56353e-08	2.27258e-06	10.4407
PDE3A	1.49333	6.78327	24.0396	1.62482e-08	2.27258e-06	10.4013
RGS2	2.10442	4.39543	23.9669	1.66266e-08	2.27258e-06	10.4836
HAND1	1.57694	6.98209	23.8856	1.70613e-08	2.27258e-06	10.348
C17orf51	6.69324	0.634737	23.8515	1.72476e-08	2.27258e-06	9.88318
TOP3A	1.24583	6.02232	23.847	1.72726e-08	2.27258e-06	10.3482
N4BP2L1	3.10022	3.41759	23.6828	1.82033e-08	2.32511e-06	10.3952
HAS2	2.08075	6.86182	23.5213	1.91747e-08	2.34642e-06	10.2239
CPT1A	2.17271	3.62684	23.4295	1.97529e-08	2.38384e-06	10.3252
LRRC61	6.73932	1.14491	23.3362	2.03609e-08	2.39812e-06	9.89962
VAV3	2.62252	2.75158	23.3341	2.03748e-08	2.39812e-06	10.2186
TACR1	3.29468	2.26196	23.3246	2.04379e-08	2.39812e-06	10.136
ATP2B1	1.2573	8.51962	23.3069	2.05565e-08	2.39812e-06	10.1541
AKAP7	1.5161	4.11174	23.1298	2.17823e-08	2.49883e-06	10.2223
F2R	1.32798	6.24579	23.1008	2.1991e-08	2.49883e-06	10.0847
SORBS1	1.71255	6.18448	23.0493	2.23665e-08	2.5251e-06	10.068
MYO1D	1.19068	7.14812	22.9855	2.28427e-08	2.54191e-06	10.0351
ZNF626	1.80731	3.66071	22.9711	2.29511e-08	2.54191e-06	10.1777
KCNS3	1.65281	3.94833	22.9371	2.3211e-08	2.55452e-06	10.164
ST8SIA4	2.38442	3.1472	22.9038	2.34686e-08	2.56674e-06	10.1312
GFPT2	1.39286	5.50751	22.8448	2.39327e-08	2.60123e-06	10.0231
TNFRSF19	1.05868	6.88417	22.4729	2.71078e-08	2.85759e-06	9.85277
NRP2	1.52721	8.85028	22.41	2.76902e-08	2.87867e-06	9.8387
PCDHB15	1.96798	4.06641	22.3982	2.78013e-08	2.87867e-06	9.97582
QSOX1	1.27416	6.71135	22.3556	2.82058e-08	2.88639e-06	9.81136
BMPER	2.01308	5.03287	22.3247	2.85034e-08	2.89989e-06	9.87185
PCDHA10	1.90681	4.22657	22.3048	2.86967e-08	2.90268e-06	9.93328
MAMLD1	2.87478	2.10456	22.1911	2.98308e-08	2.95536e-06	9.7756
LBH	1.48893	8.05028	22.1638	3.01112e-08	2.95536e-06	9.74093
TEK	2.64893	6.02269	22.1613	3.01363e-08	2.95536e-06	9.75323
ADCY5	1.2607	5.32468	22.1069	3.07042e-08	2.96618e-06	9.76982
KCNH1	3.57971	1.5073	22.0636	3.11642e-08	2.97704e-06	9.63133
ZBED6CL	7.1365	-0.270304	22.0349	3.14733e-08	2.97704e-06	9.13469
ATP6AP2	1.1981	7.19901	22.0121	3.17213e-08	2.98335e-06	9.68225
PLSCR5	4.37208	3.15381	21.9567	3.23326e-08	3.00951e-06	9.82392
VWC2	3.56242	2.30857	21.9104	3.28552e-08	3.0289e-06	9.72028
LAMC3	2.64737	4.96328	21.9076	3.28871e-08	3.0289e-06	9.7263
VASP	1.14251	6.45609	21.87	3.33174e-08	3.05247e-06	9.63517
EDIL3	1.67338	6.69185	21.7428	3.48246e-08	3.10916e-06	9.5848
PDE1B	2.58045	3.35516	21.7068	3.52651e-08	3.12099e-06	9.74779
CCDC3	1.93855	7.97926	21.7028	3.53137e-08	3.12099e-06	9.56898
SLC30A3	1.54827	5.75056	21.6568	3.58862e-08	3.13728e-06	9.57687
ALDH2	1.30393	6.59408	21.5418	3.73651e-08	3.17318e-06	9.50994
TGFB1	1.09213	6.37471	21.5288	3.75363e-08	3.17318e-06	9.50821
TCEAL5	6.3806	-0.473464	21.4141	3.90862e-08	3.24328e-06	8.90891
PGA4	3.58256	0.0476963	21.4121	3.91144e-08	3.24328e-06	9.08597
GALNT8	1.70427	3.72632	21.3884	3.94436e-08	3.24328e-06	9.63494
REN	3.51041	1.59597	21.3542	3.99246e-08	3.26468e-06	9.43604
BIN1	1.4311	6.71108	21.2653	4.1207e-08	3.33834e-06	9.40327
ING3	1.12389	4.97203	21.1433	4.30428e-08	3.42367e-06	9.4398
NPR1	1.63954	6.62412	21.0811	4.40144e-08	3.44015e-06	9.33298
AFAP1L2	1.90443	6.16878	21.0797	4.40364e-08	3.44015e-06	9.34086
FAM196A	3.192	0.527909	20.9873	4.55268e-08	3.54077e-06	9.10702
2023-09-06	1.06935	6.12725	20.8213	4.83477e-08	3.67842e-06	9.24134
SUSD5	1.44827	4.09787	20.7931	4.88465e-08	3.70028e-06	9.3938
MLLT3	1.50005	5.48843	20.7701	4.92579e-08	3.71536e-06	9.2522
SNAP91	1.73136	3.42072	20.643	5.16011e-08	3.83463e-06	9.37087
DGKI	2.20003	7.57359	20.6207	5.20238e-08	3.8412e-06	9.14872
PROK1	5.73297	0.333919	20.5943	5.25307e-08	3.85446e-06	8.94343
LMO2	1.97722	3.23516	20.5885	5.2644e-08	3.85446e-06	9.35031
ZNF680	2.11101	2.80369	20.428	5.58565e-08	4.02236e-06	9.27574
COLEC11	3.60393	2.51184	20.3198	5.8145e-08	4.10274e-06	9.2158
LRRC8A	0.993044	6.6807	20.1696	6.15015e-08	4.25381e-06	8.97062
ZYX	1.29601	7.71185	20.0606	6.40744e-08	4.34251e-06	8.92368
IRX5	1.67872	4.14159	20.052	6.42844e-08	4.34251e-06	9.10416
COL13A1	1.95792	4.98269	20.0465	6.4417e-08	4.34251e-06	9.00859
TRIB1	1.22472	5.61996	20.0464	6.4419e-08	4.34251e-06	8.95453
SCGB2B3P	5.1756	-3.48574	19.8759	6.8717e-08	4.55e-06	7.2275
VAMP5	3.22365	1.14882	19.8688	6.8904e-08	4.55e-06	8.89091
SIPA1L2	1.23698	8.27964	19.8262	7.00312e-08	4.5882e-06	8.83131
MECOM	1.80508	5.49165	19.7046	7.33637e-08	4.71982e-06	8.82299
EFNB2	1.19477	7.94749	19.5901	7.66662e-08	4.84326e-06	8.7304
CECR6	1.98708	2.8801	19.553	7.77738e-08	4.87406e-06	8.95821
MMP28	2.85731	1.55218	19.5458	7.79894e-08	4.87406e-06	8.84092
PCDH17	1.50178	5.72049	19.5249	7.86229e-08	4.89617e-06	8.73317
IL18R1	2.91868	2.64166	19.512	7.9015e-08	4.90313e-06	8.93249
SRC	1.07186	6.905	19.4815	7.9955e-08	4.91637e-06	8.68414
REPS2	1.99095	3.77798	19.4139	8.20831e-08	4.9874e-06	8.88348
HCN1	1.30211	4.60365	19.369	8.35296e-08	5.04029e-06	8.77406
CGNL1	1.14677	8.33767	19.3105	8.5461e-08	5.13911e-06	8.61577
ZNF354C	1.96681	2.53514	19.2979	8.58839e-08	5.13975e-06	8.84628
ITGAV	1.80887	9.07206	19.2927	8.60591e-08	5.13975e-06	8.61793
LRFN5	2.4933	3.06968	19.2795	8.65054e-08	5.14241e-06	8.8567
NEK2P4	4.04214	-0.691158	19.2521	8.74377e-08	5.16916e-06	8.25773
KCTD12	1.12489	8.12956	19.1277	9.18259e-08	5.37285e-06	8.53574
CHRM2	1.66419	6.19612	19.1182	9.21707e-08	5.37285e-06	8.54063
SMTN	1.01975	5.1006	19.1049	9.26552e-08	5.37285e-06	8.60626
ZNF677	1.41421	4.3742	19.0053	9.63846e-08	5.51188e-06	8.65101
PGM5	1.50941	4.86821	18.9893	9.69984e-08	5.51193e-06	8.58257
KIAA0319	2.67102	2.47426	18.9024	1.00418e-07	5.641e-06	8.69265
PLK2	1.20982	7.62296	18.8331	1.0324e-07	5.74958e-06	8.40506
ZNF266	1.2172	5.11169	18.8268	1.03498e-07	5.74958e-06	8.48586
ANTXR2	1.35601	6.70534	18.7883	1.0511e-07	5.80226e-06	8.38837
ADAMTS1	1.11294	6.98723	18.7781	1.05541e-07	5.80773e-06	8.38164
ANO1	3.32558	3.26051	18.7369	1.07303e-07	5.86564e-06	8.6382
CPED1	2.27813	5.4204	18.7305	1.07581e-07	5.86564e-06	8.41483
PCDHGA10	1.01199	5.44237	18.6813	1.09737e-07	5.92683e-06	8.39149
GLIPR1	2.00204	4.64508	18.6595	1.10708e-07	5.94258e-06	8.46826
MRVI1	1.27111	4.11198	18.6466	1.11287e-07	5.95541e-06	8.53227
USP9X	1.15609	8.44631	18.629	1.12083e-07	5.97792e-06	8.32205
PLVAP	2.2661	3.10469	18.583	1.14193e-07	6.01884e-06	8.57925
SLC40A1	1.34868	5.18705	18.5621	1.15166e-07	6.03379e-06	8.36284
KIAA1462	1.27327	6.51808	18.5047	1.17888e-07	6.15796e-06	8.26573
KALRN	1.4308	5.55482	18.4718	1.19479e-07	6.1818e-06	8.29054
HM13	1.00081	6.83991	18.468	1.19663e-07	6.1818e-06	8.24595
MYO1E	1.76194	5.15375	18.4524	1.20428e-07	6.19812e-06	8.31795
MAML3	0.846356	6.12006	18.4085	1.22613e-07	6.27371e-06	8.23272
DECR1	1.07371	4.98983	18.3764	1.24237e-07	6.2865e-06	8.30228
RTN2	1.39351	4.56875	18.363	1.24921e-07	6.2865e-06	8.34915
STK38L	1.19643	6.76397	18.3568	1.25236e-07	6.2865e-06	8.197
PCDH7	1.02898	8.69049	18.3541	1.25378e-07	6.2865e-06	8.20313
STMN2	2.23403	2.20593	18.2432	1.31239e-07	6.52431e-06	8.42093
ADAMTS2	1.58142	5.55917	18.1198	1.38121e-07	6.76096e-06	8.13278
ZNF644	0.887	6.70361	18.1164	1.38318e-07	6.76096e-06	8.0892
RGL1	1.05218	7.22123	18.0631	1.41424e-07	6.84429e-06	8.0614
DNAH2	1.38017	4.25521	18.0603	1.41587e-07	6.84429e-06	8.25894
IRX3	1.01115	5.63035	18.0121	1.4447e-07	6.93622e-06	8.07878
SPRY2	1.18891	6.6778	18.0086	1.44678e-07	6.93622e-06	8.04041
NTRK1	2.5024	3.55205	17.9935	1.45596e-07	6.96117e-06	8.30981
NAV1	1.3408	7.45027	17.9449	1.48591e-07	7.04659e-06	8.00743
ZNF44	1.31538	3.6665	17.8192	1.56666e-07	7.36963e-06	8.22368
TMOD2	1.14299	5.11136	17.7839	1.59024e-07	7.46049e-06	8.02179
RADIL	1.44964	4.14583	17.7497	1.61343e-07	7.50889e-06	8.13554
GBGT1	1.74476	3.66327	17.6483	1.68453e-07	7.77207e-06	8.14852
EHHADH	3.47065	1.05625	17.6441	1.68755e-07	7.77207e-06	8.08872
TOR4A	2.13513	2.98132	17.6439	1.68775e-07	7.77207e-06	8.18902
SYNPO2	1.31384	5.02987	17.6336	1.69512e-07	7.78553e-06	7.96196
FN1	1.20432	12.1001	17.5994	1.72012e-07	7.83863e-06	7.91066
RALGDS	1.01055	6.66232	17.587	1.72926e-07	7.85266e-06	7.84582
FAM114A1	0.918753	5.97052	17.5831	1.73217e-07	7.85266e-06	7.86196
FERMT2	1.06045	7.92694	17.5044	1.7916e-07	7.96477e-06	7.80543
EDN3	2.7479	2.51165	17.4897	1.80297e-07	7.96721e-06	8.12457
FAR2P2	2.38899	4.11934	17.4694	1.81878e-07	8.00077e-06	8.01219
FAM105A	1.34403	3.81595	17.4682	1.81971e-07	8.00077e-06	8.05122
METTL7A	1.07176	5.82117	17.431	1.84915e-07	8.10279e-06	7.79805
DUSP6	1.68666	7.11179	17.4072	1.86825e-07	8.13248e-06	7.75765
SMAD3	0.890071	6.72787	17.3267	1.9345e-07	8.28324e-06	7.72254
CHSY1	1.02926	6.93747	17.3249	1.93602e-07	8.28324e-06	7.71985
PDE4D	1.32897	5.32138	17.2741	1.97921e-07	8.40478e-06	7.76226
LIMCH1	1.73172	6.41082	17.2346	2.01358e-07	8.49051e-06	7.68337
FBXO32	2.2046	5.92194	17.2247	2.02232e-07	8.50686e-06	7.6952
ZNF559	1.22828	4.37684	17.2129	2.03272e-07	8.53012e-06	7.85569
TGFBR2	1.24281	4.59188	17.1898	2.05341e-07	8.59633e-06	7.81266
PVR	1.44744	5.29078	17.1304	2.10749e-07	8.73908e-06	7.69701
PFKFB3	0.767118	6.81591	17.116	2.12083e-07	8.77363e-06	7.62111
MEF2C	1.51806	5.78615	17.0343	2.19854e-07	9.0523e-06	7.61118
ZBTB8A	0.978665	5.51375	17.0137	2.21855e-07	9.10554e-06	7.62052
LIFR	1.44991	7.75495	17.0103	2.22188e-07	9.10554e-06	7.56882
GPSM3	1.23189	3.95722	16.95	2.28199e-07	9.26511e-06	7.79447
SRSF8	0.922389	6.02497	16.8939	2.33951e-07	9.43733e-06	7.5313
TMEM87B	0.799825	5.84618	16.8662	2.36856e-07	9.48455e-06	7.52638
EBF4	1.26837	4.72807	16.833	2.40387e-07	9.58209e-06	7.62316
TIE1	2.14398	2.54702	16.7809	2.4604e-07	9.75799e-06	7.81723
NTS	2.58962	4.05349	16.7245	2.5234e-07	9.87853e-06	7.67392
PTGS2	2.94002	2.38656	16.6693	2.58682e-07	1.0037e-05	7.76705
CFC1	2.30539	3.58976	16.6565	2.60181e-07	1.00506e-05	7.70247
PNPLA4	1.58048	2.99044	16.6024	2.66609e-07	1.01961e-05	7.72528
SIDT2	0.882938	5.63215	16.5829	2.68976e-07	1.02322e-05	7.40101
VCL	1.21327	9.40494	16.551	2.72886e-07	1.03288e-05	7.365
NFE2L2	0.803059	6.78223	16.5478	2.73287e-07	1.03288e-05	7.34371
FOXO1	1.5459	5.43526	16.5176	2.77053e-07	1.04486e-05	7.38495
FAM110B	1.4903	5.26084	16.4814	2.81655e-07	1.05089e-05	7.38437
MAB21L2	1.39708	7.00429	16.4245	2.89051e-07	1.06647e-05	7.28035
ZNF300	1.06743	4.9625	16.4069	2.91387e-07	1.07032e-05	7.3827
SSH1	0.854286	6.84258	16.4042	2.91754e-07	1.07032e-05	7.27145
ZC3HAV1L	3.76207	0.939661	16.3688	2.96517e-07	1.08551e-05	7.56415
ATP1B1	1.0379	7.18687	16.3308	3.01726e-07	1.09998e-05	7.23222
CXorf38	1.13755	4.55126	16.2969	3.06459e-07	1.1126e-05	7.38718
FNIP2	0.936374	6.22668	16.281	3.08713e-07	1.11846e-05	7.22027
ZNF772	1.66166	3.15534	16.2543	3.1254e-07	1.12766e-05	7.55221
THSD7A	1.33196	5.11342	16.2476	3.13499e-07	1.12879e-05	7.28432
ITGA8	1.48936	7.06238	16.2169	3.17985e-07	1.14259e-05	7.17529
FAR2P1	1.36883	5.16703	16.2107	3.18891e-07	1.1435e-05	7.25945
CMTM3	0.887355	6.02548	16.1849	3.22717e-07	1.149e-05	7.17911
SH2B3	1.01099	4.5703	16.1466	3.28501e-07	1.149e-05	7.30915
ALPK3	1.54293	7.3403	16.1403	3.29467e-07	1.149e-05	7.13541
DENND4C	1.01168	6.35602	16.1362	3.30096e-07	1.149e-05	7.14319
RP11-309L24.4	2.15978	2.82344	16.1265	3.31587e-07	1.149e-05	7.51083
EPOR	1.30231	4.77182	16.118	3.32901e-07	1.15022e-05	7.26424
CAPN5	1.01372	5.17162	16.1115	3.33912e-07	1.15022e-05	7.20874
ZNF841	1.21747	3.90399	16.0434	3.44669e-07	1.18262e-05	7.36468
DYRK2	0.831389	6.69329	16.0223	3.48084e-07	1.1883e-05	7.0792
DUSP10	1.62771	4.11319	16.0205	3.48384e-07	1.1883e-05	7.32056
KCNK3	1.31105	3.50651	16.0105	3.50013e-07	1.18858e-05	7.40123
PITPNB	1.01046	6.99911	16	3.51733e-07	1.18858e-05	7.06501
CAPN13	3.58205	-0.219103	15.9963	3.52349e-07	1.18858e-05	7.25944
EDNRB	1.8032	3.84355	15.9537	3.59451e-07	1.2073e-05	7.32899
EGFLAM	1.93225	5.88305	15.9009	3.68488e-07	1.22589e-05	7.0406
FNBP1	0.800341	6.32288	15.8959	3.69365e-07	1.22648e-05	7.02068
LAPTM5	2.55673	0.487798	15.7893	3.88444e-07	1.27822e-05	7.27284
SLC6A8	1.11665	6.02043	15.7624	3.93438e-07	1.28548e-05	6.96202
ZNF844	1.24138	4.3035	15.7428	3.97122e-07	1.29168e-05	7.14833
NRG1	2.18313	2.63437	15.7156	4.02285e-07	1.30122e-05	7.32191
SSFA2	1.14679	6.74861	15.7094	4.03478e-07	1.30267e-05	6.91646
PKIA	0.84229	6.11767	15.6972	4.05836e-07	1.30787e-05	6.924
TRHDE	2.15281	2.22605	15.6168	4.2173e-07	1.34669e-05	7.28196
ST3GAL2	0.796764	6.63797	15.6043	4.24259e-07	1.34839e-05	6.86252
FAM222A	1.39998	3.19555	15.6027	4.24575e-07	1.34839e-05	7.23177
NBPF1	1.19099	6.32742	15.5596	4.3346e-07	1.36956e-05	6.84484
FAM46A	1.35718	3.73344	15.5572	4.33954e-07	1.36956e-05	7.14507
ENTPD3	2.35548	1.3099	15.5213	4.41531e-07	1.38714e-05	7.21606
HS3ST3B1	1.08674	5.30043	15.5155	4.42754e-07	1.38849e-05	6.88609
CTD-2554C21.2	1.73171	2.87265	15.4879	4.48697e-07	1.3996e-05	7.19926
DLC1	0.873862	6.17445	15.4084	4.66299e-07	1.43294e-05	6.76935
PRICKLE1	1.18124	7.35706	15.3904	4.70392e-07	1.44157e-05	6.74415
FAM210B	0.964457	6.76377	15.3371	4.82751e-07	1.47429e-05	6.71913
P2RY1	1.62736	4.83558	15.3263	4.85282e-07	1.47943e-05	6.84528
TRIOBP	0.715609	7.17371	15.3094	4.89309e-07	1.48049e-05	6.70112
ZNF486	1.32542	3.50713	15.2992	4.91745e-07	1.48049e-05	7.0437
INSRR	2.16968	1.05351	15.2973	4.92213e-07	1.48049e-05	7.0997
RASGRP3	1.71183	3.13136	15.2965	4.92398e-07	1.48049e-05	7.08359
GREM2	1.4325	2.94329	15.2706	4.98662e-07	1.48785e-05	7.08588
PCDH8	1.1907	4.15308	15.2276	5.09299e-07	1.51311e-05	6.90646
SLC35D1	0.832376	5.19053	15.2145	5.12574e-07	1.51769e-05	6.73843
PEAR1	1.39002	4.79694	15.1922	5.18224e-07	1.52924e-05	6.77939
ATP8A2	1.90987	2.99343	15.1732	5.23095e-07	1.53585e-05	7.03262
PIP5K1C	0.957678	6.9062	15.166	5.24935e-07	1.53867e-05	6.62564
RERE	0.85302	8.74124	15.1148	5.38381e-07	1.56492e-05	6.60825
CDKN2B	1.44908	6.64505	15.1085	5.4005e-07	1.56492e-05	6.59707
SPTBN1	1.10456	9.66558	15.1048	5.41045e-07	1.56492e-05	6.61853
RAI2	2.85569	1.53168	15.0952	5.43619e-07	1.56514e-05	7.02393
KDM3A	1.00082	6.72557	15.0883	5.45458e-07	1.56514e-05	6.58517
EHD3	1.27478	5.53324	15.0579	5.53741e-07	1.57988e-05	6.61827
GBP4	1.65444	4.83598	15.0453	5.57209e-07	1.58546e-05	6.69459
DPYSL4	1.1466	5.58602	15.0013	5.69542e-07	1.60806e-05	6.58294
MCOLN3	1.22393	4.12222	14.9819	5.75056e-07	1.61721e-05	6.7812
RGAG4	1.42322	5.3916	14.9754	5.76933e-07	1.61791e-05	6.58662
TRIB2	1.1682	5.80589	14.9664	5.79509e-07	1.6209e-05	6.54802
TENM4	0.896983	7.5594	14.8578	6.11868e-07	1.68086e-05	6.45531
CCDC183	1.37686	7.26752	14.8266	6.21556e-07	1.69695e-05	6.43752
SAMSN1	3.57085	-0.246164	14.8264	6.21604e-07	1.69695e-05	6.76238
CDKL5	1.03333	5.85634	14.7701	6.39507e-07	1.735e-05	6.43674
RSU1	0.8954	5.82181	14.7579	6.4345e-07	1.74299e-05	6.43199
AFAP1	0.900465	6.22682	14.7511	6.45666e-07	1.74629e-05	6.40966
SH3BP1	0.82277	5.40916	14.7324	6.51817e-07	1.75173e-05	6.451
SERPINE2	1.07512	7.31713	14.6764	6.70569e-07	1.78604e-05	6.35386
BMP6	2.00016	1.20627	14.6293	6.8684e-07	1.82383e-05	6.78803
STAT6	1.37395	6.43803	14.6203	6.9e-07	1.82667e-05	6.33081
EXOC3L2	2.23657	1.78502	14.6091	6.93949e-07	1.83435e-05	6.7879
FRMPD4	3.54953	1.59571	14.5834	7.03094e-07	1.85544e-05	6.77375
CALCRL	1.94844	3.61765	14.5624	7.10688e-07	1.86732e-05	6.63817
CPAMD8	0.8479	5.26964	14.5472	7.16232e-07	1.87625e-05	6.36267
ZNF582	1.88826	1.85792	14.5129	7.28939e-07	1.89303e-05	6.73897
HLA-E	0.787549	5.3713	14.5067	7.31292e-07	1.89303e-05	6.32861
SPRY4	1.86008	5.12885	14.5012	7.33328e-07	1.8955e-05	6.35384
ITGA5	1.02476	7.66579	14.4724	7.44267e-07	1.91528e-05	6.24003
PREX1	0.812222	5.60926	14.4586	7.49592e-07	1.92333e-05	6.27923
DSTN	0.69275	8.08179	14.4446	7.5503e-07	1.93445e-05	6.2273
DUSP5	1.58137	4.70916	14.4336	7.59312e-07	1.94257e-05	6.37673
TGFBR3	2.05271	6.10753	14.4085	7.69237e-07	1.96223e-05	6.22125
CYP27A1	1.93678	3.78519	14.4038	7.71091e-07	1.96409e-05	6.52452
LMBR1L	0.961058	5.88063	14.3616	7.88105e-07	1.98997e-05	6.20548
TRIM61	2.32639	0.159223	14.3576	7.89764e-07	1.98997e-05	6.59301
SHISA6	1.71451	3.81355	14.3561	7.90347e-07	1.98997e-05	6.49336
IFI16	1.77007	4.89045	14.3354	7.98906e-07	2.00863e-05	6.29304
RHOBTB1	0.816526	5.82126	14.2435	8.38065e-07	2.09205e-05	6.14128
SGPP2	1.23903	3.80293	14.1918	8.61034e-07	2.14328e-05	6.40336
DAB1	1.27018	6.15787	14.18	8.66378e-07	2.15352e-05	6.08822
CDH5	2.7407	3.00279	14.1215	8.93452e-07	2.20205e-05	6.47482
DDX3X	0.660716	9.28985	14.111	8.98401e-07	2.21113e-05	6.05411
DUSP26	4.21278	-0.320538	14.1006	9.03343e-07	2.21395e-05	6.42098
PPP1R12B	1.22232	7.7276	14.0909	9.07963e-07	2.22009e-05	6.02117
CAT	8.89193	-0.873864	14.0862	9.10217e-07	2.22009e-05	6.34011
ZNF583	1.56377	2.86023	14.0847	9.10923e-07	2.22009e-05	6.46824
KDR	2.18962	7.83379	14.0722	9.16973e-07	2.23107e-05	6.01098
NRG2	1.8532	2.22086	14.0697	9.18187e-07	2.23107e-05	6.49951
AC240274.1	1.41203	6.10063	14.0675	9.19254e-07	2.23107e-05	6.02524
PICALM	0.91631	7.94157	14.0412	9.32123e-07	2.25293e-05	5.99373
KCTD8	2.29704	1.87142	14.0211	9.42124e-07	2.26898e-05	6.48259
C11orf96	2.26483	1.16603	13.9975	9.53965e-07	2.28991e-05	6.46843
SOX7	2.33924	2.1115	13.9838	9.6095e-07	2.30037e-05	6.45705
MYLIP	1.12161	5.48519	13.979	9.63386e-07	2.30304e-05	6.01419
CEMP1	6.50634	-2.82247	13.9643	9.70943e-07	2.31794e-05	5.87581
ASIC2	2.98267	1.11766	13.9533	9.76635e-07	2.32519e-05	6.44458
DENND2A	0.788498	5.57527	13.9119	9.98429e-07	2.36741e-05	5.96676
NEURL1B	1.09877	6.23912	13.9089	1.00003e-06	2.368e-05	5.92719
BEX5	4.86961	0.0596126	13.894	1.00806e-06	2.3838e-05	6.35973
CSRNP1	0.938004	5.43799	13.8764	1.01757e-06	2.40303e-05	5.95866
PRSS23	1.33395	6.90595	13.8556	1.02897e-06	2.41686e-05	5.88392
PLEKHG2	0.887043	7.63176	13.8235	1.04683e-06	2.449e-05	5.86359
ETS1	1.71214	7.66433	13.8045	1.0576e-06	2.46758e-05	5.85247
FBLIM1	1.15227	6.35232	13.7665	1.07946e-06	2.51525e-05	5.83947
ZNF585A	1.39633	3.58346	13.7527	1.08751e-06	2.52727e-05	6.18995
ARAP1	0.835284	6.54165	13.7321	1.09968e-06	2.54578e-05	5.8149
KIFAP3	0.782977	6.56989	13.7178	1.10824e-06	2.56173e-05	5.80589
PLPPR5	2.02426	3.00578	13.6927	1.12337e-06	2.58559e-05	6.23456
ZNF649	0.868884	4.47099	13.6889	1.12569e-06	2.58559e-05	5.98889
CTNND1	0.617428	8.73179	13.6886	1.1259e-06	2.58559e-05	5.79527
C9orf64	2.16185	2.18799	13.6656	1.14004e-06	2.60207e-05	6.28054
COL8A1	2.11105	5.6859	13.6619	1.14229e-06	2.60273e-05	5.80951
CTSO	1.46213	2.69567	13.6517	1.14864e-06	2.61041e-05	6.2413
FGFRL1	0.775602	5.67819	13.6448	1.15299e-06	2.61689e-05	5.79981
MORC2	0.706066	5.7537	13.6238	1.16623e-06	2.64008e-05	5.78177
PTGES3L	1.11642	3.69659	13.61	1.17506e-06	2.65364e-05	6.08815
HEYL	1.43389	3.68004	13.5962	1.1839e-06	2.66628e-05	6.08296
PIP4K2A	1.02214	5.52905	13.5162	1.23684e-06	2.75555e-05	5.73508
CEP85L	0.803	4.7605	13.5036	1.24546e-06	2.76919e-05	5.82737
PABPC5	1.25412	4.11452	13.5013	1.247e-06	2.76919e-05	5.94647
ZSCAN1	2.3891	0.453451	13.4974	1.24971e-06	2.77169e-05	6.18465
DOK4	1.188	8.99761	13.4845	1.25858e-06	2.7808e-05	5.67706
MUS81	0.658922	5.2989	13.4321	1.2954e-06	2.83706e-05	5.70817
COL24A1	1.7752	2.30652	13.3998	1.31876e-06	2.87665e-05	6.12558
MSL3	0.843173	5.20083	13.3977	1.32029e-06	2.87665e-05	5.6992
CADM1	0.792681	8.34717	13.3729	1.33853e-06	2.90607e-05	5.59853
SOX9	1.00166	4.99835	13.3587	1.34909e-06	2.92175e-05	5.70291
ABTB2	1.52581	4.79963	13.3086	1.38713e-06	2.99672e-05	5.70288
NRG3	2.34953	2.40868	13.3033	1.39123e-06	3.00186e-05	6.06423
SPRED2	0.643599	5.95421	13.2854	1.40518e-06	3.02452e-05	5.56397
GRAP	2.25873	-0.309216	13.277	1.41177e-06	3.03123e-05	6.01792
FBLN1	0.781555	8.30874	13.2705	1.41692e-06	3.03857e-05	5.53518
TJP2	0.65417	5.8911	13.2325	1.44733e-06	3.09241e-05	5.53484
CRMP1	1.03474	5.6359	13.2138	1.46254e-06	3.1135e-05	5.54096
F2RL2	2.135	3.13624	13.1962	1.47701e-06	3.14048e-05	5.93023
MYCT1	2.90392	0.41649	13.1666	1.50176e-06	3.18924e-05	6.00777
GALNT14	1.29267	2.91597	13.1187	1.54283e-06	3.26457e-05	5.9112
PRKCA	0.747238	6.9328	13.0933	1.56509e-06	3.30767e-05	5.42047
FGF10	1.28773	3.85359	13.0848	1.57259e-06	3.3155e-05	5.74598
RALY	0.724359	7.32151	13.0595	1.59526e-06	3.34239e-05	5.3973
FHL3	1.12383	5.22468	13.0517	1.60239e-06	3.35008e-05	5.48312
ANGPTL6	2.56202	1.32759	13.0416	1.61157e-06	3.36126e-05	5.95244
RASA3	0.625864	5.51545	13.0152	1.63585e-06	3.3957e-05	5.42817
LIMD2	0.802212	5.8786	13.0076	1.64291e-06	3.40632e-05	5.39565
REEP6	1.52524	3.4673	12.977	1.67182e-06	3.45397e-05	5.74908
SPON1	1.77195	5.68074	12.9726	1.67604e-06	3.45861e-05	5.3871
MMP15	0.972594	8.02669	12.9559	1.69207e-06	3.47529e-05	5.33599
MYL6	0.674183	9.2976	12.9483	1.69938e-06	3.47956e-05	5.35099
GPRC5B	1.1562	5.15011	12.9365	1.71084e-06	3.48521e-05	5.42062
ACTN1	0.866839	8.68012	12.9285	1.71873e-06	3.49722e-05	5.32726
PCDHB16	1.1018	4.66404	12.9244	1.72269e-06	3.5012e-05	5.48855
GLP2R	2.45	-0.133221	12.9199	1.72721e-06	3.50631e-05	5.84537
EMCN	2.51621	1.92689	12.9088	1.73814e-06	3.51626e-05	5.86143
MLXIP	1.05806	7.13468	12.9019	1.74505e-06	3.52617e-05	5.29864
PPP1R15A	0.791284	6.57469	12.8906	1.75633e-06	3.54079e-05	5.29716
ZNF542P	1.84588	3.78939	12.8828	1.7642e-06	3.55257e-05	5.634
LHX1	1.85067	1.79517	12.872	1.77525e-06	3.5665e-05	5.84497
CHGB	1.61958	2.2806	12.8702	1.77707e-06	3.5665e-05	5.81987
DSC2	0.852085	8.17133	12.8347	1.81363e-06	3.6229e-05	5.26076
NODAL	2.04192	3.14748	12.8228	1.82611e-06	3.64122e-05	5.70374
KLF1	3.65622	-0.923883	12.806	1.84389e-06	3.65415e-05	5.71457
SAT1	1.10156	5.59473	12.7679	1.88494e-06	3.70556e-05	5.2646
NKX2-5	1.73134	5.83408	12.7597	1.89387e-06	3.70767e-05	5.24134
GABRB2	0.967563	4.58081	12.7594	1.8942e-06	3.70767e-05	5.39966
VWF	2.45173	1.57368	12.7524	1.90183e-06	3.71845e-05	5.78196
BST2	0.750922	7.48271	12.7194	1.93859e-06	3.77186e-05	5.18204
FAM212A	1.92547	3.02661	12.6527	2.0153e-06	3.87954e-05	5.61553
MYADM	0.724846	7.88004	12.6512	2.01703e-06	3.87954e-05	5.14047
PCDH11X	1.68373	2.72324	12.6295	2.04276e-06	3.91097e-05	5.63722
TAC1	2.47601	-0.0717276	12.6187	2.05563e-06	3.92273e-05	5.68579
MERTK	0.763964	4.59794	12.5954	2.08386e-06	3.95933e-05	5.29188
NCAM1	0.997384	8.28547	12.5871	2.09394e-06	3.9662e-05	5.10315
PDRG1	0.897815	4.68707	12.5865	2.09468e-06	3.9662e-05	5.27005
ADCYAP1R1	1.67222	2.0435	12.585	2.09654e-06	3.9662e-05	5.66375
ESAM	2.83139	1.89302	12.5698	2.11538e-06	3.9889e-05	5.66222
TSPAN18	0.735222	7.09107	12.5393	2.15361e-06	4.0432e-05	5.06622
STAB1	2.47402	-0.0111786	12.5378	2.1554e-06	4.0432e-05	5.64414
FURIN	0.637642	7.09435	12.5376	2.15573e-06	4.0432e-05	5.06511
PTGER3	2.54993	1.06892	12.5354	2.15849e-06	4.04405e-05	5.66353
PLIN2	0.985752	5.51857	12.5268	2.16946e-06	4.05842e-05	5.11639
NPY5R	2.97426	-0.526576	12.5257	2.1708e-06	4.05842e-05	5.60429
GAS8	1.7097	1.74679	12.5085	2.19287e-06	4.08224e-05	5.63175
NUDT4	0.995372	7.82075	12.4739	2.23815e-06	4.15328e-05	5.02494
BCL6B	2.46143	0.812357	12.4712	2.24172e-06	4.1555e-05	5.62678
FGF7	2.60336	2.73958	12.4667	2.2477e-06	4.16214e-05	5.53496
LINC00890	0.928842	5.53364	12.4649	2.25006e-06	4.16214e-05	5.07468
STK32A	1.68843	1.55827	12.4493	2.27094e-06	4.18307e-05	5.60291
DPF3	1.02647	5.50189	12.4403	2.28301e-06	4.19648e-05	5.06165
PTPRB	2.54958	1.4055	12.4315	2.29497e-06	4.21304e-05	5.59659
RP11-366M4.11	2.25871	0.809182	12.4301	2.29684e-06	4.21304e-05	5.6028
VCAN	1.09127	10.0868	12.4157	2.31662e-06	4.24373e-05	5.02262
EGR4	5.33063	-2.87028	12.4144	2.31842e-06	4.24373e-05	5.20631
BMP2	1.29089	7.24724	12.4088	2.32606e-06	4.24721e-05	4.98027
GGT1	1.26016	3.23914	12.3817	2.36378e-06	4.28874e-05	5.41536
PPP1R13B	1.2092	5.98786	12.3782	2.36874e-06	4.28874e-05	4.98529
CNTN5	0.841909	5.1218	12.3771	2.37026e-06	4.28874e-05	5.06539
ELK3	0.686438	6.48894	12.3756	2.37242e-06	4.28874e-05	4.96612
PTP4A3	0.581183	5.69887	12.3651	2.38726e-06	4.31111e-05	4.99512
CLIC1	0.779393	7.65589	12.3528	2.40488e-06	4.33399e-05	4.94437
PCDH18	1.0517	7.4824	12.3047	2.47485e-06	4.43269e-05	4.91182
C1orf21	1.17991	6.67837	12.3009	2.48055e-06	4.43836e-05	4.91375
ETV6	1.04395	4.80213	12.2932	2.49195e-06	4.45351e-05	5.0593
EMILIN1	0.698655	6.74596	12.2848	2.50451e-06	4.45351e-05	4.90234
IRX6	4.36196	0.691412	12.2808	2.51057e-06	4.45351e-05	5.51475
ZNF37A	0.69363	5.24081	12.2474	2.56138e-06	4.52494e-05	4.96421
ADD1	0.544144	8.32419	12.2049	2.62765e-06	4.62123e-05	4.85243
MGST2	0.924362	3.6327	12.1931	2.64635e-06	4.64447e-05	5.2259
MVB12B	0.613842	6.24952	12.189	2.65291e-06	4.64447e-05	4.84894
SEMA6C	0.835909	5.5424	12.1886	2.65359e-06	4.64447e-05	4.89167
NRP1	0.941869	7.54207	12.1833	2.66209e-06	4.65169e-05	4.8313
EXT1	0.741774	7.88665	12.1824	2.66358e-06	4.65169e-05	4.83285
FLT1	0.756672	6.80386	12.17	2.68356e-06	4.67725e-05	4.82528
FIBIN	1.85527	2.99761	12.1643	2.6928e-06	4.68868e-05	5.31188
MDGA2	1.57865	2.43086	12.1614	2.69759e-06	4.69235e-05	5.37435
CRHBP	3.61732	4.61804	12.1557	2.70693e-06	4.70393e-05	5.00114
ILK	0.602434	7.0818	12.146	2.72282e-06	4.72685e-05	4.80672
ENC1	0.844394	7.84675	12.122	2.76259e-06	4.79113e-05	4.79213
AMIGO2	1.42596	5.99179	12.1176	2.77008e-06	4.79937e-05	4.81199
C1GALT1	0.623475	6.01367	12.1153	2.77384e-06	4.80113e-05	4.8094
BTG1	0.647944	6.17842	12.1022	2.79606e-06	4.83003e-05	4.79335
LRRK2	2.32946	1.07259	12.0928	2.81198e-06	4.83979e-05	5.39924
ARSD	0.796687	5.86264	12.0619	2.86542e-06	4.90627e-05	4.7819
LEFTY2	1.75939	1.49957	12.0592	2.87005e-06	4.90939e-05	5.3671
FOXS1	2.60418	0.818235	12.0512	2.88406e-06	4.92853e-05	5.37719
WDR1	0.748706	8.43226	12.0418	2.90079e-06	4.94746e-05	4.74445
CYP4F62P	2.12139	1.73777	12.0338	2.91496e-06	4.96323e-05	5.3411
SRF	0.749486	7.06302	12.0284	2.92457e-06	4.97041e-05	4.72772
P2RX6	1.07409	3.28043	12.0263	2.92822e-06	4.97041e-05	5.17964
CXCL12	1.86345	6.71371	12.0173	2.94449e-06	4.98313e-05	4.72354
CTNNAL1	0.63174	6.07709	12.0045	2.96762e-06	5.01743e-05	4.73173
LPAR6	1.58445	3.41295	11.9626	3.04466e-06	5.12848e-05	5.11512
HIP1R	0.685317	4.84426	11.9549	3.05916e-06	5.14239e-05	4.82671
LRRC75B	0.812718	4.10278	11.8988	3.16655e-06	5.28686e-05	4.9353
DNAJC5G	2.26286	2.92203	11.8974	3.16928e-06	5.28686e-05	5.14909
ITPR1	0.937538	5.76706	11.8701	3.22317e-06	5.33691e-05	4.65816
PSD	1.43664	3.95541	11.8698	3.22368e-06	5.33691e-05	4.94718
ESRRG	1.12987	3.60408	11.8439	3.27582e-06	5.41299e-05	5.00084
SERPINI1	1.87926	2.31205	11.8299	3.30434e-06	5.45497e-05	5.17275
GABBR2	2.6671	0.727095	11.8194	3.32598e-06	5.4815e-05	5.23617
APELA	1.39452	4.23521	11.8022	3.36163e-06	5.52349e-05	4.84161
SLC47A1	1.02788	4.81978	11.7941	3.37859e-06	5.54165e-05	4.72146
BRINP3	3.64347	-2.66409	11.7919	3.38315e-06	5.54324e-05	4.94481
CNRIP1	1.90409	3.11273	11.7654	3.43952e-06	5.60813e-05	5.03414
SLCO2A1	1.66229	1.85483	11.7642	3.44199e-06	5.60813e-05	5.16375
CBLB	0.739717	5.94258	11.7596	3.45198e-06	5.61208e-05	4.57117
BLCAP	1.09077	5.925	11.7595	3.45216e-06	5.61208e-05	4.57212
TLR6	1.66859	0.642749	11.7522	3.46791e-06	5.61897e-05	5.19531
PALLD	0.667476	8.53023	11.748	3.47703e-06	5.62854e-05	4.5453
PLCL1	2.18348	1.4762	11.7442	3.48511e-06	5.62967e-05	5.17008
PLA2G4A	1.42358	2.11096	11.7207	3.53669e-06	5.66507e-05	5.11824
MATN1	1.64848	1.31594	11.7199	3.53844e-06	5.66507e-05	5.16079
LINC00694	2.90456	-1.96986	11.7157	3.54784e-06	5.66869e-05	5.01257
EPC2	0.586658	5.73295	11.6989	3.58538e-06	5.6985e-05	4.54283
RELN	0.617444	8.75823	11.6914	3.60228e-06	5.71499e-05	4.50997
CTHRC1	1.6167	1.98402	11.671	3.64843e-06	5.77653e-05	5.09513
NR4A1	1.70224	5.47383	11.6604	3.67301e-06	5.79566e-05	4.53912
ANKRD12	0.565168	6.30291	11.652	3.69234e-06	5.82093e-05	4.48121
RBMS3	0.608499	5.42868	11.642	3.71558e-06	5.8448e-05	4.53125
FLII	0.529645	7.40059	11.6328	3.73724e-06	5.87055e-05	4.45515
FAM198B	0.886981	6.44379	11.5985	3.81887e-06	5.9507e-05	4.44012
AMOTL1	0.524958	7.11797	11.584	3.85383e-06	5.99785e-05	4.42173
TMEM41A	0.632427	4.78039	11.5826	3.8573e-06	5.99785e-05	4.58233
SP140L	1.67251	1.91395	11.5818	3.85941e-06	5.99785e-05	5.04158
ICAM4	2.00827	0.396084	11.5689	3.89101e-06	6.02556e-05	5.0822
FAM78B	1.57811	1.02657	11.5645	3.90183e-06	6.02577e-05	5.07067
DENND5B	0.801464	7.69579	11.556	3.92274e-06	6.0373e-05	4.40276
TSPAN5	1.06312	5.67189	11.5539	3.92801e-06	6.04009e-05	4.44661
CDC42SE1	0.64781	6.85034	11.5418	3.95815e-06	6.06081e-05	4.39439
MAGEA4	5.65411	-2.73077	11.535	3.97536e-06	6.07929e-05	4.80097
RRN3	0.555597	5.75753	11.5262	3.99751e-06	6.09342e-05	4.42065
IL1RL1	1.81527	0.579254	11.5129	4.03146e-06	6.13126e-05	5.04621
GOLGA7	0.600679	6.5143	11.5111	4.03621e-06	6.13126e-05	4.37727
MAP3K3	0.831598	5.32882	11.511	4.03635e-06	6.13126e-05	4.45114
ZNF785	0.862294	4.2881	11.5066	4.04769e-06	6.13783e-05	4.62695
SH3RF1	0.961779	4.92091	11.5047	4.05253e-06	6.13984e-05	4.50436
NECAP2	0.54073	5.63562	11.5021	4.0593e-06	6.14478e-05	4.41325
PTGIR	1.71481	2.10046	11.4758	4.1277e-06	6.24292e-05	4.95803
PDYN	2.88049	0.41204	11.4731	4.13481e-06	6.24828e-05	5.02216
NRXN1	1.16449	5.36039	11.4633	4.16066e-06	6.25784e-05	4.41391
ANGPT2	2.61513	2.82838	11.4627	4.16229e-06	6.25784e-05	4.87197
NAALAD2	0.885722	5.02838	11.4489	4.19906e-06	6.28361e-05	4.44837
CMKLR1	2.14124	0.258753	11.4441	4.21205e-06	6.28361e-05	5.00382
MCHR1	1.60312	3.87411	11.4411	4.22004e-06	6.29016e-05	4.67124
CORO7	0.777466	5.12995	11.4022	4.32656e-06	6.42261e-05	4.40046
POTEE	3.44173	1.29649	11.3719	4.41141e-06	6.52538e-05	4.93689
PLN	0.861086	6.96312	11.3639	4.43404e-06	6.54779e-05	4.26752
USP53	0.79966	6.0587	11.3566	4.45508e-06	6.56184e-05	4.28279
NDRG2	0.921782	6.09804	11.353	4.46536e-06	6.56184e-05	4.27846
FAM171A1	0.514608	6.88634	11.3528	4.46603e-06	6.56184e-05	4.26026
IL2RB	1.47755	1.65925	11.3528	4.46606e-06	6.56184e-05	4.90633
GALNT4	1.07444	4.08219	11.3366	4.51267e-06	6.58857e-05	4.55296
ARHGAP1	0.786857	6.56288	11.328	4.5379e-06	6.61319e-05	4.24662
ABLIM1	0.629974	8.09659	11.3277	4.53879e-06	6.61319e-05	4.24444
WDR44	0.619545	4.84543	11.3154	4.57487e-06	6.65467e-05	4.38322
CYP2R1	1.38761	3.27414	11.3114	4.58666e-06	6.66628e-05	4.69871
SH3TC1	1.30369	2.66785	11.2941	4.63822e-06	6.72708e-05	4.77786
ALPK2	1.12321	7.59337	11.2935	4.64003e-06	6.72708e-05	4.21609
NPAS4	2.15171	1.74144	11.2902	4.64995e-06	6.73589e-05	4.85968
TPM4	0.649782	9.952	11.2843	4.66775e-06	6.75608e-05	4.24527
KIAA2026	0.566011	5.86002	11.2416	4.79867e-06	6.90558e-05	4.21143
MKL1	0.682645	6.41079	11.2387	4.80779e-06	6.90735e-05	4.18577
GRIK3	2.10489	0.509668	11.2352	4.8187e-06	6.9139e-05	4.86939
NKX3-1	2.16386	3.8115	11.2317	4.82957e-06	6.92159e-05	4.53768
IGFBP3	1.20154	8.70544	11.228	4.84129e-06	6.93271e-05	4.18157
FHL2	0.95085	4.52268	11.1944	4.94815e-06	7.02252e-05	4.35711
COL25A1	1.2823	6.17074	11.187	4.97197e-06	7.0392e-05	4.15629
DACT3	0.796461	6.14528	11.185	4.9787e-06	7.04303e-05	4.15584
TRIM38	1.3152	3.35121	11.1764	5.00641e-06	7.07651e-05	4.59047
FILIP1	0.959707	6.85504	11.165	5.04379e-06	7.11785e-05	4.12574
MTHFSD	1.09949	3.49435	11.149	5.0969e-06	7.187e-05	4.54395
MYO1B	0.962956	6.90494	11.1362	5.13987e-06	7.22627e-05	4.10433
SH3PXD2A	0.805516	7.25604	11.136	5.14033e-06	7.22627e-05	4.10191
SCARF1	1.79065	2.8421	11.1358	5.14127e-06	7.22627e-05	4.64503
STAP2	0.933797	3.66029	11.134	5.14729e-06	7.22892e-05	4.50001
ARID5A	1.19231	2.57215	11.1161	5.20802e-06	7.27916e-05	4.66674
AUTS2	0.636416	6.50819	11.104	5.24929e-06	7.31931e-05	4.08619
CALD1	0.797053	9.49166	11.0935	5.28578e-06	7.35261e-05	4.09917
ZNF792	1.03234	2.9162	11.0883	5.30382e-06	7.36016e-05	4.601
SOCS2	0.805647	4.32796	11.0656	5.38363e-06	7.46145e-05	4.30563
HECA	0.564975	5.49449	11.0628	5.39339e-06	7.46668e-05	4.11214
GNA14	3.57035	-0.621995	11.061	5.40007e-06	7.47003e-05	4.74443
KHDRBS3	0.900869	4.17867	11.0505	5.43734e-06	7.49788e-05	4.32764
CRTC1	0.727367	5.65481	11.0445	5.45877e-06	7.51558e-05	4.0838
LRCH1	0.840672	5.59273	11.039	5.47868e-06	7.53114e-05	4.08532
DGKQ	0.688357	4.47982	11.018	5.55511e-06	7.59895e-05	4.23875
ZNF568	1.07991	2.64792	11.016	5.56275e-06	7.59895e-05	4.58739
TFPI	0.938226	6.77571	11.01	5.58466e-06	7.61396e-05	4.01368
STRIP2	0.974452	5.56306	10.9814	5.69164e-06	7.71479e-05	4.04585
FAM13B	0.863132	6.64139	10.9773	5.70708e-06	7.72485e-05	3.99129
ECSCR	1.75293	0.725324	10.9771	5.70788e-06	7.72485e-05	4.695
MAN1A1	0.558818	5.68969	10.9509	5.80785e-06	7.8359e-05	4.01235
GYPC	0.603936	5.95954	10.9346	5.87127e-06	7.90926e-05	3.98207
SLC43A1	1.09053	2.72055	10.9284	5.89531e-06	7.92335e-05	4.51603
VMP1	0.838183	7.10892	10.9268	5.90161e-06	7.92573e-05	3.94944
NHS	1.10391	4.14899	10.9233	5.9153e-06	7.92588e-05	4.24202
NTF3	1.57421	1.73136	10.9175	5.93825e-06	7.93233e-05	4.60665
LAMP5	1.5232	2.49972	10.916	5.94433e-06	7.93439e-05	4.5352
USP18	1.81601	0.973755	10.9032	5.99525e-06	7.96543e-05	4.63689
VIPR1	3.01461	-1.08436	10.9021	5.99945e-06	7.96543e-05	4.62303
OPRK1	1.29617	3.03418	10.8946	6.02982e-06	7.99968e-05	4.44518
DPYSL3	0.540306	9.30901	10.8916	6.04159e-06	8.00765e-05	3.94766
BMP10	2.22994	2.8682	10.8763	6.10376e-06	8.07215e-05	4.45794
ARHGAP36	2.99713	-0.729429	10.8754	6.10751e-06	8.07215e-05	4.6231
MASP1	2.1416	5.43127	10.8681	6.13722e-06	8.09918e-05	3.97596
BCL2A1	3.63866	-2.17762	10.8436	6.23888e-06	8.20466e-05	4.49566
LLNLF-173C4.2	6.3353	-2.90481	10.8346	6.27664e-06	8.2274e-05	4.39413
S1PR5	1.27822	3.4526	10.8267	6.31004e-06	8.24134e-05	4.32098
PRRX1	1.01637	5.65996	10.8265	6.31088e-06	8.24134e-05	3.92277
STRIP1	0.566928	6.36621	10.8238	6.32237e-06	8.24612e-05	3.88342
PTCHD1	2.29248	4.34731	10.8234	6.32396e-06	8.24612e-05	4.12464
TP53I11	0.999814	7.31673	10.8203	6.33739e-06	8.25598e-05	3.86971
C7	2.88621	4.79033	10.8194	6.34096e-06	8.25598e-05	4.0328
PISD	0.536998	5.23453	10.8175	6.34928e-06	8.26067e-05	3.96238
DOK6	1.57835	4.06903	10.8125	6.37044e-06	8.28204e-05	4.17882
CD248	0.942572	5.81264	10.7921	6.45843e-06	8.37156e-05	3.88551
ARHGDIB	1.43878	3.92742	10.7687	6.56121e-06	8.46875e-05	4.17832
VASH1	0.814121	7.54921	10.7672	6.56774e-06	8.46933e-05	3.83066
GRIK2	1.65537	3.22835	10.7547	6.62362e-06	8.52883e-05	4.31088
KCNH7	1.87223	3.97579	10.7366	6.70497e-06	8.57677e-05	4.14383
CLK1	1.07497	6.51523	10.7293	6.73796e-06	8.60336e-05	3.80929
STAT5B	0.600971	6.37086	10.7288	6.7405e-06	8.60336e-05	3.8123
ANGPTL4	1.49848	3.17531	10.7256	6.75495e-06	8.60924e-05	4.29916
SHISA3	1.31462	7.55404	10.7101	6.82619e-06	8.67782e-05	3.78788
S1PR3	1.12893	5.28297	10.7026	6.86108e-06	8.70289e-05	3.87028
PPM1L	0.704211	4.9607	10.6992	6.87666e-06	8.7136e-05	3.91438
SCYL1	0.496624	6.64136	10.6974	6.88541e-06	8.71837e-05	3.78319
KITLG	0.999859	5.52048	10.695	6.89653e-06	8.71983e-05	3.83746
2023-03-04	2.10874	1.98123	10.6712	7.00882e-06	8.82373e-05	4.41416
PDLIM5	1.00573	8.26587	10.6712	7.00896e-06	8.82373e-05	3.76471
PEG10	0.781282	9.24737	10.6683	7.02294e-06	8.83117e-05	3.77968
CRABP2	0.570296	8.29954	10.6678	7.02497e-06	8.83117e-05	3.76261
IL17D	1.12553	4.57581	10.632	7.19832e-06	9.00779e-05	3.93388
TSC22D1	0.695996	7.68947	10.6303	7.20664e-06	9.00779e-05	3.72849
SPIRE1	0.528969	5.60575	10.6242	7.23683e-06	9.03262e-05	3.77597
WDFY1	0.532319	6.75742	10.6231	7.24245e-06	9.03319e-05	3.72567
PIK3IP1	1.04387	4.00224	10.6184	7.26571e-06	9.04072e-05	4.05001
SLC1A4	0.934889	4.79982	10.5763	7.47774e-06	9.26065e-05	3.8492
SNAP25	1.14905	3.14616	10.5578	7.57346e-06	9.35932e-05	4.18102
PDE4B	1.2038	2.60873	10.5563	7.58116e-06	9.36222e-05	4.26306
EID3	2.22572	-0.684261	10.5495	7.61677e-06	9.39957e-05	4.41331
PHYHD1	1.0215	3.86271	10.5472	7.62859e-06	9.40635e-05	4.02811
ADGRG6	1.01524	6.40722	10.5379	7.67754e-06	9.44127e-05	3.66701
BAZ2B	0.623116	6.84521	10.5111	7.82066e-06	9.58359e-05	3.63952
ZNF302	0.609005	5.99853	10.509	7.83198e-06	9.59075e-05	3.66063
FAM21C	0.510744	6.30138	10.508	7.83748e-06	9.59077e-05	3.64718
ZNF597	1.03158	3.35234	10.5054	7.8514e-06	9.59267e-05	4.10388
HOMER2	1.3062	4.57944	10.5003	7.87921e-06	9.61495e-05	3.83358
CCDC152	1.8182	1.24628	10.4976	7.89386e-06	9.62318e-05	4.34205
ELFN1	0.925344	4.99451	10.4964	7.89998e-06	9.62318e-05	3.75577
ART5	1.72956	3.15125	10.496	7.90245e-06	9.62318e-05	4.13427
MOAP1	0.515119	5.86431	10.4871	7.9513e-06	9.6692e-05	3.65173
GPBAR1	1.48104	1.15964	10.4781	8.00092e-06	9.71603e-05	4.33289
ZNF3	0.633405	6.13245	10.477	8.00664e-06	9.71624e-05	3.62984
SLC37A3	0.577095	6.52902	10.4739	8.02411e-06	9.72395e-05	3.61532
ZNF154	0.833583	5.66588	10.4689	8.05158e-06	9.75049e-05	3.65248
PTPRG	0.552047	7.22587	10.4595	8.1042e-06	9.80065e-05	3.59715
GATA2	0.99525	3.87438	10.4582	8.11132e-06	9.80248e-05	3.95848
B4GALT5	0.650107	6.53855	10.4525	8.14364e-06	9.82796e-05	3.59876
NID2	1.15693	9.17263	10.4504	8.15557e-06	9.83245e-05	3.61249
EPHB2	0.945279	8.39741	10.4345	8.24577e-06	9.93068e-05	3.58627
ZNF100	0.676123	4.32829	10.4316	8.26235e-06	9.9395e-05	3.8351
GFRA2	2.00823	2.8078	10.4266	8.29108e-06	9.95783e-05	4.13918
PDGFD	0.750159	5.02502	10.4111	8.38074e-06	0.000100517	3.68571
ZNF548	0.623188	4.49066	10.4099	8.38782e-06	0.000100533	3.78312
ARHGAP31	1.15214	5.95662	10.4015	8.43718e-06	0.000100857	3.58043
MMP2	0.528337	8.49052	10.3939	8.48149e-06	0.00010124	3.55642
SLC18A2	2.29544	0.549438	10.3912	8.49779e-06	0.000101365	4.2983
ZNF75A	0.903773	5.07475	10.3902	8.50368e-06	0.000101366	3.66201
MYLK2	1.78964	-0.199534	10.379	8.57029e-06	0.000101883	4.30421
CYP27C1	0.973353	4.06253	10.3742	8.59912e-06	0.000102156	3.85177
NIPSNAP3A	0.674844	5.10129	10.3613	8.67644e-06	0.000102995	3.63576
PCDHA2	1.7111	2.47307	10.3605	8.68153e-06	0.000102995	4.13624
MEF2D	0.70069	5.82932	10.3366	8.82766e-06	0.000103884	3.53811
GPR183	2.63631	1.23976	10.3291	8.87398e-06	0.000104219	4.22156
B2M	0.715763	6.60286	10.2971	9.07516e-06	0.000105696	3.47756
PLCD1	0.845127	4.24229	10.296	9.08192e-06	0.000105696	3.75056
ZNF274	0.591572	4.97493	10.2957	9.08435e-06	0.000105696	3.60452
MAGED2	0.598092	8.95288	10.2918	9.10885e-06	0.000105908	3.48562
GABRA4	3.11414	0.456158	10.2878	9.13462e-06	0.000105999	4.22838
CDC42EP3	0.786916	6.85035	10.2864	9.1437e-06	0.000106034	3.46611
ARRDC3	0.716437	6.47851	10.2827	9.16767e-06	0.000106186	3.46859
SNAP29	0.513277	5.33804	10.2825	9.16896e-06	0.000106186	3.54255
DUSP15	1.05339	2.7551	10.2673	9.26724e-06	0.000106995	4.02787
MTPN	0.524665	8.2827	10.267	9.26939e-06	0.000106995	3.45493
UAP1L1	1.40171	2.50348	10.2567	9.33681e-06	0.000107278	4.05489
TMC8	2.38431	1.00504	10.2549	9.34871e-06	0.000107333	4.18079
ELL2	0.787262	5.50777	10.2529	9.36131e-06	0.000107333	3.50037
GPR20	1.25594	1.536	10.2509	9.37502e-06	0.000107333	4.14513
MMP1	2.05957	-1.2202	10.2364	9.47129e-06	0.000108184	4.18732
SNPH	1.18898	3.29911	10.2242	9.55277e-06	0.000108973	3.90179
C19orf66	1.21897	3.14968	10.2077	9.66512e-06	0.000109983	3.91722
CRTC3	0.702171	5.56976	10.2066	9.67273e-06	0.000109983	3.45799
KIAA1033	0.698749	6.38552	10.1991	9.72392e-06	0.000110349	3.40555
TMOD1	1.01309	6.21143	10.1956	9.7483e-06	0.000110483	3.40842
PLAGL1	1.29645	7.10883	10.1783	9.86815e-06	0.000111624	3.37926
SUN2	0.561997	6.03071	10.1762	9.88315e-06	0.000111668	3.40114
ZNF280D	1.07504	4.23767	10.1681	9.93958e-06	0.00011207	3.65249
ZNF613	0.922857	3.06329	10.1657	9.95654e-06	0.000112189	3.9006
SEMA6D	0.958373	6.94357	10.1648	9.96334e-06	0.000112193	3.36997
ARHGAP42	0.698783	7.11416	10.1511	1.00608e-05	0.000113072	3.35779
APOBEC3G	0.929884	3.30942	10.1491	1.00748e-05	0.000113084	3.84214
ACHE	1.30174	3.79263	10.1448	1.01055e-05	0.00011322	3.73665
CPEB2	1.06632	4.47325	10.1438	1.01128e-05	0.00011322	3.58087
CCDC178	1.96569	2.0485	10.1273	1.0232e-05	0.000114262	4.00965
SMPD1	0.61237	4.39898	10.1207	1.02802e-05	0.000114728	3.57904
KDM6B	0.721087	7.54965	10.1177	1.03027e-05	0.000114906	3.33126
PCDH20	0.767797	4.05787	10.1155	1.0319e-05	0.000115014	3.65299
ACSL1	0.760957	5.37164	10.1111	1.03513e-05	0.000115227	3.40421
TIGD7	1.07452	3.1768	10.108	1.03737e-05	0.000115404	3.83576
KLF3	0.509925	6.91037	10.0993	1.04385e-05	0.000115903	3.31859
KCNH8	1.50328	1.28963	10.0879	1.05238e-05	0.000116554	4.04182
GRIA2	3.26807	1.16326	10.0811	1.05748e-05	0.00011688	4.04475
KCNIP4	1.73297	3.60596	10.0805	1.05799e-05	0.00011688	3.72772
PTPN5	1.22148	2.19808	10.0766	1.06089e-05	0.000117034	3.95558
SLC35D3	2.5695	-1.34857	10.0751	1.06205e-05	0.000117034	4.07377
FOXO3	0.738389	6.96194	10.0751	1.06206e-05	0.000117034	3.29893
RET	2.41952	1.4233	10.0721	1.06431e-05	0.000117208	4.021
GUCY1A3	0.736688	7.2325	10.0638	1.07069e-05	0.000117467	3.28818
SERINC5	1.15171	7.17422	10.059	1.07441e-05	0.000117654	3.28454
KBTBD2	0.493377	6.24455	10.0546	1.07779e-05	0.000117803	3.29584
WNT16	2.69777	0.0834093	10.0527	1.07919e-05	0.000117883	4.07132
ADAM19	0.933045	7.02047	10.0494	1.08178e-05	0.000117925	3.27801
ZNF140	0.629828	4.7877	10.049	1.08211e-05	0.000117925	3.44345
RYR3	1.24165	3.53517	10.0406	1.08862e-05	0.000118542	3.71182
MYO6	0.811149	7.02732	10.0364	1.09195e-05	0.000118683	3.26757
KEL	0.955349	3.29732	10.0277	1.09879e-05	0.000119205	3.75047
SYPL2	1.69619	2.87973	10.0045	1.11725e-05	0.0001208	3.80764
TSPAN14	0.487981	6.8901	10.0031	1.11837e-05	0.0001208	3.24229
ZBTB8B	1.01483	4.22093	10.0025	1.11884e-05	0.0001208	3.52632
HIF1A	0.504679	8.24961	10.0023	1.11902e-05	0.0001208	3.24561
APBA1	1.27162	2.48437	9.99963	1.12116e-05	0.000120882	3.86227
EGFL7	0.59154	4.88964	9.99233	1.12707e-05	0.000121231	3.38051
POTEF	1.46538	3.62399	9.99109	1.12808e-05	0.000121254	3.65391
PLXNA3	0.585307	6.70519	9.98618	1.13208e-05	0.00012161	3.23082
SLC24A3	1.18677	4.83009	9.98087	1.13641e-05	0.000121926	3.38179
MXD1	0.817214	3.68595	9.97811	1.13868e-05	0.000122094	3.63008
SEZ6L	2.14504	2.14459	9.97453	1.14162e-05	0.000122335	3.88371
HSPA1A	0.98685	5.85018	9.96991	1.14543e-05	0.000122668	3.24802
F2RL1	2.32129	2.52311	9.96245	1.15162e-05	0.00012318	3.82846
PLEKHM1P1	1.12154	4.93837	9.96023	1.15347e-05	0.000123223	3.34662
ZNF454	1.81961	-0.648962	9.95943	1.15414e-05	0.000123223	4.01122
BTNL9	1.91231	0.833971	9.94464	1.16654e-05	0.000124213	3.96218
PITRM1	0.533445	6.03894	9.94415	1.16696e-05	0.000124213	3.21651
TP53INP2	0.69218	5.19907	9.93843	1.1718e-05	0.0001246	3.28931
RIOK3	0.466275	6.38111	9.92843	1.18031e-05	0.000125253	3.19074
TBX2	1.33303	6.13162	9.92263	1.18528e-05	0.000125704	3.19489
TMEM87A	0.775813	6.31338	9.91412	1.19262e-05	0.000126177	3.1812
FAM214B	0.517947	5.17706	9.89637	1.20808e-05	0.000127196	3.25866
ZBTB10	0.552516	6.40871	9.89603	1.20838e-05	0.000127196	3.16393
AMER3	1.81788	0.389613	9.89555	1.2088e-05	0.000127196	3.94695
ZNF350	0.89875	3.22751	9.89357	1.21054e-05	0.000127303	3.65908
FAM20A	0.795772	4.57818	9.88934	1.21427e-05	0.000127542	3.35711
S100A6	4.58971	-1.32011	9.86102	1.23955e-05	0.000129343	3.92856
ZNF829	1.47905	2.18316	9.85125	1.24842e-05	0.000130114	3.78457
CACNG4	1.01163	5.64533	9.84302	1.25594e-05	0.000130586	3.16161
PDK4	1.38351	1.72713	9.832	1.26608e-05	0.000131173	3.81524
CCDC107	0.702585	3.92857	9.83069	1.26729e-05	0.000131221	3.45788
AAMP	0.526882	6.71621	9.82702	1.2707e-05	0.000131496	3.10254
ISL1	1.51542	3.83906	9.82176	1.27559e-05	0.000131769	3.47144
LCN1	1.88898	1.86793	9.81186	1.28486e-05	0.000132569	3.7869
HOPX	2.09555	2.09165	9.80204	1.29414e-05	0.000133369	3.75657
ZNF737	0.884907	3.74844	9.8006	1.2955e-05	0.000133402	3.47516
GRHL1	1.44801	1.55608	9.80009	1.29598e-05	0.000133402	3.80513
EGLN1	0.503662	6.18426	9.78991	1.30569e-05	0.000134322	3.08537
ACER2	1.06496	2.11864	9.78004	1.31518e-05	0.000134982	3.7365
TPM2	0.556728	8.62394	9.77878	1.31639e-05	0.000135013	3.07105
C3orf58	0.552353	6.69897	9.77278	1.32221e-05	0.000135465	3.05866
CREB3L3	2.88692	-0.593212	9.77027	1.32465e-05	0.000135635	3.87642
CLIP2	0.53928	5.87318	9.769	1.32588e-05	0.000135682	3.08436
KCTD10	0.505645	6.60097	9.75837	1.33628e-05	0.000136586	3.04837
NRBP1	0.465171	7.10569	9.75515	1.33945e-05	0.00013675	3.04031
DYSF	1.0566	4.6454	9.75411	1.34048e-05	0.000136776	3.23434
MLLT11	0.526824	7.01684	9.75255	1.34201e-05	0.000136852	3.03887
TP53I3	0.713879	4.93149	9.74836	1.34616e-05	0.000136956	3.17702
EPHA7	0.856274	5.9484	9.74755	1.34696e-05	0.000136958	3.06229
TAL1	2.07725	0.537485	9.73762	1.35684e-05	0.000137634	3.82256
CNN1	0.794417	7.32441	9.73725	1.35721e-05	0.000137634	3.02491
MVB12A	0.553678	5.04507	9.73692	1.35754e-05	0.000137634	3.14928
RP13-104F24.3	1.88562	1.42537	9.73362	1.36085e-05	0.000137869	3.76431
USP12	0.443947	5.98541	9.72022	1.37436e-05	0.000139097	3.03784
B3GALT1	1.3396	3.47149	9.71662	1.37802e-05	0.000139387	3.46877
CORO2A	0.890701	4.81228	9.7131	1.3816e-05	0.000139669	3.16913
LPIN2	0.462324	5.79066	9.7101	1.38467e-05	0.000139824	3.04186
UNC5B	0.790133	7.61637	9.68562	1.40996e-05	0.000142023	2.98353
ACTA2	1.30835	8.72455	9.68193	1.41381e-05	0.000142267	2.99366
CMTM5	1.46516	3.65558	9.68031	1.41551e-05	0.000142356	3.39928
NINL	0.680657	7.40441	9.67288	1.42333e-05	0.000142978	2.97221
JAK2	0.895648	4.26717	9.66325	1.43352e-05	0.000143837	3.24303
CAMK1D	0.717532	3.85548	9.66208	1.43476e-05	0.000143879	3.33894
SLC25A32	0.728198	5.22431	9.6589	1.43815e-05	0.0001441	3.05912
CYYR1	0.786684	5.47976	9.64349	1.4547e-05	0.00014513	3.01498
HCN2	1.5142	0.845706	9.63334	1.46571e-05	0.000146062	3.72624
UBQLN4	0.510597	6.41294	9.6319	1.46729e-05	0.000146136	2.94846
ZFP36	1.38466	4.73583	9.6305	1.46882e-05	0.000146205	3.11582
TOP1	0.569513	7.84545	9.6291	1.47034e-05	0.000146274	2.93855
SCN4B	2.3889	-0.335994	9.62412	1.4758e-05	0.000146696	3.76723
PIK3C2B	0.558995	5.59073	9.6237	1.47627e-05	0.000146696	2.98756
PRUNE2	0.679834	4.4604	9.62234	1.47776e-05	0.000146761	3.16573
TET2	0.801317	5.63819	9.6152	1.48563e-05	0.000147376	2.9761
CREM	0.820007	5.63988	9.60597	1.49588e-05	0.000148057	2.96833
MUC2	2.37757	-2.39885	9.59718	1.50572e-05	0.000148778	3.68829
KIF21B	0.56987	5.0932	9.59058	1.51315e-05	0.000149176	3.02182
NR1D2	0.538197	5.6163	9.58793	1.51615e-05	0.000149387	2.95558
PPP1R18	0.59954	5.79645	9.58529	1.51915e-05	0.000149598	2.93868
PRKAR1A	0.481292	8.57258	9.58379	1.52085e-05	0.000149681	2.91001
RP13-104F24.1	2.07297	1.92086	9.57877	1.52656e-05	0.000150159	3.59954
DIRAS3	1.13273	2.18835	9.56837	1.53847e-05	0.000150991	3.5619
CADPS	0.920668	4.17964	9.56442	1.54303e-05	0.000151269	3.18261
LRRC8C	0.535303	5.1493	9.55587	1.55293e-05	0.000152069	2.98471
PTPRN	2.20604	0.825947	9.54791	1.56222e-05	0.000152626	3.66156
ZNF682	0.870528	3.3589	9.54734	1.56289e-05	0.000152626	3.35546
MYO10	0.605677	6.96233	9.54726	1.56298e-05	0.000152626	2.87024
ZNF311	1.29808	1.35652	9.53414	1.57844e-05	0.000153907	3.61447
GABRG1	5.33984	-2.8695	9.53389	1.57873e-05	0.000153907	3.60485
SRI	0.589458	6.1348	9.53037	1.58291e-05	0.000154227	2.87391
LYN	0.709847	4.97001	9.52963	1.58379e-05	0.000154227	2.99082
ADAMTS17	1.58927	1.09114	9.52781	1.58595e-05	0.000154352	3.6288
MSI2	0.667839	7.43447	9.52644	1.58759e-05	0.000154426	2.8511
HTR1E	1.73138	0.0222381	9.52074	1.59439e-05	0.000154829	3.68045
LHFPL1	2.13281	1.52093	9.50897	1.60856e-05	0.000155794	3.58133
TBCC	0.686225	4.19307	9.50879	1.60877e-05	0.000155794	3.13356
RHOBTB3	0.859305	8.49708	9.50064	1.61866e-05	0.000156665	2.83963
JAK1	0.746753	6.63561	9.49765	1.62232e-05	0.000156928	2.83261
HS3ST1	1.87321	2.41607	9.49453	1.62613e-05	0.000156928	3.47412
POLR2B	0.450884	7.81293	9.49386	1.62695e-05	0.000156928	2.826
CYP4F29P	4.34796	-3.36106	9.49328	1.62766e-05	0.000156928	3.52428
ADAMTS14	1.45209	2.97605	9.49137	1.63e-05	0.000157067	3.38383
COL6A2	0.449402	9.92961	9.46992	1.65658e-05	0.000159277	2.84123
MMRN2	1.49224	2.42697	9.46599	1.66149e-05	0.000159574	3.44963
JUNB	1.50418	6.0524	9.46372	1.66435e-05	0.000159761	2.82211
AOC3	1.55746	2.3017	9.46173	1.66685e-05	0.000159914	3.46264
FLNB	0.796247	9.47508	9.4543	1.67623e-05	0.000160725	2.81955
TRBV25-1	4.63081	-3.22532	9.43913	1.69558e-05	0.000162402	3.50489
RASIP1	1.55921	1.23207	9.43435	1.70172e-05	0.000162812	3.54529
MICAL3	0.866616	7.14832	9.4328	1.70371e-05	0.000162825	2.77313
GATM	0.803462	6.38186	9.43118	1.7058e-05	0.000162847	2.78221
PLPPR4	1.29058	2.99062	9.39733	1.75017e-05	0.000166266	3.30431
PDP1	0.800126	4.24138	9.39415	1.7544e-05	0.000166405	3.02684
GBF1	0.434959	7.25621	9.39283	1.75616e-05	0.000166474	2.73907
BTG2	0.901435	5.75248	9.3837	1.7684e-05	0.000167362	2.77359
CPSF1	0.538337	7.77869	9.37887	1.7749e-05	0.000167886	2.72917
RBAK	0.547388	5.46339	9.37661	1.77796e-05	0.000167986	2.79445
SUSD6	0.680154	4.99682	9.37596	1.77884e-05	0.000167986	2.85801
ST6GAL1	0.6081	6.40618	9.36939	1.78775e-05	0.000168556	2.72949
TNFRSF1B	1.55018	0.903304	9.36684	1.79124e-05	0.000168659	3.51493
DENND2C	0.988481	2.96462	9.36467	1.7942e-05	0.000168659	3.28213
GDF3	3.59173	-2.04239	9.3646	1.7943e-05	0.000168659	3.54985
C9orf47	1.42888	1.0702	9.33755	1.83171e-05	0.00017159	3.48023
HECW2	0.642417	4.06799	9.33192	1.83959e-05	0.000172237	3.01604
KCNA2	2.34794	0.357123	9.32994	1.84238e-05	0.00017233	3.51878
BEX1	0.645807	6.14437	9.32981	1.84256e-05	0.00017233	2.705
PITX3	2.4392	1.74839	9.32775	1.84547e-05	0.000172441	3.41595
TRPC3	1.34415	2.56199	9.32562	1.84848e-05	0.000172558	3.31613
FNDC3B	0.628503	7.33035	9.32529	1.84894e-05	0.000172558	2.68183
ATXN7L2	0.910761	3.5282	9.32177	1.85393e-05	0.000172839	3.13309
ZNF506	1.19479	3.43498	9.30462	1.87842e-05	0.000174467	3.13918
KLF6	0.700156	7.17839	9.30397	1.87936e-05	0.000174467	2.66409
UNC119	0.566597	5.46447	9.30275	1.88112e-05	0.000174538	2.73183
ZFAND5	0.415425	7.96156	9.29417	1.89354e-05	0.000175317	2.6589
ZNF134	0.472448	5.52579	9.28806	1.90243e-05	0.000175862	2.7129
2023-09-11	0.453088	8.46958	9.27187	1.92622e-05	0.000177873	2.64621
DCP1A	0.493887	6.03775	9.2709	1.92766e-05	0.000177891	2.65995
SLC6A3	2.01556	-0.830494	9.27037	1.92845e-05	0.000177891	3.50788
SGSH	0.709516	5.45041	9.26429	1.93748e-05	0.00017863	2.70072
ARHGEF3	1.256	5.68634	9.25029	1.95847e-05	0.00017988	2.66571
FXYD6	0.524548	6.63173	9.24976	1.95926e-05	0.00017988	2.6233
GRID1	1.09067	2.36921	9.24775	1.96229e-05	0.000180064	3.27938
SFRP4	2.22575	-1.13361	9.24523	1.96611e-05	0.00018032	3.4887
KCNMB1	1.4576	2.72067	9.24129	1.97209e-05	0.000180618	3.22185
PTPRE	1.56995	2.27692	9.24104	1.97246e-05	0.000180618	3.28599
NIPAL1	1.01694	2.74506	9.23678	1.97896e-05	0.000181066	3.21413
BAALC	1.19609	4.69048	9.23037	1.98875e-05	0.000181824	2.78989
FBXO30	0.527318	5.69178	9.22613	1.99527e-05	0.00018223	2.64462
JAK3	1.04877	3.43747	9.22479	1.99734e-05	0.000182323	3.07174
ZNF267	0.733725	3.98824	9.21713	2.00918e-05	0.000183118	2.93834
DIP2B	0.517516	6.69165	9.20916	2.02159e-05	0.000184036	2.58768
SH2D4B	2.93104	-0.370061	9.20864	2.02241e-05	0.000184036	3.45329
RCAN3	0.761014	3.99518	9.20068	2.0349e-05	0.000184788	2.92271
NR3C1	1.12845	5.19656	9.19411	2.04526e-05	0.000185536	2.67314
KHNYN	0.448059	7.19772	9.19129	2.04974e-05	0.000185654	2.56773
LRRTM3	1.54501	0.722217	9.17735	2.07199e-05	0.000187128	3.376
ANO6	0.634453	7.41354	9.17584	2.07441e-05	0.000187211	2.55427
ZNF10	0.762816	3.9666	9.1729	2.07915e-05	0.000187542	2.90597
MSN	0.478955	8.20663	9.15196	2.11322e-05	0.00018954	2.53974
JMJD1C	0.469989	7.63835	9.1467	2.12187e-05	0.000190024	2.53013
ZNF322	0.457977	5.99215	9.14253	2.12877e-05	0.000190544	2.55223
KLF2P4	1.80683	1.37194	9.13825	2.13586e-05	0.000190887	3.29601
ARMCX4	0.658976	5.59628	9.13793	2.13639e-05	0.000190887	2.57741
SMURF2	0.494754	5.90092	9.13737	2.13732e-05	0.000190887	2.55316
MANEAL	1.89501	-0.556741	9.1351	2.1411e-05	0.000191061	3.40069
MBNL1	0.66011	5.45042	9.13229	2.14578e-05	0.000191328	2.58758
FBN3	0.619966	6.9554	9.13134	2.14738e-05	0.000191328	2.51784
ZNF778	0.533499	4.98881	9.13069	2.14847e-05	0.000191328	2.65046
ZNF608	0.457472	7.44734	9.12948	2.15049e-05	0.000191411	2.5144
ZCCHC24	0.767408	6.75272	9.11957	2.16716e-05	0.000192699	2.50981
QPCT	3.58645	-2.28661	9.11761	2.17046e-05	0.000192814	3.36034
RRN3P1	0.950085	3.83363	9.11665	2.17209e-05	0.000192844	2.88974
GJA4	4.01478	0.172956	9.10528	2.19144e-05	0.00019397	3.35089
TBC1D4	0.802802	5.42558	9.10104	2.19871e-05	0.000194418	2.56347
TAC3	1.0888	1.94749	9.08935	2.21886e-05	0.000196002	3.19993
TMEM127	0.58625	6.30675	9.08746	2.22216e-05	0.000196193	2.49108
LAPTM4A	0.478448	7.80613	9.0748	2.24427e-05	0.000197846	2.46904
DCHS1	0.708572	7.5675	9.07189	2.24939e-05	0.000198098	2.46498
TLR4	2.8267	1.53425	9.06006	2.27031e-05	0.000199739	3.21732
AMOT	0.442207	8.11916	9.04663	2.29435e-05	0.000201247	2.44749
ATP6V1H	0.506445	5.71215	9.03782	2.31027e-05	0.000202477	2.48045
PARM1	1.09307	5.12957	9.03575	2.31404e-05	0.000202669	2.54616
ZNF93	0.98146	3.76833	9.03405	2.31713e-05	0.000202739	2.83433
RIC3	1.02927	3.48946	9.03367	2.31781e-05	0.000202739	2.89798
CNKSR3	0.782314	5.50223	9.0334	2.3183e-05	0.000202739	2.49624
USP4	0.455704	5.50454	9.01898	2.34473e-05	0.000204751	2.48345
GLYCTK	1.1294	3.50801	9.01893	2.34482e-05	0.000204751	2.88119
LAP3	0.461344	5.57393	9.00805	2.365e-05	0.000206307	2.46689
ZYG11B	0.564	6.01051	8.998	2.3838e-05	0.000207423	2.42577
ARFGAP3	0.54812	5.55557	8.99617	2.38724e-05	0.000207423	2.45831
LHX8	5.68344	-1.69648	8.995	2.38945e-05	0.000207423	3.29217
NDEL1	0.559197	4.94359	8.99497	2.38949e-05	0.000207423	2.54042
TRIM54	1.37821	4.29391	8.99489	2.38965e-05	0.000207423	2.67422
ENOX2	0.543686	4.941	8.99403	2.39126e-05	0.00020746	2.54004
ZNF813	0.697439	5.01193	8.97557	2.42636e-05	0.000209777	2.51215
NCOA4	0.476816	7.42152	8.94141	2.49284e-05	0.000213834	2.35041
AACSP1	1.43842	0.922819	8.93355	2.50842e-05	0.00021496	3.16303
CD4	0.926026	2.26798	8.92858	2.51831e-05	0.000215548	3.02581
RYBP	0.442089	6.31843	8.9204	2.53473e-05	0.00021679	2.34471
CELF3	1.38564	2.68561	8.91594	2.54372e-05	0.000217347	2.95318
LRRN3	0.801804	5.95286	8.91153	2.55263e-05	0.000217683	2.35312
DOPEY2	0.945785	4.07691	8.90983	2.55608e-05	0.000217871	2.65237
ZBTB1	0.436038	6.12933	8.90035	2.57542e-05	0.000218921	2.33427
RP11-56B16.2	2.33569	1.65767	8.90012	2.57591e-05	0.000218921	3.07194
PLEKHO2	0.670899	3.93492	8.89584	2.58469e-05	0.000219345	2.67468
WBP1L	0.543906	6.07246	8.89517	2.58607e-05	0.000219345	2.33236
SLC39A6	0.515281	6.90302	8.88894	2.59894e-05	0.000219947	2.30659
SLITRK4	0.516237	5.53396	8.88876	2.5993e-05	0.000219947	2.3662
FAM89A	0.783355	4.13981	8.88548	2.60611e-05	0.000220417	2.61578
SVIL	0.571937	9.38807	8.88296	2.61134e-05	0.000220647	2.32623
HPX	1.56603	1.69905	8.87773	2.62225e-05	0.000221461	3.04888
KLHDC2	0.48408	6.1929	8.87445	2.62911e-05	0.000221933	2.3087
NT5E	2.49256	0.299819	8.86677	2.64526e-05	0.000222759	3.15083
PUS7L	0.544769	4.86811	8.86272	2.65385e-05	0.000223375	2.43759
RAB6C-AS1	2.85197	-1.30223	8.86063	2.65827e-05	0.000223562	3.19408
ECI2	0.505231	5.64239	8.86026	2.65905e-05	0.000223562	2.3305
LANCL2	0.731784	5.14006	8.85986	2.6599e-05	0.000223562	2.39041
ADM	1.22619	3.52222	8.85659	2.66685e-05	0.000223931	2.73744
KLF13	0.603953	6.26186	8.85048	2.67992e-05	0.000224812	2.28488
ACOT13	0.527116	4.74185	8.84188	2.69841e-05	0.000226038	2.44274
FBXO11	0.475864	6.92253	8.83859	2.70551e-05	0.000226308	2.26181
COLEC10	3.43865	-1.33841	8.83275	2.7182e-05	0.000226764	3.17226
PLCB2	1.02844	3.88328	8.83191	2.72002e-05	0.000226764	2.63117
ZNF595	2.05832	1.77875	8.83034	2.72345e-05	0.000226941	3.00042
KIAA0895L	0.654943	6.37297	8.82734	2.73e-05	0.000227163	2.26077
GIMAP8	3.11336	-1.42726	8.8227	2.74016e-05	0.000227634	3.16403
HID1	0.897732	4.01018	8.81902	2.74826e-05	0.000227946	2.58896
IGFBP7	0.870758	5.35244	8.81595	2.75504e-05	0.000228269	2.3224
CEMIP	1.27516	3.18548	8.80902	2.77039e-05	0.000229324	2.76858
MT2A	1.31802	1.21936	8.78717	2.81943e-05	0.000232285	3.01699
B3GALNT1	0.800587	4.10832	8.78539	2.82348e-05	0.000232508	2.5353
BNIP3L	0.395198	7.30533	8.7781	2.84008e-05	0.000233656	2.20563
HOXA13	4.27276	-1.49492	8.77742	2.84164e-05	0.000233674	3.12826
ABCC5	0.746592	6.88438	8.76043	2.8808e-05	0.000236514	2.19255
GPR83	1.55758	1.74842	8.76009	2.88158e-05	0.000236514	2.94366
MTHFD1L	0.503691	5.58361	8.75854	2.88519e-05	0.000236699	2.24562
ENTPD1	0.915337	3.11183	8.75657	2.88977e-05	0.000236964	2.73756
NOSTRIN	1.63242	1.98441	8.74681	2.91263e-05	0.000238615	2.90591
CDC42EP4	0.648623	5.44782	8.74559	2.91549e-05	0.000238738	2.24825
CRK	0.501044	6.40712	8.7065	3.00915e-05	0.000245031	2.15185
ANXA6	0.510892	8.36307	8.70102	3.02253e-05	0.000245839	2.14481
DLGAP4	0.412657	6.66151	8.70071	3.02329e-05	0.000245839	2.14161
BMPR2	0.664387	7.41644	8.6996	3.02603e-05	0.000245947	2.13536
ZNF136	0.650289	3.85902	8.69781	3.03043e-05	0.00024619	2.51844
MBOAT1	1.34373	2.36251	8.68084	3.07246e-05	0.000249027	2.79949
ATP7A	0.859093	5.37372	8.67821	3.07902e-05	0.000249444	2.19659
DUSP8	0.742546	3.86894	8.676	3.08456e-05	0.000249776	2.49662
PPARGC1A	1.29762	4.59205	8.6753	3.08632e-05	0.000249803	2.32467
PDGFRB	0.540281	6.95049	8.6627	3.1181e-05	0.000252026	2.10409
RELB	0.962576	3.0846	8.65495	3.13782e-05	0.000253269	2.65349
CHMP4B	0.416532	6.77124	8.65252	3.14406e-05	0.000253656	2.0968
TMEM133	0.69955	5.14251	8.65101	3.14792e-05	0.000253733	2.20358
RP11-844P9.2	1.54046	-0.587745	8.64852	3.15431e-05	0.000254131	3.01358
H2AFY	0.481828	8.19606	8.64154	3.1723e-05	0.000255076	2.08894
TRIM58	1.07941	2.14744	8.64058	3.17478e-05	0.000255076	2.79355
CEACAM19	1.11046	3.11925	8.63876	3.17952e-05	0.000255339	2.63222
PRRT4	0.67881	4.2871	8.63696	3.18418e-05	0.00025545	2.35959
NBPF8	0.530214	6.29919	8.63685	3.18448e-05	0.00025545	2.09224
RBMS1	0.427164	8.02566	8.63654	3.18528e-05	0.00025545	2.08251
DOCK1	0.486097	7.32418	8.63364	3.19282e-05	0.00025577	2.07573
PALD1	0.594398	4.84023	8.62847	3.20632e-05	0.000256667	2.23356
SUB1	0.441851	7.46999	8.62476	3.21605e-05	0.000257298	2.06796
STARD10	0.759031	3.87777	8.62418	3.21757e-05	0.000257298	2.44814
TMEM35A	1.0438	2.9049	8.6212	3.22541e-05	0.000257606	2.65813
MYOCD	1.4534	6.74173	8.61648	3.23789e-05	0.000258249	2.06452
RAB27A	0.678266	4.51421	8.6131	3.24684e-05	0.000258609	2.28562
LINC00493	0.616225	3.88496	8.60754	3.26165e-05	0.000259317	2.43145
TRIM24	0.430912	7.722	8.60562	3.26677e-05	0.000259606	2.05193
TSG101	0.412501	5.9597	8.60448	3.26981e-05	0.000259729	2.07816
SHOC2	0.422706	5.76604	8.59773	3.28793e-05	0.000260857	2.08501
RBM3	0.550008	7.99027	8.59428	3.29725e-05	0.000261431	2.04385
PNCK	1.35285	2.8164	8.59374	3.29869e-05	0.000261431	2.64991
CHST11	0.72613	4.78253	8.59231	3.30256e-05	0.0002615	2.21156
ASAP1	0.504126	7.34442	8.58687	3.31731e-05	0.000261945	2.03329
LIX1L	0.49299	5.72314	8.58638	3.31866e-05	0.000261945	2.07805
ZBTB39	0.481125	5.57334	8.56635	3.37365e-05	0.00026509	2.0733
HSD3B2	2.88952	-0.158401	8.56381	3.38069e-05	0.000265286	2.92529
FAM160B2	0.436887	5.90555	8.56198	3.38577e-05	0.000265565	2.0428
CRIP2	0.900052	6.40458	8.56058	3.3897e-05	0.000265754	2.01984
MTMR6	0.447609	5.41454	8.55023	3.41865e-05	0.000267555	2.0758
POTEI	1.72821	4.06663	8.53773	3.454e-05	0.000269829	2.32385
KSR1	0.431259	5.39583	8.53186	3.47076e-05	0.000271017	2.06125
ITM2A	1.14729	3.58749	8.52695	3.48482e-05	0.000271781	2.42993
MAP4K4	0.412352	8.8011	8.5116	3.52925e-05	0.000274359	1.98045
HIF3A	0.844787	5.04731	8.49717	3.5716e-05	0.000277159	2.07864
ALDH3A2	0.639243	7.03933	8.49533	3.57702e-05	0.000277457	1.951
ZNF850	1.07639	3.69607	8.48956	3.59415e-05	0.000278304	2.37051
PLEKHG3	0.392786	6.85604	8.48912	3.59545e-05	0.000278304	1.94703
TPRG1L	0.477798	4.93147	8.48441	3.60949e-05	0.000278863	2.08628
KDM7A	0.964078	5.21663	8.4789	3.62601e-05	0.000280016	2.03632
HK1	0.572408	7.29739	8.47659	3.63295e-05	0.000280203	1.93251
PCDH10	0.677264	5.581	8.47649	3.63324e-05	0.000280203	1.99041
PPP3R1	0.435868	6.51854	8.47468	3.63872e-05	0.000280378	1.93852
GSPT2	0.465964	4.86751	8.4467	3.72419e-05	0.000285684	2.06304
MYO7A	1.63966	2.43477	8.42189	3.80186e-05	0.000290518	2.55971
ISG15	0.994494	3.31465	8.42054	3.80615e-05	0.000290719	2.39532
COL22A1	0.792973	7.56913	8.41369	3.82792e-05	0.000291873	1.87518
WWTR1	0.81497	6.6587	8.41196	3.83344e-05	0.000292167	1.87832
ICA1	1.28467	2.75094	8.41033	3.83868e-05	0.000292361	2.49746
ZNF235	0.804888	3.20884	8.39645	3.88339e-05	0.00029533	2.39612
MICAL2	0.457099	8.57843	8.39442	3.88996e-05	0.000295701	1.86841
ADGRL4	2.98631	1.07535	8.38861	3.90891e-05	0.000296884	2.6855
SYNJ2	0.598738	5.80953	8.38289	3.92765e-05	0.000297712	1.88463
ZNF879	1.10471	2.1614	8.38067	3.93493e-05	0.000297955	2.56167
LGR4	0.608895	8.08947	8.37994	3.93733e-05	0.000297963	1.8481
ZNF883	2.10343	0.0707918	8.37961	3.93845e-05	0.000297963	2.75548
BSDC1	0.514157	6.45168	8.37472	3.95459e-05	0.000299055	1.84772
TCIRG1	0.580582	4.74455	8.34966	4.03849e-05	0.000304194	1.99664
EPC1	0.453321	5.85047	8.34924	4.03993e-05	0.000304194	1.85056
APLNR	1.8839	3.56993	8.34588	4.05134e-05	0.000304922	2.26919
CRISPLD2	1.46843	6.36962	8.33402	4.09188e-05	0.000307709	1.81203
BCAR1	0.469955	6.97185	8.3319	4.09918e-05	0.000308088	1.80047
SIRT1	0.405506	5.52616	8.32449	4.12481e-05	0.000309254	1.85535
SORD	0.466511	5.89123	8.32317	4.12938e-05	0.000309465	1.82361
ELF1	0.450357	5.26746	8.31932	4.14279e-05	0.000310336	1.88175
2023-03-03	1.45966	5.20572	8.31145	4.17032e-05	0.000312132	1.88304
SNCA	0.6568	4.75895	8.30703	4.18586e-05	0.000312894	1.95418
TMEM164	0.420681	6.24512	8.30594	4.18969e-05	0.000313046	1.78993
ST3GAL6	0.843692	4.91456	8.2941	4.23175e-05	0.000315784	1.91339
MTMR14	0.552428	5.05402	8.29266	4.23688e-05	0.000315898	1.88857
RGL3	2.075	1.74792	8.2906	4.24425e-05	0.000316312	2.53156
FAM179B	0.738538	4.82224	8.28594	4.26099e-05	0.000317168	1.92247
KIF26A	0.656063	5.88697	8.28369	4.26908e-05	0.000317487	1.787
NFKB1	0.513827	4.84418	8.28134	4.27759e-05	0.000317849	1.91414
ZNF585B	2.01026	3.72533	8.27455	4.30219e-05	0.000319271	2.16639
ARRB1	0.67311	4.42853	8.2716	4.31293e-05	0.000319796	1.99171
ITGA9	0.572135	5.52183	8.26903	4.3223e-05	0.000320197	1.804
UNCX	2.82093	-1.44043	8.26715	4.32917e-05	0.000320197	2.71678
SCD5	0.60299	4.60327	8.26685	4.3303e-05	0.000320197	1.94832
TPCN2	0.699002	4.71311	8.26286	4.34491e-05	0.000320948	1.92203
HGSNAT	0.395987	6.20637	8.26285	4.34497e-05	0.000320948	1.75108
RNF180	0.776847	3.27833	8.25249	4.38325e-05	0.000323503	2.24926
ZNF445	0.412774	6.55641	8.25159	4.38658e-05	0.000323608	1.73054
ZIK1	0.511556	4.71459	8.24554	4.40914e-05	0.000324619	1.90553
RERG	1.18342	3.88505	8.24245	4.42069e-05	0.000325305	2.09756
MAP10	1.50701	0.422602	8.24194	4.42261e-05	0.00032531	2.61038
RAMP2	0.708687	4.17512	8.23488	4.44917e-05	0.000326852	2.0184
PLOD2	0.516096	7.34059	8.23345	4.45456e-05	0.000326973	1.70635
ARMCX3	0.375498	6.98274	8.22748	4.4772e-05	0.000328497	1.70254
GBA2	0.488592	6.89292	8.22442	4.48885e-05	0.000329076	1.70052
SP6	1.13705	3.82719	8.22315	4.49369e-05	0.000329155	2.09382
RBP1	0.90869	6.15126	8.22102	4.50183e-05	0.000329613	1.71402
MAML1	0.381497	6.55937	8.21708	4.51695e-05	0.000330582	1.69802
ZNF329	0.544958	4.29594	8.21079	4.54118e-05	0.000332077	1.96629
DCLK2	0.538296	4.92531	8.20693	4.55609e-05	0.000333029	1.8298
RGL2	0.588624	6.30632	8.20385	4.56804e-05	0.000333763	1.69192
ZNF594	0.89283	4.2091	8.20067	4.58044e-05	0.000334288	1.97801
KLHL9	0.397175	6.55313	8.20005	4.58287e-05	0.000334288	1.68206
LYPD6	1.61	4.64817	8.17541	4.68015e-05	0.000340249	1.85312
SPINK5	1.37102	1.98539	8.17052	4.69972e-05	0.000341247	2.3943
SEPW1	0.48123	7.01885	8.16589	4.71834e-05	0.000342315	1.64405
PCED1B	1.2987	2.37595	8.1615	4.73608e-05	0.000343459	2.33195
ZNFX1	0.577581	4.52685	8.15634	4.75704e-05	0.000344836	1.86123
CMTM6	0.393734	6.80046	8.15563	4.75992e-05	0.000344902	1.63652
TRPA1	2.87933	-1.612	8.15227	4.77362e-05	0.000345609	2.62229
FAM21A	0.393755	6.01187	8.1468	4.79601e-05	0.000347047	1.65059
PER1	0.645679	5.17963	8.14643	4.79754e-05	0.000347047	1.73177
TMC6	0.580635	5.86783	8.14279	4.81251e-05	0.000347848	1.65547
IDH3B	0.374221	6.08342	8.14132	4.81859e-05	0.000348144	1.6418
ADCK5	0.630652	4.07346	8.13713	4.83591e-05	0.000349107	1.95195
SLC38A7	0.466125	5.46253	8.1299	4.86598e-05	0.000350989	1.67915
RASSF9	0.921288	1.73883	8.12337	4.89329e-05	0.000352087	2.38079
TBX3	0.888396	4.31048	8.11634	4.92291e-05	0.000354073	1.87384
EVPL	2.27639	-2.32643	8.11523	4.92762e-05	0.000354266	2.58746
TMEM8A	0.484722	6.569	8.10329	4.97841e-05	0.000357293	1.58999
NUDT4P1	0.96852	2.25104	8.09928	4.99562e-05	0.000358001	2.29286
NUDT4P2	0.96852	2.25104	8.09928	4.99562e-05	0.000358001	2.29286
POLD4	0.876893	3.74462	8.08099	5.07491e-05	0.000363066	1.98055
HSPB6	1.53613	0.0459006	8.07918	5.08282e-05	0.000363483	2.49403
MC4R	2.06727	-1.35264	8.07828	5.08677e-05	0.000363617	2.55617
TMEM26	2.65534	1.81677	8.07731	5.09105e-05	0.000363626	2.32939
DOT1L	0.515164	7.19373	8.07385	5.10625e-05	0.000364563	1.55526
C7orf49	0.421527	5.08042	8.07077	5.11981e-05	0.000365232	1.67496
IER2	0.971317	7.34329	8.06985	5.12389e-05	0.000365374	1.55113
CKB	0.833312	6.46733	8.04423	5.23853e-05	0.000372483	1.53559
LYL1	1.33785	2.46091	8.04378	5.2406e-05	0.000372483	2.20958
TRIP4	0.505496	4.63009	8.04077	5.25423e-05	0.000373148	1.72907
MAP3K11	0.508785	5.98758	8.03942	5.26041e-05	0.000373436	1.54948
MYL12A	0.501787	7.46736	8.03539	5.27878e-05	0.000374284	1.51838
ABCD1	0.683468	4.57136	8.03066	5.30043e-05	0.000375667	1.73207
RC3H1	0.521956	5.45665	8.02946	5.30594e-05	0.000375905	1.58397
ETV5	1.29607	4.9623	8.02187	5.34095e-05	0.00037808	1.64757
KCNT1	1.53704	1.0207	8.01958	5.35157e-05	0.000378678	2.35915
CTC1	0.527934	4.77706	8.00435	5.42276e-05	0.000383096	1.66454
CACNA1D	1.66108	4.84422	8.00166	5.43544e-05	0.000383682	1.64932
NKX2-3	3.47978	0.0435201	7.99998	5.44337e-05	0.000384087	2.42334
SURF6	0.567165	6.33471	7.99776	5.45389e-05	0.000384626	1.49451
ELMO2	0.362948	5.94992	7.99697	5.45763e-05	0.000384627	1.51091
LRRC2	1.41859	2.64078	7.99074	5.48727e-05	0.000385387	2.12998
RASGRP2	1.14287	2.96122	7.99054	5.48822e-05	0.000385387	2.07029
FGF16	3.33861	-0.533632	7.98959	5.49278e-05	0.000385552	2.4498
CEP68	0.442986	5.74491	7.98848	5.49806e-05	0.000385768	1.51689
DKK1	1.59632	4.81671	7.98214	5.52849e-05	0.000387282	1.63564
CAMK2B	1.12301	1.60027	7.98048	5.53646e-05	0.00038753	2.26469
FAM43A	1.01306	2.10465	7.97701	5.55323e-05	0.000388549	2.19957
GPR155	0.852156	5.01187	7.9651	5.61119e-05	0.000391352	1.58468
CYLD	0.604653	5.19344	7.94964	5.68735e-05	0.000396032	1.54145
CCNJL	0.567956	4.3522	7.94818	5.69464e-05	0.000396383	1.70323
RHOJ	1.50758	2.92099	7.9423	5.72393e-05	0.000397568	2.03252
NUMA1	0.514716	8.62891	7.93989	5.736e-05	0.000398153	1.43875
ABCC8	2.67707	-0.337882	7.93556	5.7578e-05	0.000399191	2.39069
DSG2	0.595526	8.46004	7.93327	5.76934e-05	0.000399832	1.42947
TSPAN32	1.98119	1.94144	7.92259	5.82351e-05	0.000402789	2.17014
KLF11	0.548755	5.62943	7.91324	5.87139e-05	0.00040498	1.454
CDYL2	0.655446	3.52964	7.90749	5.90104e-05	0.000406224	1.86704
LRIG3	0.541117	5.74184	7.9057	5.91031e-05	0.000406703	1.43704
KLHL6	0.926904	1.74215	7.90112	5.93415e-05	0.000408022	2.17439
JMJD6	0.600613	4.09905	7.89982	5.9409e-05	0.000408326	1.71908
HELZ2	0.708074	4.12469	7.89858	5.94736e-05	0.000408449	1.71146
ZNF534	3.71792	-3.16166	7.89194	5.98214e-05	0.000410033	2.37826
EPHB3	0.681952	6.92687	7.89013	5.99168e-05	0.000410527	1.38004
ANKRD50	0.525714	6.92329	7.88223	6.03344e-05	0.000413064	1.37237
SLC30A1	0.49037	4.33661	7.88019	6.04424e-05	0.000413641	1.64133
ZNF275	0.448988	5.42463	7.87949	6.04796e-05	0.000413735	1.44282
ZNF268	0.413971	5.74138	7.87902	6.0505e-05	0.000413746	1.41111
ZNF41	0.708214	3.42814	7.87665	6.06311e-05	0.000414123	1.86123
RUNDC3A	1.42301	1.05726	7.86936	6.10213e-05	0.000416301	2.21703
FAM46C	1.31953	2.11872	7.8612	6.14614e-05	0.000418488	2.08861
CHCHD7	0.469559	5.38762	7.85796	6.16371e-05	0.000419358	1.42627
ACOT9	0.473795	5.11028	7.85672	6.17047e-05	0.000419654	1.46372
PLCG1	0.381715	8.13317	7.84303	6.24539e-05	0.000423598	1.33712
ZNF704	0.547843	6.55996	7.83935	6.26577e-05	0.00042465	1.33523
FOXK1	0.57329	6.38992	7.8365	6.28151e-05	0.000425387	1.33634
CASD1	0.555087	6.14481	7.83462	6.29196e-05	0.00042593	1.34326
WNT2	1.30953	4.76794	7.83356	6.29786e-05	0.000426165	1.50101
TIMP3	0.690564	7.16356	7.82467	6.34758e-05	0.000428383	1.31418
NES	0.492072	9.74248	7.81364	6.40983e-05	0.000431244	1.33782
TES	0.636819	5.63875	7.81224	6.41776e-05	0.000431608	1.35458
MEIS2	0.496688	8.49427	7.80879	6.43743e-05	0.000432598	1.30859
RBFOX2	0.401162	8.9474	7.80567	6.45523e-05	0.000433628	1.31405
RCOR1	0.475407	6.07132	7.79888	6.4942e-05	0.000435911	1.31167
ITM2B	0.359555	7.89814	7.79799	6.49936e-05	0.000436076	1.29055
EIF1	0.369175	8.55804	7.79634	6.50886e-05	0.000436226	1.29742
RAPH1	0.453166	5.73797	7.79372	6.52401e-05	0.000437074	1.32792
MYD88	0.774192	3.32123	7.79068	6.54162e-05	0.000437918	1.80266
IGSF10	0.933674	1.6368	7.78698	6.56316e-05	0.000439024	2.07901
MORC3	0.481795	5.36013	7.7758	6.62862e-05	0.000442496	1.34924
FAM160B1	0.458773	5.80032	7.77553	6.63023e-05	0.000442496	1.30517
C1orf115	0.924959	1.48282	7.77162	6.65332e-05	0.000443698	2.08179
ARMCX1	0.526191	5.11669	7.76655	6.68338e-05	0.000444517	1.37439
KAT6B	0.704872	6.17326	7.76052	6.71936e-05	0.000446401	1.26921
KIAA0232	0.396613	6.94719	7.75363	6.7607e-05	0.000448297	1.24601
GTF2IRD2	0.704205	4.53894	7.75227	6.76893e-05	0.000448672	1.46925
AKAP1	0.495805	4.95252	7.75046	6.77982e-05	0.000449054	1.38549
TMTC4	0.413336	5.70163	7.74552	6.80978e-05	0.000450868	1.28344
SF3B1	0.400553	9.32296	7.74474	6.81447e-05	0.000451008	1.26173
PDCD6IPP1	3.71874	-1.31068	7.73791	6.85612e-05	0.000453218	2.25788
KMT2B	0.484687	6.53468	7.73757	6.85823e-05	0.000453218	1.23557
ITPRIP	0.477645	5.51345	7.73568	6.86979e-05	0.00045364	1.29174
NOTCH3	0.557458	7.86179	7.71522	6.99652e-05	0.000460444	1.20855
ATP10D	0.911506	5.95973	7.71084	7.02404e-05	0.000461897	1.23077
GMFG	2.25774	0.449347	7.70365	7.06936e-05	0.000464191	2.11835
SHE	1.34859	1.38242	7.69859	7.10149e-05	0.000466125	2.02327
ZNF555	0.569795	3.7304	7.69441	7.1281e-05	0.000467521	1.61135
PDCL3	0.571531	4.74674	7.69278	7.13858e-05	0.000467858	1.36681
PGBD5	0.923773	2.23297	7.68912	7.16201e-05	0.000469042	1.90759
PTPRM	1.02432	6.35081	7.68382	7.19613e-05	0.000470748	1.18683
CD34	1.17851	0.728303	7.66285	7.33297e-05	0.000478138	2.05417
PDZRN3	0.701111	6.7202	7.66282	7.33316e-05	0.000478138	1.15845
DHDH	1.4347	1.42177	7.66235	7.3363e-05	0.000478138	1.98435
HERPUD1	0.431769	5.18047	7.66124	7.34364e-05	0.00047843	1.26058
CTTNBP2NL	0.419479	5.92678	7.6596	7.35449e-05	0.000478836	1.18187
STXBP5	0.801883	4.34151	7.65905	7.35807e-05	0.000478836	1.42331
FAM65B	0.952049	4.88877	7.65811	7.36432e-05	0.000479002	1.30548
HHEX	1.95146	1.58519	7.65784	7.3661e-05	0.000479002	1.96167
TRIM3	0.686763	4.2491	7.65219	7.40366e-05	0.000480908	1.43914
SFRP1	1.20256	9.96879	7.6484	7.42898e-05	0.000482016	1.17877
MRC1	3.60869	-1.21073	7.64109	7.47805e-05	0.000484661	2.16746
DYRK1A	0.392362	6.41271	7.63861	7.4948e-05	0.000485566	1.14005
ZNF14	0.811384	2.96182	7.63752	7.50215e-05	0.000485756	1.73021
AP3B2	0.915707	1.55407	7.63622	7.511e-05	0.000486076	1.94444
MCTS2P	1.24126	1.37853	7.63435	7.52363e-05	0.000486418	1.9622
NXF1	0.460138	6.72503	7.63417	7.52485e-05	0.000486418	1.12981
RNF19A	0.40339	6.05319	7.63338	7.5302e-05	0.000486418	1.14862
SLN	1.20422	1.7814	7.63329	7.53088e-05	0.000486418	1.91465
MAP7	1.05902	3.04647	7.63298	7.53296e-05	0.000486418	1.70837
TCEB3	0.367272	6.22658	7.63009	7.55259e-05	0.000487505	1.13758
SBDS	0.420281	5.9213	7.62423	7.59265e-05	0.000489316	1.14691
PPP1R15B	0.367115	6.0315	7.61979	7.62318e-05	0.000490795	1.13614
GMIP	0.683362	4.05556	7.6143	7.66106e-05	0.000492871	1.45029
ZNF283	0.823973	3.37863	7.6129	7.67083e-05	0.000493262	1.61552
IRAK4	0.838582	3.38787	7.61261	7.67277e-05	0.000493262	1.6131
ITPRIPL2	0.571497	4.62577	7.60012	7.75997e-05	0.000497953	1.29942
NF1P10	4.61627	-2.98661	7.59416	7.802e-05	0.000499444	2.13657
PLS3	0.529663	9.99796	7.59399	7.80319e-05	0.000499444	1.12492
2023-03-08	0.422253	5.68922	7.58949	7.83507e-05	0.000500763	1.1292
IFFO2	0.524376	4.50423	7.58866	7.84097e-05	0.000500946	1.31489
GRK2	0.399199	6.03196	7.58523	7.86536e-05	0.000502321	1.10148
KIDINS220	0.378354	7.69659	7.56924	7.98029e-05	0.000508177	1.06155
NDST2	0.632863	4.52296	7.56517	8.00985e-05	0.000509358	1.28708
SH3BGRL	0.422933	6.7767	7.56513	8.01012e-05	0.000509358	1.05996
CNN2	0.434584	8.432	7.56443	8.01523e-05	0.000509358	1.06473
RIT1	0.408125	5.21941	7.56419	8.01696e-05	0.000509358	1.15785
CCNL1	0.658942	7.32748	7.5635	8.02203e-05	0.000509358	1.05432
GRPR	1.76235	1.58454	7.56273	8.0276e-05	0.000509521	1.86986
ANGPTL2	0.511051	5.50463	7.56027	8.0456e-05	0.000510478	1.11779
OAS3	1.92131	-0.391105	7.55981	8.04894e-05	0.000510505	2.0499
LIMS4	2.53194	-0.106595	7.55576	8.07866e-05	0.000511279	2.0256
ITSN2	0.413311	5.24742	7.55405	8.09123e-05	0.000511704	1.14371
DAB2IP	0.496221	7.26253	7.55204	8.10606e-05	0.000512456	1.04286
SEMA4C	0.38452	6.93467	7.54903	8.12829e-05	0.000513676	1.04202
TPST2	0.70455	4.67175	7.53777	8.21201e-05	0.000518405	1.22733
ZFYVE1	0.529512	5.03724	7.53372	8.24239e-05	0.000520135	1.15527
TNNI1	0.573339	9.07279	7.52759	8.28858e-05	0.000522297	1.03972
DDX5	0.411391	10.0497	7.52231	8.3286e-05	0.000524441	1.05377
RXRG	1.13013	4.58158	7.5212	8.33709e-05	0.000524787	1.22985
LAPTM4B	0.448364	9.46458	7.52008	8.34556e-05	0.000525131	1.0401
FOXP1	0.485077	6.85625	7.51392	8.39266e-05	0.000527336	1.00737
C16orf45	0.703763	4.27131	7.50304	8.4765e-05	0.000531269	1.28454
ADCY7	0.542103	4.25517	7.49956	8.50355e-05	0.000532773	1.28505
SPATA20	0.498979	5.58267	7.49873	8.50996e-05	0.000532984	1.04764
C6orf62	0.403854	7.34484	7.49429	8.54466e-05	0.000534966	0.984397
ATP5S	0.397666	5.13034	7.49307	8.55421e-05	0.000535373	1.09932
MAGEA2	4.32474	-3.12414	7.49168	8.56511e-05	0.000535863	2.04501
RBM5	0.549148	7.91726	7.48985	8.57942e-05	0.000536566	0.983101
ASL	0.645688	3.64961	7.48912	8.58516e-05	0.000536734	1.42731
ZEB1	0.403881	5.67238	7.48722	8.60013e-05	0.000537286	1.0275
ARRDC2	1.47168	0.307775	7.48599	8.60985e-05	0.000537701	1.92456
ZNF264	0.400166	4.88224	7.48098	8.64942e-05	0.000539627	1.12892
TMX4	0.569867	7.18711	7.48092	8.64994e-05	0.000539627	0.971176
AMER1	0.464737	5.01948	7.4801	8.65643e-05	0.000539839	1.10405
CDC42BPB	0.35674	7.94659	7.47882	8.66656e-05	0.000540278	0.972179
ZNF48	0.520322	5.22609	7.47611	8.68816e-05	0.000541418	1.06798
FAM19A4	1.29734	3.70372	7.47275	8.71497e-05	0.00054233	1.39747
CNTN4	0.74182	5.89002	7.47014	8.73588e-05	0.000543245	0.993576
ETV3	0.371827	5.90957	7.46754	8.75671e-05	0.00054395	0.989699
E2F3	0.427194	5.96901	7.4642	8.78359e-05	0.00054505	0.982663
NRXN3	0.982387	3.84082	7.45873	8.82788e-05	0.000547604	1.349
DGKD	0.476562	5.99985	7.45657	8.84537e-05	0.000548421	0.973144
DUSP11	0.532877	4.09238	7.45633	8.84732e-05	0.000548421	1.28251
HMCN2	1.66032	4.57132	7.45032	8.89637e-05	0.000551266	1.16049
YTHDC1	0.37743	7.1379	7.43827	8.9955e-05	0.000556817	0.928064
CNTN1	1.1647	3.15602	7.42551	9.10191e-05	0.000562013	1.47878
HDAC5	0.450871	6.57586	7.41372	9.20138e-05	0.000566954	0.909262
KCNQ5	0.669139	4.39614	7.41329	9.20506e-05	0.000566981	1.16329
LRRC3	0.541468	4.0527	7.41016	9.23166e-05	0.00056842	1.24588
UAP1	0.502717	5.54618	7.40978	9.23493e-05	0.000568421	0.960837
BRAF	0.379274	5.82412	7.40808	9.24949e-05	0.000569117	0.934785
RABEP2	0.761382	4.4124	7.40318	9.2914e-05	0.000571294	1.14908
NLK	0.365122	5.36896	7.39442	9.367e-05	0.000575537	0.965496
PROB1	1.25787	3.10768	7.38702	9.43128e-05	0.000578877	1.4505
LTBR	1.46587	2.36194	7.38249	9.47092e-05	0.000580903	1.58617
PI4KA	0.374652	7.24179	7.37813	9.50931e-05	0.000583053	0.866094
SPIN4	0.368106	5.61736	7.37683	9.52075e-05	0.000583549	0.92001
PHF1	0.396487	5.90238	7.37645	9.52406e-05	0.000583549	0.897159
SYT11	1.87652	2.01919	7.37359	9.54941e-05	0.000584897	1.6285
GRAP2	2.21801	-0.891773	7.37101	9.57225e-05	0.000585886	1.90288
FAM193A	0.40217	5.82389	7.36615	9.61545e-05	0.000587708	0.891853
KANK2	0.596101	5.9784	7.3637	9.63737e-05	0.000588636	0.879416
ATXN1	0.850059	6.12032	7.35955	9.67456e-05	0.00059029	0.867908
SLC16A1	0.415584	8.21127	7.35412	9.72343e-05	0.000592445	0.847656
SUSD1	0.480601	4.37707	7.3496	9.76439e-05	0.000594527	1.10284
GREB1	0.452304	5.94631	7.34715	9.78662e-05	0.000595673	0.864339
GJA3	1.21287	4.80911	7.34627	9.79462e-05	0.000595953	1.0052
NLGN4X	1.01691	5.63106	7.34345	9.82033e-05	0.000596857	0.88442
ERBIN	0.40752	7.16158	7.33757	9.87421e-05	0.000599533	0.824711
FAM109A	0.56681	4.34815	7.3344	9.90339e-05	0.0006009	1.09425
ADAMTS20	1.11736	3.81943	7.32782	9.96429e-05	0.000604385	1.22145
INA	1.67997	2.27761	7.32566	9.98428e-05	0.000605178	1.54242
CTBP2	0.348305	7.08889	7.3214	0.00010024	0.000606766	0.808505
HDAC1	0.380431	6.90843	7.32118	0.000100261	0.000606766	0.8099
MYH11	0.981008	3.01014	7.321	0.000100278	0.000606766	1.40434
HCLS1	1.76842	-0.270302	7.31763	0.000100593	0.00060825	1.81093
LRRC34	0.96823	1.95662	7.3167	0.000100681	0.000608572	1.58023
UBA7	1.5002	4.94689	7.31498	0.000100843	0.000609129	0.947704
LIN37	0.729322	3.22773	7.29672	0.000102576	0.000617682	1.33244
CPEB4	0.400401	5.83272	7.29582	0.000102663	0.000617776	0.818755
PECAM1	1.94251	2.3588	7.29254	0.000102978	0.000619247	1.49619
EML3	0.49822	5.95073	7.28167	0.00010403	0.000624501	0.796467
NEIL2	0.492493	4.04329	7.27465	0.000104716	0.000627975	1.10967
SCYL2	0.350037	6.84495	7.27129	0.000105047	0.000629254	0.758943
ERBB3	0.947241	3.68095	7.25595	0.000106568	0.000636247	1.18251
PGM2L1	0.671054	4.63036	7.25473	0.00010669	0.000636758	0.947075
HERC2P9	0.515778	6.26295	7.2526	0.000106904	0.000637601	0.751501
ZNF114	1.08184	2.44622	7.24876	0.00010729	0.000639683	1.43741
KLF2	1.28978	3.55669	7.24605	0.000107564	0.000641099	1.20303
LDB1	0.423137	6.8834	7.24468	0.000107702	0.000641512	0.730893
NPAS2	1.40293	1.2761	7.24464	0.000107707	0.000641512	1.59101
SH3BP2	0.452611	5.93926	7.23699	0.000108484	0.000645922	0.750784
MAP1LC3B	0.35998	6.56985	7.23191	0.000109003	0.000648572	0.721782
RCAN2	0.981263	4.85602	7.22777	0.000109429	0.000650885	0.873955
IGF1	1.94202	3.93403	7.2266	0.00010955	0.00065138	1.08812
ADAM12	1.1252	6.61977	7.2247	0.000109746	0.000652323	0.713426
PCDHGA8	1.23938	1.07558	7.21862	0.000110377	0.000655406	1.58648
SORD2P	0.726344	3.56863	7.21779	0.000110463	0.00065557	1.17097
RNASEH1P1	0.875004	2.70961	7.21763	0.000110479	0.00065557	1.35876
SS18	0.358602	7.09731	7.21697	0.000110548	0.000655757	0.700084
CDK17	0.443067	5.75888	7.20709	0.000111583	0.000660848	0.73218
PTENP1	0.975655	2.53566	7.20697	0.000111595	0.000660848	1.37947
PDZD2	0.736765	4.71168	7.20389	0.00011192	0.000662548	0.877326
PLCB3	0.426397	5.35081	7.19839	0.000112503	0.000665771	0.765233
KIF26B	1.02089	8.25655	7.19425	0.000112943	0.000668154	0.682463
SWT1	0.611375	3.85439	7.19082	0.00011331	0.000669872	1.07142
CC2D1B	0.453246	5.1381	7.18808	0.000113604	0.000671243	0.784513
FAM53C	0.351182	6.42204	7.18106	0.000114361	0.000674939	0.671921
ZACN	1.56085	3.2416	7.1737	0.000115161	0.000679159	1.20294
ST8SIA2	0.65415	4.3715	7.16711	0.000115881	0.000682304	0.915462
PLEKHA6	0.956548	6.88009	7.1636	0.000116267	0.000683595	0.646231
ARHGEF15	1.62915	-0.371721	7.15536	0.00011718	0.000687868	1.66063
NPTN	0.366995	7.48542	7.14984	0.000117796	0.00069125	0.629262
LURAP1L	1.47058	2.95678	7.14869	0.000117924	0.000691536	1.23893
CELF1	0.425236	7.54018	7.14497	0.000118342	0.000693524	0.62436
FOXH1	0.982131	3.45394	7.14059	0.000118835	0.000695251	1.11889
SPATA9	1.53631	-0.745859	7.13837	0.000119085	0.000696483	1.67068
ST8SIA3	1.20723	0.186475	7.13303	0.000119691	0.000699558	1.59059
SMCR8	0.392691	5.62956	7.13125	0.000119894	0.000700512	0.663801
TCTA	0.646679	3.9114	7.12532	0.000120573	0.000703769	0.988591
FBXO18	0.444237	6.47768	7.12366	0.000120763	0.000704412	0.610248
RNF165	0.547912	3.80929	7.12133	0.000121032	0.000705606	1.01053
SOX4	0.476314	8.88762	7.12118	0.000121049	0.000705606	0.616688
ZNF669	0.799807	3.46269	7.11558	0.000121697	0.000708912	1.09074
MAST4	0.631536	4.918	7.1063	0.000122778	0.000713309	0.73552
ZNF561	0.419987	5.73564	7.10319	0.000123143	0.000714763	0.624988
KIAA1549L	0.931963	2.51793	7.09948	0.00012358	0.000717017	1.27202
RP11-799D4.1	2.43329	-1.97174	7.09834	0.000123714	0.000717558	1.68878
NRCAM	1.63853	1.53178	7.09437	0.000124184	0.000720045	1.40933
POLG	0.337014	5.74994	7.08715	0.000125043	0.000724066	0.606916
SYNJ1	0.556333	4.33107	7.08333	0.000125501	0.000726479	0.837517
COL14A1	0.775244	6.39168	7.07824	0.000126113	0.000729778	0.564502
ADAMTS8	1.09307	2.08198	7.07349	0.000126687	0.000732134	1.31501
HEBP2	0.431304	4.94073	7.07092	0.000127	0.000733625	0.694074
DRP2	1.51616	4.10584	7.06797	0.000127359	0.000735288	0.87826
SPATA5L1	0.58109	3.8303	7.06542	0.000127671	0.000736843	0.946553
ZNF699	0.957616	2.16758	7.06108	0.000128203	0.000739428	1.28935
ZFX	0.3836	6.47565	7.05979	0.000128361	0.000740098	0.542785
TRIO	0.415463	7.65615	7.05932	0.000128419	0.000740184	0.534595
TEP1	0.483089	5.13295	7.0578	0.000128606	0.00074102	0.648264
CCNL2	0.461794	8.59934	7.05663	0.00012875	0.000741608	0.542869
ZNF776	0.386043	5.591	7.05184	0.000129344	0.000744289	0.583707
RIMKLA	1.14082	1.64814	7.0512	0.000129423	0.000744443	1.3507
IRAK3	1.6806	-0.809008	7.04338	0.000130399	0.000748391	1.58164
SLC6A16	0.577661	3.29404	7.03841	0.000131023	0.000750987	1.04993
DCTN5	0.360434	7.34721	7.03664	0.000131245	0.000752017	0.509288
GPSM1	0.370411	6.58518	7.03587	0.000131342	0.000752323	0.515221
RANBP2	0.374327	8.12447	7.03146	0.000131899	0.000754777	0.509143
TOR1AIP1	0.48293	5.22349	7.02706	0.00013246	0.000756746	0.602158
MYZAP	1.11891	4.4732	7.02539	0.000132672	0.000756963	0.742051
BSN	1.05305	2.89478	7.02347	0.000132917	0.000757246	1.12141
ZNF761	0.534797	4.97899	7.02236	0.00013306	0.000757475	0.635898
SLC22A15	0.934881	2.67936	7.02108	0.000133224	0.000758144	1.16117
AK5	1.45195	-0.06028	7.02012	0.000133347	0.000758593	1.50021
SMOC1	1.19362	5.94629	7.01743	0.000133692	0.000760065	0.519216
ARPC2	0.402738	7.71939	7.01378	0.000134164	0.000762355	0.486583
BHLHB9	0.636696	3.624	7.00967	0.000134696	0.000765027	0.939936
B3GNT2	0.607617	5.10079	7.00674	0.000135077	0.000766193	0.599124
SEPHS2	0.373125	5.57284	6.99287	0.000136896	0.000775509	0.522776
CALN1	1.09116	0.699687	6.99197	0.000137016	0.000775685	1.39649
TPBGL	1.6688	-0.6642	6.98567	0.000137852	0.000780168	1.5145
LRP12	0.374325	6.00144	6.97865	0.00013879	0.000784208	0.47459
NBPF11	0.495559	5.24992	6.97784	0.000138899	0.000784569	0.545963
RBM24	0.919118	6.05817	6.97468	0.000139325	0.000786722	0.46737
PTPRT	1.64901	4.77792	6.97376	0.000139449	0.000787166	0.621282
PCDHB6	1.82757	-0.120333	6.96938	0.000140041	0.000789999	1.45443
CLASP1	0.352697	7.05337	6.95883	0.000141479	0.000796572	0.42746
GIPR	0.970022	4.20275	6.95682	0.000141756	0.00079736	0.735602
NOTCH1	0.476715	6.83047	6.94812	0.000142956	0.000803333	0.418152
PLAT	1.12708	8.14594	6.94524	0.000143357	0.000805127	0.417262
CREG1	0.500841	6.58872	6.94506	0.000143382	0.000805127	0.418141
GRK6	0.446321	5.2037	6.94335	0.00014362	0.000805825	0.51567
ZNF549	0.501883	4.18967	6.94328	0.000143629	0.000805825	0.724477
FAM127A	0.418364	6.53404	6.93883	0.000144252	0.000808798	0.412445
UBE2Q2	0.342126	5.58871	6.93729	0.000144467	0.000809747	0.461698
YWHAZ	0.414513	9.98838	6.93642	0.000144589	0.00081017	0.442309
FES	0.882435	2.27179	6.93581	0.000144675	0.000810238	1.14258
C1QTNF6	0.432327	5.66284	6.93568	0.000144694	0.000810238	0.452865
BTN2A1	0.44445	5.40542	6.93336	0.00014502	0.000811289	0.477743
IDH3G	0.399323	5.08097	6.92883	0.00014566	0.000813827	0.519038
LSG1	0.365676	5.52654	6.92471	0.000146245	0.000816572	0.454569
PARP6	0.481382	6.22796	6.92411	0.00014633	0.000816785	0.405504
ADRB3	1.35167	3.48043	6.92361	0.000146401	0.000816925	0.884124
FOXF1	1.42118	2.96512	6.91687	0.000147364	0.000821773	0.994452
POFUT2	0.349943	6.46905	6.91377	0.00014781	0.000823472	0.386901
MYO15B	0.820808	5.19822	6.91317	0.000147896	0.000823691	0.484082
DGKB	0.916939	1.94624	6.91098	0.000148213	0.000824928	1.16543
GNAQ	0.346347	6.94036	6.91061	0.000148265	0.000824958	0.376665
PMF1	0.526126	5.28576	6.90514	0.000149059	0.000828846	0.462913
ZC3H11A	0.378689	8.17077	6.90272	0.000149411	0.00083054	0.371811
ZNF619	0.903223	2.11171	6.89946	0.000149886	0.00083265	1.12917
ZSWIM7	0.448681	4.4658	6.89725	0.000150209	0.000832947	0.606972
CSK	0.471115	5.74525	6.89687	0.000150265	0.000832947	0.404139
PRR5L	1.18856	2.64321	6.89682	0.000150272	0.000832947	1.03722
MTMR9	0.353258	5.52802	6.89535	0.000150489	0.000833884	0.422799
PTPRK	0.345862	7.19172	6.89476	0.000150574	0.000834094	0.357642
FERMT3	1.18316	0.293957	6.88945	0.000151358	0.000837638	1.33348
FBXW5	0.360669	6.17753	6.88793	0.000151583	0.000838617	0.368534
RP11-162P23.2	1.24546	2.9825	6.88403	0.00015216	0.000841014	0.955892
CGGBP1	0.314421	7.49473	6.87685	0.000153233	0.000845606	0.338336
ZNF318	0.410884	6.17565	6.87475	0.000153547	0.000846808	0.354378
LRBA	0.385428	7.21742	6.87379	0.000153691	0.000847336	0.334897
SIN3B	0.475009	6.67868	6.86671	0.000154759	0.000852688	0.332256
ELMOD1	1.07686	1.56453	6.86602	0.000154864	0.000852997	1.16869
TMCC3	0.546652	4.92704	6.86181	0.000155504	0.000855711	0.473026
PTPRZ1	1.00295	4.20949	6.85994	0.00015579	0.000857014	0.630019
GGTA1P	1.4843	0.820698	6.85726	0.000156199	0.000858999	1.24454
GSTO1	0.329114	6.17805	6.85403	0.000156694	0.000860635	0.33185
KIF1B	0.406588	7.5123	6.85168	0.000157055	0.000862079	0.311156
SNRK	0.355471	5.19377	6.85032	0.000157266	0.000862963	0.416912
PTGES3L-AARSD1	1.23915	3.65572	6.84818	0.000157596	0.000864426	0.759875
LRRC16A	0.66143	5.35242	6.84795	0.000157631	0.000864426	0.392299
MAGI3	0.60638	5.68433	6.84404	0.000158237	0.00086612	0.352111
KCND2	2.02181	1.65757	6.83624	0.000159453	0.000871957	1.12555
TOX4	0.337281	6.28412	6.83316	0.000159937	0.000874332	0.305123
GOSR2	0.420472	5.08718	6.82322	0.000161506	0.000880711	0.404015
OBP2A	1.40106	-1.53378	6.82195	0.000161708	0.000881537	1.40372
SPPL2A	0.354091	5.87983	6.81709	0.000162484	0.000885216	0.307806
WFDC1	0.906125	2.0016	6.81352	0.000163056	0.000887224	1.05466
PARP10	0.765035	2.75569	6.80752	0.000164023	0.000892211	0.920559
EXOC7	0.363185	7.5106	6.80438	0.000164531	0.000894694	0.259737
SNX25	0.442871	4.46315	6.79715	0.000165708	0.000898768	0.499409
EPHA8	1.84855	-1.0851	6.79685	0.000165758	0.000898768	1.35348
RAPGEF5	0.729387	3.06344	6.796	0.000165896	0.000899044	0.844267
TRAF6	0.478853	4.31581	6.79556	0.000165968	0.000899157	0.533554
ANKRD10	0.478903	6.91579	6.78997	0.000166886	0.000903013	0.24609
COQ6	0.51908	4.17794	6.7875	0.000167294	0.000904657	0.559698
ADCY4	1.53572	1.04186	6.78334	0.000167983	0.000906982	1.14294
SENP7	0.601375	6.11768	6.77876	0.000168745	0.000910038	0.252682
MARK4	0.357503	6.09927	6.77752	0.000168951	0.0009103	0.252221
KLF10	0.529002	6.1938	6.77348	0.000169627	0.000913324	0.243544
BAZ2A	0.445805	7.81688	6.76933	0.000170325	0.000916799	0.22341
H3F3B	0.536686	9.70632	6.76793	0.000170561	0.000917754	0.254202
MREG	0.642168	3.35221	6.76766	0.000170607	0.000917754	0.747697
HERC1	0.611593	6.86473	6.76532	0.000171003	0.000918762	0.219679
SEMA6A	0.368264	6.74862	6.76473	0.000171103	0.000918762	0.220388
SULT1C4	1.0026	3.55112	6.76176	0.000171606	0.000919734	0.692766
NEPRO	0.320132	6.22327	6.75918	0.000172045	0.000921522	0.226722
MAP4K5	0.420302	6.69637	6.75796	0.000172253	0.000922058	0.213621
AKAP4	2.39061	-2.00991	6.75725	0.000172374	0.000922158	1.35971
MEST	0.71913	9.80204	6.74954	0.000173697	0.000926686	0.235952
MAPK14	0.380171	6.35302	6.74954	0.000173697	0.000926686	0.2116
TUBA1A	0.597738	9.51945	6.74756	0.000174039	0.000927943	0.228184
TCEA3	1.50472	3.31459	6.74508	0.000174466	0.000929371	0.732172
ZNF441	1.11189	3.25969	6.74325	0.000174784	0.000930217	0.743058
TTLL4	0.314033	5.80468	6.74171	0.000175051	0.000931104	0.230732
PRKCH	0.955835	4.00936	6.73601	0.000176044	0.000935497	0.547375
FHOD3	0.726119	6.64798	6.73231	0.000176693	0.000937702	0.1862
BAG5	0.405246	5.68755	6.73212	0.000176727	0.000937702	0.229735
PTPRA	0.323656	6.94409	6.73099	0.000176925	0.000938468	0.181249
ZNF606	0.417314	4.95978	6.72835	0.000177389	0.000940201	0.32187
WDR20	0.406089	4.82559	6.72804	0.000177444	0.000940201	0.34625
NCKAP5	1.20852	1.78199	6.72764	0.000177515	0.000940201	0.993863
RORA	0.832585	3.59851	6.72387	0.000178181	0.000942624	0.639744
ADAMTSL3	0.585167	4.86254	6.7238	0.000178194	0.000942624	0.334594
RGS6	0.938665	0.697301	6.72228	0.000178463	0.000943481	1.11654
PLEKHO1	0.522055	6.27157	6.72109	0.000178675	0.000943747	0.183127
NOD1	0.39648	4.82147	6.71897	0.000179051	0.000945163	0.337087
CPS1	0.324264	7.00026	6.71696	0.000179411	0.000946606	0.165295
FAM135B	1.04341	0.52761	6.71268	0.000180176	0.000949955	1.12495
WDR48	0.311502	6.31037	6.70925	0.000180792	0.000952342	0.168725
LRP5	0.473571	6.19616	6.70802	0.000181014	0.000952937	0.171648
USF1	0.37443	5.44424	6.70412	0.000181719	0.000955607	0.223841
GPR161	0.370161	6.3318	6.70395	0.000181749	0.000955607	0.162178
CCDC141	0.933076	6.20486	6.70391	0.000181758	0.000955607	0.166769
GCNT1	0.816151	4.53504	6.70358	0.000181817	0.000955607	0.380488
GAK	0.376472	6.3572	6.7031	0.000181903	0.000955607	0.160466
LINGO2	0.84382	2.45593	6.6949	0.000183397	0.000962585	0.855064
ZBTB43	0.397999	5.05613	6.69242	0.000183852	0.000964388	0.266053
GPAA1P2	1.66876	-0.644901	6.69212	0.000183906	0.000964388	1.21522
MOB3A	0.445607	4.6568	6.68999	0.000184297	0.000965878	0.338685
WTH3DI	1.14383	0.218885	6.68968	0.000184355	0.000965878	1.13347
MAL2	0.603341	4.24211	6.68675	0.000184895	0.000967834	0.43325
MAP4K2	0.468466	4.83183	6.68504	0.000185212	0.000969205	0.297824
LDLR	0.650377	6.55685	6.67467	0.00018714	0.000978123	0.124276
ASUN	0.345609	5.11584	6.67374	0.000187315	0.000978455	0.235775
SNX15	0.514948	4.54354	6.67316	0.000187422	0.000978724	0.345123
SNAI2	0.842201	5.46489	6.66999	0.000188018	0.000980933	0.183777
TMTC1	0.538306	4.37539	6.66353	0.000189238	0.000986731	0.374382
LTK	1.65319	0.176189	6.66076	0.000189763	0.000989176	1.10742
PDE2A	1.75404	0.14573	6.65963	0.000189977	0.000989998	1.10935
MAPRE1	0.386147	7.84822	6.65253	0.000191334	0.000996475	0.0951165
TDP2	0.441369	5.52027	6.65139	0.000191552	0.000997315	0.15712
HDAC7	0.490337	6.83689	6.64836	0.000192136	0.000999757	0.0912229
CACNA2D1	0.463864	5.83776	6.64791	0.000192221	0.000999905	0.124967
TSPYL2	0.501137	6.13284	6.63949	0.000193854	0.0010072	0.0986885
MRPS2	0.392517	5.86357	6.63825	0.000194094	0.00100805	0.112507
AKAP5	0.468862	4.20872	6.63712	0.000194314	0.0010084	0.387145
BCL2L1	0.566763	5.8673	6.6365	0.000194435	0.00100872	0.110316
PLD2	0.353275	5.42765	6.63079	0.000195553	0.00101392	0.144863
TULP4	0.456537	5.90469	6.62912	0.000195882	0.00101482	0.0996509
ISLR	1.03349	3.68602	6.62902	0.000195901	0.00101482	0.51371
VWDE	1.25932	4.99893	6.62846	0.000196011	0.00101509	0.205005
FITM2	0.577427	4.55818	6.6277	0.000196163	0.00101547	0.291617
PHLDB2	0.50028	7.26197	6.62676	0.000196348	0.00101593	0.0640154
NMNAT2	1.06625	3.89256	6.62638	0.000196422	0.00101602	0.457567
NOS3	0.708168	2.82817	6.61696	0.000198291	0.00102398	0.699722
GNG11	0.429185	4.51405	6.61685	0.000198313	0.00102398	0.289689
KLHL21	0.387084	5.46003	6.61629	0.000198426	0.00102426	0.124871
RGS12	0.326353	5.8208	6.61083	0.000199519	0.00102899	0.085022
ZNF432	0.526499	4.48512	6.60588	0.000200516	0.00103323	0.28429
STK32B	1.13961	0.720842	6.60424	0.000200848	0.00103463	0.988469
RNF111	0.436539	5.36979	6.6028	0.000201139	0.00103582	0.120929
SULT1C2	0.939115	2.91457	6.60153	0.000201397	0.00103685	0.66493
TMEM86A	0.805754	2.3482	6.6011	0.000201485	0.001037	0.771711
UBE2L6	0.483544	5.45993	6.59853	0.000202008	0.00103907	0.105134
CNTNAP5	2.21974	-0.860187	6.59652	0.000202417	0.00104075	1.13263
ITGA10	1.76904	0.756086	6.59381	0.000202971	0.0010428	0.973354
SSC5D	0.856955	3.15771	6.59007	0.000203738	0.00104644	0.599132
RP11-106M3.2	1.29568	1.30163	6.58785	0.000204195	0.00104786	0.904596
ADARB2	1.20643	1.38049	6.58664	0.000204445	0.00104853	0.893739
LDB2	0.514192	4.19261	6.58664	0.000204446	0.00104853	0.335374
UBBP4	1.34993	0.440772	6.58515	0.000204752	0.0010498	0.999087
ZBTB46	0.554728	5.4626	6.58215	0.000205374	0.00105207	0.0865747
AKR1C3	1.56272	-1.25165	6.58066	0.000205684	0.00105303	1.14323
SCAF11	0.417313	7.61996	6.57859	0.000206114	0.00105492	0.0112946
SLC25A45	1.02308	3.11099	6.57641	0.000206569	0.00105664	0.594615
GNAO1	1.08815	3.47344	6.57538	0.000206785	0.00105738	0.507924
SLCO1C1	1.17068	-0.888017	6.57023	0.000207864	0.00106136	1.10731
2023-09-09	0.426369	8.95298	6.56998	0.000207917	0.00106136	0.0200568
KLHL18	0.365576	4.70671	6.56785	0.000208364	0.00106333	0.192931
LRRC4C	1.19276	2.76632	6.56593	0.000208771	0.0010651	0.656206
KLHL36	0.337033	5.24033	6.56272	0.00020945	0.00106763	0.0938528
TIMM10B	0.343402	5.17244	6.55925	0.000210186	0.00107073	0.0999656
RILP	0.927698	2.1163	6.55908	0.000210222	0.00107073	0.763224
GIMAP4	1.92943	-0.978463	6.55817	0.000210416	0.0010713	1.10137
CBFA2T2	0.425493	6.27762	6.55461	0.000211175	0.00107454	-0.00171408
ACTR3	0.412019	7.82985	6.55298	0.000211525	0.00107601	-0.01586
CYTH1	0.434309	5.12299	6.55224	0.000211683	0.0010765	0.0997082
NAV2	0.462514	7.2763	6.54663	0.000212892	0.00108202	-0.0253786
SETD7	0.376868	6.08607	6.54162	0.000213977	0.0010869	-0.00814189
TBC1D20	0.391588	5.88238	6.54051	0.000214217	0.00108781	0.00230644
EGLN3	0.661448	3.72785	6.53654	0.000215082	0.00109093	0.40062
KRBOX4	0.453371	4.07796	6.52192	0.000218302	0.00110406	0.293099
HDHD3	0.480566	4.2515	6.51401	0.000220064	0.00111202	0.239329
HSPB1	0.470238	7.874	6.5077	0.000221483	0.00111757	-0.0662957
TDO2	1.11045	0.199244	6.50604	0.000221859	0.00111915	0.940373
CAPZA2	0.326573	7.04084	6.50514	0.000222062	0.00111984	-0.0706792
CBX2	0.301068	6.23624	6.50229	0.000222708	0.00112181	-0.0589091
AC008132.13	1.07223	2.04804	6.49812	0.000223657	0.00112497	0.706845
CYTH2	0.7206	8.03227	6.49016	0.000225479	0.00113264	-0.0845227
H2AFJ	0.657013	4.73043	6.48859	0.000225842	0.00113368	0.0993411
TRIP10	0.411008	5.25587	6.48815	0.000225943	0.00113386	0.00801133
ZNF84	0.439734	6.45946	6.4838	0.000226948	0.0011376	-0.0866762
SNX9	0.415404	5.59409	6.48004	0.000227822	0.00114035	-0.0419186
FOXN3	0.35964	6.41416	6.47881	0.00022811	0.00114146	-0.0911617
TRIM47	1.08525	0.622881	6.47731	0.000228459	0.00114223	0.862704
GATA6	0.669556	7.51417	6.47613	0.000228735	0.00114328	-0.104272
ZNF726	1.03093	1.11207	6.47509	0.000228977	0.00114417	0.804434
SHD	2.05775	2.84991	6.473	0.000229468	0.00114629	0.536371
CYMP	3.10067	-1.62008	6.4725	0.000229586	0.00114655	1.05314
PDPK1	0.337643	6.30466	6.47197	0.000229709	0.00114662	-0.0955754
ZC2HC1A	0.527445	5.22959	6.46943	0.000230306	0.00114889	-0.0093183
SNX7	0.390133	4.49726	6.46939	0.000230316	0.00114889	0.128919
C1orf101	1.29659	0.236767	6.46786	0.000230676	0.00115031	0.895255
HRH2	0.855437	2.25797	6.46741	0.000230783	0.00115031	0.639776
UCKL1	0.425327	5.36398	6.46707	0.000230864	0.00115031	-0.0304042
ZNF217	0.295977	6.5367	6.46462	0.000231444	0.00115221	-0.11004
DYNC1I2	0.29455	7.29351	6.46342	0.000231728	0.00115297	-0.119025
DAB2	0.412524	6.5378	6.45392	0.000233993	0.00116226	-0.122155
VEZF1	0.34243	6.65127	6.45363	0.000234062	0.00116227	-0.124441
TIPARP	0.559154	6.16112	6.45202	0.000234448	0.00116386	-0.112557
ARSE	0.759557	2.65625	6.45136	0.000234607	0.00116405	0.551023
MTRNR2L13	1.76613	-0.91692	6.45131	0.000234618	0.00116405	0.984553
ZXDC	0.372271	4.6537	6.45022	0.000234883	0.00116503	0.0721478
DNMT3B	0.377923	5.18238	6.44541	0.000236043	0.00117012	-0.0294827
HIPK3	0.516306	7.34867	6.44429	0.000236314	0.0011708	-0.140709
YTHDF3	0.32262	7.04782	6.4391	0.000237576	0.00117572	-0.145302
SLC25A17	0.474623	5.05234	6.43784	0.000237885	0.00117658	-0.0174925
RPS6KC1	0.471634	5.24305	6.43585	0.000238369	0.00117831	-0.0491978
IGDCC4	0.453361	5.90358	6.4315	0.000239437	0.00118292	-0.121949
TLE6	0.845003	2.83339	6.42241	0.000241685	0.00119201	0.483358
TEAD2	0.378421	7.01995	6.4146	0.000243634	0.00119959	-0.172865
RNASE1	2.46551	-1.02404	6.41296	0.000244047	0.00120129	0.95198
C10orf10	0.711367	3.08038	6.41154	0.000244403	0.0012027	0.418053
ADD3	0.519625	7.79227	6.40977	0.000244848	0.00120455	-0.177696
EPHA6	1.34085	1.05883	6.40705	0.000245535	0.00120708	0.735992
TRBV26OR9-2	1.38316	-1.31196	6.40434	0.000246223	0.00120894	0.963057
TMEM185A	0.391929	6.15183	6.40345	0.000246448	0.0012097	-0.16724
ABHD17B	0.340405	5.02054	6.39554	0.000248468	0.00121859	-0.0601269
ZRANB1	0.40303	5.9525	6.39517	0.000248562	0.00121871	-0.166283
TAF4	0.355808	4.92669	6.39031	0.00024981	0.00122312	-0.0496404
ISLR2	1.20076	0.784037	6.38564	0.000251019	0.00122766	0.744159
ZNF271P	0.324699	5.39749	6.38188	0.000251994	0.00123209	-0.131244
ZSCAN2	0.405657	4.89134	6.37925	0.000252682	0.00123407	-0.0557281
KLHL20	0.437665	4.76822	6.37537	0.000253695	0.00123867	-0.036485
MPHOSPH10	0.34831	5.69096	6.37378	0.000254113	0.00124037	-0.171477
MTMR10	0.445485	5.43527	6.3733	0.000254239	0.00124064	-0.145644
MEIS1	0.555454	6.75709	6.37298	0.000254323	0.0012407	-0.217482
METTL25	0.631438	3.03999	6.3687	0.000255451	0.00124482	0.378827
TESK1	0.359886	4.88177	6.3641	0.000256669	0.00124867	-0.0712209
2023-03-02	1.14541	2.52115	6.36356	0.000256813	0.00124902	0.478293
GATS	0.417073	5.19662	6.35099	0.000260179	0.00126293	-0.138958
CDKN2AIP	0.369219	4.86026	6.34832	0.000260902	0.00126574	-0.0852142
RAB18	0.337095	6.56631	6.34247	0.000262489	0.00127132	-0.249523
RUNX2	1.16836	3.88053	6.33791	0.000263734	0.00127655	0.137401
ZNF281	0.414919	6.09107	6.33771	0.000263788	0.00127655	-0.239375
GUK1	0.296586	5.94565	6.33416	0.000264763	0.00128057	-0.235521
MC1R	0.817636	3.29309	6.33045	0.000265784	0.00128413	0.27737
PRKAR2B	0.675134	4.72901	6.33042	0.000265794	0.00128413	-0.0797533
RAB6A	0.335142	7.11278	6.32786	0.000266502	0.00128658	-0.272621
SMIM12	0.431648	4.82706	6.32767	0.000266553	0.00128658	-0.102481
PTGDR2	1.77863	-0.231808	6.32716	0.000266696	0.00128658	0.791111
GOPC	0.385213	6.49247	6.327	0.000266741	0.00128658	-0.265798
PROKR2	3.13757	-2.2868	6.32568	0.000267108	0.00128799	0.932735
SMG7	0.291897	6.85846	6.325	0.000267294	0.00128854	-0.273567
ISCA1	0.380536	5.54749	6.32419	0.00026752	0.00128927	-0.214387
ZNF7	0.387101	4.82305	6.32381	0.000267625	0.00128942	-0.106137
MST1L	1.29198	1.55037	6.32112	0.000268377	0.00129198	0.58027
BMP5	0.534262	7.28061	6.32035	0.00026859	0.00129262	-0.281951
SMTNL1	2.13581	-0.698811	6.31964	0.00026879	0.0012929	0.826052
EPHB6	0.411872	4.71539	6.31768	0.000269339	0.00129518	-0.0915468
DCAF15	0.374372	5.48071	6.31603	0.0002698	0.00129634	-0.216514
UFD1L	0.328175	5.50675	6.3144	0.00027026	0.00129634	-0.221248
HSD17B11	0.663806	4.63268	6.31395	0.000270386	0.00129634	-0.0783297
NEK8	0.622868	3.0226	6.30729	0.000272268	0.00130425	0.313191
CFAP20	0.371679	5.55093	6.3063	0.000272548	0.00130472	-0.235278
2023-09-12	1.30118	-0.901321	6.30141	0.000273941	0.00131011	0.82318
CCDC144NL	1.42425	1.20864	6.29914	0.000274589	0.00131249	0.598739
RAB3IL1	0.824867	4.33141	6.29665	0.000275305	0.00131556	-0.0270572
PGA3	2.11831	-0.447668	6.29084	0.000276977	0.0013221	0.772297
TAF5L	0.395053	5.15991	6.28967	0.000277317	0.00132336	-0.203746
LINC00176	0.999577	1.52606	6.28874	0.000277584	0.00132386	0.547218
PML	0.384664	4.90082	6.28853	0.000277648	0.00132386	-0.161257
ZNF577	0.963576	2.59028	6.28781	0.000277856	0.00132413	0.379959
ICK	0.435239	5.36192	6.28577	0.000278449	0.00132623	-0.236789
STARD3NL	0.351955	5.86104	6.28072	0.00027992	0.00133251	-0.291443
ZNF639	0.331878	5.36958	6.27447	0.000281754	0.00133906	-0.250794
SLIT2	0.438829	7.84122	6.2738	0.000281954	0.00133964	-0.333015
ETV1	0.801941	6.76549	6.27167	0.000282581	0.00134178	-0.333837
HTR2C	3.80026	-0.933917	6.27149	0.000282633	0.00134178	0.793481
COL6A1	0.301978	10.1438	6.26788	0.000283705	0.00134577	-0.298908
NUMB	0.326981	6.25981	6.26676	0.000284038	0.00134698	-0.328222
RAB40B	0.70499	3.3104	6.26365	0.000284962	0.001351	0.197135
BRD1	0.35352	6.27782	6.26329	0.000285069	0.00135114	-0.332876
RP11-927P21.5	1.8514	0.498961	6.26217	0.000285406	0.00135225	0.640653
ZFAND6	0.283531	6.36504	6.262	0.000285457	0.00135225	-0.337259
GTF2IRD2B	0.682458	5.34661	6.26098	0.000285762	0.00135315	-0.26337
SCN7A	0.682899	5.28301	6.26084	0.000285802	0.00135315	-0.254969
ZNF17	0.573525	2.82285	6.26029	0.000285966	0.00135356	0.302532
HLA-DOA	0.785652	1.97463	6.25935	0.00028625	0.00135454	0.451622
MFAP4	0.761802	5.71959	6.25678	0.000287021	0.00135709	-0.308246
GNB4	0.320169	6.70631	6.25016	0.000289019	0.00136464	-0.357965
TMEM141	0.437357	6.05942	6.24884	0.00028942	0.00136511	-0.340103
PKD1P6	0.343509	6.44022	6.24799	0.000289678	0.00136522	-0.35551
NFKB2	0.553848	4.51574	6.24448	0.000290746	0.00136984	-0.131782
INTS6L	0.776316	6.92383	6.24426	0.000290814	0.00136984	-0.367288
PIP4K2B	0.326926	7.27392	6.24117	0.000291759	0.00137345	-0.373225
PPP1R1A	0.786373	4.93655	6.2387	0.000292515	0.00137637	-0.225273
FAM120B	0.394721	5.61573	6.23751	0.000292881	0.00137758	-0.321158
HS3ST5	1.96123	1.20819	6.23612	0.000293309	0.00137899	0.528199
PLEKHM2	0.314894	6.53401	6.23578	0.000293412	0.00137911	-0.371783
ABI3	1.35035	-0.0470731	6.23549	0.000293504	0.00137917	0.671669
TSPYL4	0.305272	6.5178	6.23508	0.00029363	0.00137939	-0.372287
CAP1	0.459034	7.82381	6.23293	0.000294292	0.00138139	-0.380398
MIDN	0.282182	7.50525	6.23089	0.000294925	0.00138362	-0.384791
ZNF181	0.467508	3.99955	6.22899	0.000295515	0.00138564	-0.0187616
C1orf226	0.593241	5.08641	6.22522	0.000296686	0.00139039	-0.266468
SYNE2	0.499569	7.05464	6.22384	0.00029712	0.00139179	-0.392147
USP15	0.315808	5.81313	6.22292	0.000297405	0.00139264	-0.35489
TBC1D10A	0.575133	3.05682	6.22022	0.000298252	0.00139563	0.206266
GIT2	0.437798	5.43918	6.22012	0.000298283	0.00139563	-0.322256
SCAF8	0.307856	6.88263	6.21826	0.000298868	0.00139799	-0.396992
MPDZ	0.355981	7.71238	6.21785	0.000298996	0.00139822	-0.398731
SPP1	1.02203	6.08064	6.2132	0.000300463	0.00140269	-0.382454
EFNA3	0.844451	2.75037	6.21304	0.000300516	0.00140269	0.263429
CHST8	1.80025	-1.25213	6.21213	0.000300802	0.00140269	0.753503
CEP170B	0.385381	5.7546	6.21212	0.000300805	0.00140269	-0.362812
C14orf28	0.692927	2.6052	6.21211	0.000300808	0.00140269	0.290957
EZH1	0.451176	5.2362	6.21198	0.00030085	0.00140269	-0.304804
ZSCAN9	0.467282	4.48184	6.21178	0.000300913	0.00140269	-0.161596
TRPM5	1.07947	1.20575	6.2114	0.000301033	0.00140287	0.500667
AKAP13	0.368273	7.59293	6.20925	0.000301717	0.00140557	-0.409467
SHBG	1.16773	0.862748	6.20781	0.000302174	0.0014067	0.537346
MAP1S	0.324652	5.3514	6.20658	0.000302566	0.00140793	-0.326962
MAPK7	0.398183	4.97925	6.20223	0.000303957	0.00141377	-0.275122
LSAMP	0.560929	7.09436	6.20204	0.000304019	0.00141377	-0.417786
DYNLT3	0.664579	4.43422	6.19961	0.000304798	0.00141702	-0.164339
TMEM252	2.52128	-1.75639	6.19681	0.0003057	0.00142046	0.77016
RAB13	0.296924	6.41502	6.19518	0.000306224	0.00142249	-0.416122
RP11-415I12.2	1.2063	5.62128	6.19495	0.0003063	0.00142249	-0.371079
DGKZ	0.32864	6.15353	6.19372	0.000306697	0.0014232	-0.408572
PI4KAP1	0.464221	5.10363	6.19184	0.000307306	0.00142536	-0.30803
MFSD1	0.416585	4.61489	6.19178	0.000307325	0.00142536	-0.215348
YPEL5	0.298656	6.42337	6.18046	0.00031102	0.00144021	-0.433475
AGGF1	0.368701	5.53558	6.17766	0.000311942	0.00144333	-0.382455
COQ10B	0.390923	4.31173	6.17725	0.000312079	0.00144358	-0.159883
GINS4	0.376501	5.13113	6.17134	0.000314035	0.0014511	-0.336282
EDN1	1.50707	4.55048	6.17025	0.000314396	0.001452	-0.225793
ZC3H13	0.343048	7.75132	6.16943	0.000314672	0.00145289	-0.454802
BRPF1	0.334952	5.19832	6.16698	0.000315489	0.00145589	-0.351598
ALOX15	0.901963	3.86762	6.16382	0.000316546	0.00145853	-0.0593291
MCF2L2	0.405699	4.84552	6.15716	0.000318786	0.00146724	-0.303006
ATP6V0D2	1.62429	0.733245	6.15635	0.00031906	0.00146773	0.494723
PKD1	0.562769	7.25218	6.15339	0.000320061	0.00147194	-0.475272
CPLX1	1.15196	-0.239075	6.14747	0.000322078	0.00148044	0.593959
FBN1	0.4971	7.57039	6.1472	0.000322169	0.00148047	-0.481916
PRKAG2	0.443203	5.55702	6.14597	0.000322591	0.00148163	-0.421717
CHD9	0.42188	7.2041	6.14156	0.000324102	0.00148779	-0.48895
GGT3P	1.61304	1.10834	6.13904	0.000324972	0.001491	0.430561
DCAF5	0.386973	6.70545	6.12891	0.00032849	0.00150557	-0.499117
S100A13	0.647222	5.31742	6.12838	0.000328674	0.00150594	-0.413677
GSTA1	3.4735	-0.972597	6.12765	0.00032893	0.0015064	0.639652
TNNT2	0.765743	9.94078	6.12457	0.000330009	0.00151018	-0.469559
CTDSP1	0.367003	6.49429	6.12455	0.000330015	0.00151018	-0.50059
ZBTB34	0.367771	5.19894	6.12161	0.000331049	0.00151333	-0.404707
MPDU1	0.39659	5.23343	6.12027	0.000331523	0.0015151	-0.41134
PREP	0.297107	5.8959	6.11813	0.000332278	0.00151816	-0.48282
RBM39	0.34311	8.37357	6.11778	0.000332401	0.00151832	-0.508372
INPP5A	0.35296	5.57856	6.1149	0.000333423	0.00152219	-0.460289
KIF2A	0.318588	6.37551	6.11377	0.000333823	0.0015231	-0.510142
TMEM204	1.66276	0.10665	6.1136	0.000333883	0.0015231	0.519163
SOX8	0.851312	4.30344	6.10983	0.000335229	0.00152725	-0.2364
CCDC85A	1.34422	1.86	6.10844	0.000335724	0.00152911	0.296631
ZNF814	0.381693	5.33522	6.10507	0.000336932	0.00153276	-0.443363
GFRA3	0.831557	3.10549	6.10431	0.000337206	0.00153302	0.0614848
NAGK	0.457032	5.9554	6.10401	0.000337311	0.00153302	-0.503144
DOCK6	0.442805	5.62533	6.10391	0.000337349	0.00153302	-0.477864
AHRR	0.884169	1.39519	6.10347	0.000337508	0.00153325	0.35437
ZC3H12A	0.562772	3.04912	6.10234	0.000337914	0.00153469	0.0719444
EOGT	0.404959	4.24441	6.10148	0.000338224	0.00153531	-0.231098
ADGRB3	1.19864	1.95625	6.10147	0.000338226	0.00153531	0.274358
ARMCX6	0.362365	5.62441	6.09686	0.000339895	0.00154169	-0.486058
LPAR3	0.860906	1.07433	6.09289	0.000341339	0.00154703	0.382073
CCT6B	0.790208	2.68588	6.09144	0.000341866	0.00154822	0.136268
GPR37	0.426274	4.79589	6.08289	0.000345003	0.0015596	-0.380402
ZFAND2B	0.441583	4.15141	6.08256	0.000345125	0.00155975	-0.229039
CTNNA1	0.319481	8.65628	6.07876	0.00034653	0.00156327	-0.549449
NBPF12	0.507745	5.17887	6.07312	0.000348627	0.00157152	-0.458642
ATG4D	0.406326	4.77128	6.07239	0.000348898	0.00157233	-0.387806
TRIM62	0.488474	3.85426	6.0719	0.000349082	0.00157275	-0.163032
PTCD1	0.508565	4.11253	6.06856	0.000350331	0.00157757	-0.235275
C14orf166	0.341953	7.38661	6.06618	0.000351227	0.00158079	-0.577773
TNIK	0.521113	5.48017	6.05945	0.000353767	0.00158855	-0.515032
ZNF251	0.448151	5.38926	6.05855	0.000354109	0.00158886	-0.505122
GTPBP8	0.482197	4.44796	6.05777	0.000354402	0.00158936	-0.333372
NIPSNAP3B	0.952705	1.71322	6.0557	0.00035519	0.00159199	0.256821
SLC8A2	1.19328	2.56645	6.05391	0.000355874	0.00159392	0.115944
SLC26A1	0.827558	1.27634	6.05203	0.000356592	0.0015955	0.310498
AFF4	0.360472	8.07514	6.05133	0.00035686	0.00159629	-0.590502
USP36	0.376502	5.61356	6.05103	0.000356976	0.0015964	-0.539001
ST20-MTHFS	0.639962	2.68233	6.05046	0.000357194	0.00159697	0.0893389
ASXL3	0.310922	5.67669	6.04143	0.000360671	0.00161087	-0.556245
RGS13	1.68542	0.00381587	6.03856	0.000361784	0.00161543	0.445864
ZNF627	0.508303	5.16518	6.03793	0.000362031	0.00161612	-0.498104
TRIM36	0.485579	3.64986	6.03505	0.00036315	0.00162029	-0.152916
PLOD1	0.39675	6.75861	6.0322	0.000364263	0.00162452	-0.613688
CREBRF	0.420523	4.47176	6.03215	0.000364285	0.00162452	-0.369273
VPS45	0.309072	5.60922	6.03094	0.00036476	0.00162581	-0.562319
ADAMTS6	0.820731	6.54453	6.0236	0.000367648	0.00163701	-0.620605
WDR91	0.473727	4.51339	6.02296	0.000367902	0.00163773	-0.389961
IRGQ	0.368876	5.51569	6.02171	0.000368397	0.00163868	-0.563542
MGA	0.410841	6.52108	6.02106	0.000368654	0.00163941	-0.623172
NR4A3	1.0149	1.2343	6.02002	0.000369069	0.00164002	0.2789
PITX2	0.71492	6.71585	6.01999	0.000369081	0.00164002	-0.627641
ZNF697	0.347817	6.29798	6.01884	0.000369536	0.00164083	-0.619679
ZNF404	1.57177	1.06234	6.01662	0.000370422	0.00164435	0.296063
SRSF5	0.375758	8.64542	6.00676	0.000374379	0.00165954	-0.634819
KLHDC8B	0.56512	6.35419	6.00667	0.000374414	0.00165954	-0.635968
EIF4G2	0.312024	10.5593	6.00582	0.000374758	0.00166065	-0.597402
DDX60L	0.779697	1.78701	6.00495	0.00037511	0.00166179	0.18763
TOX	1.3253	2.8072	6.0041	0.000375454	0.00166251	0.00973005
SRSF6	0.322866	8.71294	6.00407	0.000375464	0.00166251	-0.636728
RBM8A	0.284028	7.44202	6.00306	0.000375876	0.00166338	-0.652365
UBE4A	0.287986	6.41109	6.00064	0.000376858	0.00166658	-0.644762
PXN	0.346004	7.19209	5.99931	0.000377399	0.00166855	-0.656688
AC108938.5	3.34405	-0.0383461	5.99828	0.000377816	0.00166997	0.404793
TRAF4	0.31069	6.69583	5.99757	0.000378106	0.00167013	-0.654008
DDX24	0.269114	7.35502	5.99707	0.000378311	0.00167013	-0.65967
CTD-2331H12.8	0.585383	2.96087	5.99702	0.00037833	0.00167013	-0.031484
HOXB6	1.28187	3.83252	5.9961	0.000378709	0.00167096	-0.246532
ZFP90	0.279281	5.63192	5.99538	0.000379003	0.00167184	-0.606734
ZBTB20	0.894016	4.30587	5.9902	0.000381129	0.0016791	-0.377907
ZNF592	0.319469	6.10538	5.98956	0.00038139	0.00167966	-0.646476
HCFC2	0.589966	4.11937	5.98706	0.000382422	0.00168254	-0.333209
RSRC2	0.43995	6.74378	5.98607	0.000382832	0.00168363	-0.668283
CAMKK1	0.893385	2.36131	5.98463	0.00038343	0.00168584	0.0726795
STK32C	0.574487	2.9214	5.9841	0.000383647	0.00168637	-0.038034
GPATCH2L	0.408835	6.58962	5.97919	0.00038569	0.0016945	-0.674203
IST1	0.290094	7.49197	5.97812	0.000386135	0.00169603	-0.681858
RUNDC1	0.370284	4.6081	5.97608	0.000386988	0.00169892	-0.467238
FADS3	0.587863	4.11918	5.97554	0.000387217	0.0016995	-0.346824
ZNF516	0.321496	6.93234	5.97412	0.000387813	0.00170169	-0.684641
CCNG2	0.361637	5.83718	5.97203	0.000388687	0.0017051	-0.651562
ADGRL2	0.298052	7.9419	5.97066	0.000389266	0.00170678	-0.687631
HERC6	0.888674	2.38969	5.96999	0.000389547	0.00170759	0.0505208
ZNF429	0.745727	3.36932	5.96682	0.000390886	0.0017126	-0.162331
MAFG	0.330657	5.56901	5.96378	0.000392179	0.00171783	-0.638063
ZNF544	0.37124	5.25254	5.95786	0.000394703	0.00172673	-0.606107
MAPKAPK3	0.382466	5.1293	5.9576	0.000394814	0.00172678	-0.587952
AC007325.4	1.53414	2.52843	5.9568	0.000395157	0.00172785	0.00955011
KANSL1	0.330007	6.47189	5.95536	0.000395774	0.00173011	-0.70026
CCNY	0.337678	6.67489	5.95425	0.000396248	0.00173175	-0.705335
GRAPL	2.01676	-1.28764	5.95399	0.000396363	0.00173182	0.472208
COQ7	0.395994	4.87388	5.95308	0.000396751	0.00173266	-0.549077
ZNF823	0.611588	2.84357	5.95225	0.000397111	0.0017337	-0.0588885
PLXDC1	0.89373	3.34799	5.94741	0.000399199	0.00174117	-0.18006
ARHGEF16	0.57007	3.4257	5.9453	0.000400117	0.00174474	-0.201797
RFTN1	0.55411	6.78967	5.94281	0.000401197	0.00174815	-0.72044
TNS2	0.767928	4.84298	5.94237	0.00040139	0.00174855	-0.555961
TSHZ3	0.779215	5.26892	5.9409	0.000402035	0.00175092	-0.628722
KLF14	2.58314	-1.47229	5.93776	0.000403406	0.00175641	0.468018
TJAP1	0.418843	5.33663	5.93183	0.000406017	0.00176651	-0.648861
VN1R1	1.13296	0.172204	5.93047	0.000406614	0.00176867	0.30346
PNMA3	0.50744	4.18774	5.93009	0.000406784	0.00176897	-0.41893
GRIN2A	0.841533	5.6744	5.92633	0.000408451	0.00177401	-0.693021
DMRTA1	0.925718	2.69744	5.92544	0.000408849	0.0017753	-0.0603615
SMARCA1	0.312134	8.85009	5.92293	0.000409963	0.00177928	-0.730776
ADAMTS10	0.520569	5.98026	5.92252	0.000410149	0.00177928	-0.71999
GSE1	0.419738	7.94119	5.92224	0.000410275	0.00177928	-0.745524
ATXN1L	0.323349	6.52548	5.91456	0.000413719	0.00179244	-0.75028
RASA2	0.416685	4.64173	5.91418	0.000413888	0.00179273	-0.548442
NOL4L	0.297606	6.73229	5.91372	0.0004141	0.0017932	-0.754604
FXYD5	0.727091	4.15191	5.91329	0.000414292	0.00179359	-0.429546
RCL1	0.452834	3.96299	5.91276	0.000414533	0.00179395	-0.380092
MTR	0.329779	7.27902	5.90217	0.000419347	0.00180921	-0.773021
TNFAIP8L3	1.11438	1.902	5.90134	0.000419725	0.0018104	0.0496457
TRIM27	0.341938	6.33899	5.89869	0.000420942	0.0018143	-0.764494
KIAA0922	0.510136	4.73225	5.89713	0.000421661	0.00181606	-0.588009
MST1	0.472116	4.81669	5.89266	0.000423722	0.00182404	-0.610432
FAM118A	0.726263	7.3931	5.88791	0.000425926	0.00183307	-0.790161
ACTG2	1.55176	4.73402	5.88706	0.000426324	0.00183401	-0.600461
SYT9	0.705201	2.81312	5.88608	0.000426779	0.00183539	-0.130783
ABCF1	0.286639	6.77973	5.88484	0.000427359	0.00183744	-0.789877
FZD4	0.263214	7.60157	5.88351	0.00042798	0.00183875	-0.794623
COG1	0.420306	5.22896	5.88305	0.000428195	0.00183877	-0.6923
ZNF788	0.474379	3.43019	5.8817	0.000428826	0.00184057	-0.278589
ZNF671	0.463639	3.73574	5.87974	0.000429747	0.00184355	-0.359494
ZNF20	0.750543	1.76965	5.87955	0.000429835	0.00184355	0.0434182
F7	0.838982	0.842225	5.87868	0.000430246	0.00184486	0.162823
VEGFC	0.694294	3.60954	5.8778	0.000430662	0.00184619	-0.328967
FUBP3	0.306579	7.16103	5.87595	0.000431535	0.00184903	-0.804149
BRD9	0.30881	5.79686	5.87517	0.000431903	0.00184925	-0.764618
AES	0.306037	7.98159	5.87517	0.000431904	0.00184925	-0.80169
SUPT4H1	0.377351	6.13452	5.87462	0.000432164	0.00184991	-0.785489
KAT5	0.371765	4.97173	5.87432	0.000432307	0.00185007	-0.661351
ESYT1	0.365004	6.78165	5.87343	0.000432725	0.00185055	-0.803634
XIAP	0.42584	6.29074	5.86657	0.00043599	0.00186355	-0.801512
RASSF2	0.532762	4.51658	5.86552	0.000436489	0.00186523	-0.57847
LCP1	1.73475	3.16013	5.85889	0.000439675	0.00187609	-0.240331
CD48	1.89675	-2.36498	5.85848	0.000439871	0.00187648	0.436072
GSK3B	0.315209	6.9063	5.85786	0.000440171	0.00187698	-0.823819
ADAMTS3	0.383549	5.06766	5.85772	0.000440238	0.00187698	-0.697658
FAM126B	0.497691	4.95126	5.85757	0.000440311	0.00187698	-0.677872
PLD5	0.991715	2.08162	5.85688	0.000440643	0.00187794	-0.0307443
PCGF5	0.608094	4.95898	5.85156	0.000443225	0.00188664	-0.686506
RBPMS	0.322656	7.58206	5.85022	0.000443876	0.00188849	-0.834878
KRT17P1	2.04928	-2.17902	5.84924	0.000444355	0.00189007	0.415627
NOTCH4	0.819211	2.21859	5.84441	0.000446718	0.00189874	-0.0681071
LPAL2	1.4686	-0.289799	5.84374	0.000447048	0.00189968	0.254933
ERLEC1P1	1.04311	0.527029	5.8429	0.000447461	0.00190098	0.159631
GNA13	0.270641	6.46675	5.83985	0.000448962	0.00190643	-0.83895
COL4A3BP	0.407975	5.84562	5.83931	0.000449226	0.00190709	-0.811472
ACTB	0.383554	11.9298	5.83741	0.000450167	0.00190969	-0.770005
CYP20A1	0.464389	3.93881	5.83664	0.000450547	0.00191001	-0.464907
CDR2	0.377542	4.68799	5.83662	0.000450555	0.00191001	-0.651584
SAPCD2	0.630891	4.01206	5.8359	0.000450912	0.001911	-0.485333
NEXN	0.464773	6.99077	5.83486	0.000451431	0.00191227	-0.852447
SLC6A17	1.34073	0.54654	5.82905	0.000454324	0.00192127	0.141062
BCRP3	1.10462	2.27603	5.82629	0.000455706	0.00192665	-0.0994173
C1QTNF3	0.999634	2.50864	5.82376	0.000456976	0.001931	-0.144315
SCMH1	0.435422	6.24572	5.82358	0.000457067	0.001931	-0.851819
PRKG2	1.2409	1.56931	5.82249	0.000457615	0.00193285	0.00416754
KDM5A	0.366126	6.89275	5.81705	0.000460365	0.00194353	-0.873047
ZBED5	0.305636	6.30241	5.81614	0.00046083	0.00194502	-0.862909
RIMBP3	1.24086	1.26741	5.81496	0.00046143	0.00194708	0.0353382
KCNG1	0.68874	5.13788	5.81352	0.00046216	0.00194876	-0.762498
PRPF4B	0.336545	7.46572	5.81284	0.00046251	0.00194976	-0.880649
EXOSC10	0.310985	6.42088	5.81132	0.000463286	0.00195256	-0.872338
SCGN	5.61437	-2.06269	5.80948	0.000464227	0.00195564	0.364389
ZNF625	0.573154	2.56051	5.80945	0.00046424	0.00195564	-0.171261
FAM214A	0.539828	5.31444	5.80614	0.000465936	0.0019609	-0.797315
NCOA1	0.394106	6.71907	5.80242	0.000467854	0.00196802	-0.888777
NCOA7	0.413479	4.218	5.79698	0.000470672	0.0019775	-0.586763
ZNF614	0.379874	4.6931	5.79547	0.000471457	0.00197985	-0.702476
SMAGP	1.13013	2.00603	5.78964	0.000474505	0.00198953	-0.0986714
ACOX1	0.32487	5.14094	5.78954	0.000474558	0.00198953	-0.792068
DRD1	0.981067	0.946478	5.78548	0.000476691	0.00199704	0.0405489
NDUFAF4	0.435852	3.93807	5.78342	0.000477778	0.00200064	-0.528962
RHOA	0.292092	8.51135	5.78117	0.000478973	0.0020042	-0.908428
TMEM57	0.327247	5.46361	5.77563	0.000481919	0.00201519	-0.853278
OSBPL8	0.414548	7.17048	5.77557	0.000481947	0.00201519	-0.92579
CHFR	0.319581	5.6081	5.77218	0.00048376	0.00202181	-0.872911
RAB3C	0.863686	3.95326	5.76773	0.000486154	0.00203085	-0.552033
NFATC1	0.452154	4.51418	5.76402	0.000488154	0.00203662	-0.700681
PLCXD3	1.09411	3.61744	5.76004	0.000490313	0.00204335	-0.472775
CHST1	0.600241	3.17266	5.76004	0.000490314	0.00204335	-0.362049
DPF2	0.294858	6.07069	5.75321	0.000494042	0.00205497	-0.929612
TESK2	0.519971	2.84402	5.74961	0.00049602	0.00206144	-0.300738
NFYA	0.421823	6.24505	5.74952	0.00049607	0.00206144	-0.941877
CD1D	1.05774	-0.723492	5.74765	0.000497105	0.00206443	0.187931
FAM219B	0.365286	5.96942	5.74758	0.000497143	0.00206443	-0.930986
ZNF611	0.411825	4.71631	5.74635	0.000497824	0.00206677	-0.767076
PITPNC1	0.524218	3.22405	5.74494	0.000498602	0.00206902	-0.392509
DKKL1	1.04927	1.37938	5.74081	0.000500897	0.00207657	-0.0672754
VGF	1.52333	0.467328	5.73971	0.000501512	0.00207813	0.0457179
SERPINB8	0.924611	2.83116	5.73582	0.000503683	0.00208607	-0.31465
SDCBP	0.295433	7.49606	5.73564	0.000503785	0.00208607	-0.974589
CCSER1	2.29108	-0.865488	5.7343	0.000504535	0.00208847	0.186001
TMEM198	0.573927	3.11444	5.73346	0.000505007	0.00208965	-0.380587
FAM110D	0.929823	2.70347	5.73275	0.000505404	0.00209047	-0.29176
CARD6	0.99809	0.855072	5.73268	0.000505445	0.00209047	-0.010727
DDX25	0.656738	2.11865	5.72708	0.000508604	0.00210105	-0.191724
SLC27A6	0.81419	2.32939	5.72396	0.000510377	0.00210738	-0.2313
MYO5A	0.312412	6.01575	5.71896	0.000513229	0.00211716	-0.968645
UNC5A	1.64874	0.671167	5.71478	0.000515622	0.00212603	-0.00909182
PDE6G	1.21404	-0.718443	5.71268	0.000516831	0.00213051	0.146808
STX12	0.306777	5.50233	5.71205	0.000517193	0.0021315	-0.935311
RGS17	0.80725	2.51332	5.71101	0.000517797	0.00213299	-0.280634
CDYL	0.287677	5.87422	5.70807	0.000519498	0.00213849	-0.973261
WEE1	0.317322	6.69637	5.70497	0.000521301	0.0021454	-1.00748
BIK	0.756939	1.72663	5.70343	0.000522194	0.00214766	-0.159995
PHAX	0.318391	5.68646	5.70328	0.000522283	0.00214766	-0.96447
ATP8B1	1.0286	1.1573	5.70318	0.00052234	0.00214766	-0.0834958
KMT5B	0.365357	6.35401	5.69918	0.000524682	0.00215562	-1.00732
NFX1	0.323876	5.60891	5.69903	0.000524769	0.00215562	-0.962445
TMIGD2	1.0123	0.315632	5.69854	0.000525053	0.00215628	0.0155831
DIXDC1	0.38989	6.29918	5.69544	0.000526877	0.00216225	-1.01011
MIER1	0.307328	6.07115	5.69228	0.000528741	0.00216888	-1.00427
NGF	1.46625	0.365183	5.69138	0.00052927	0.00216924	0.00103281
GABRB1	1.48982	0.619536	5.68781	0.000531387	0.00217565	-0.0347289
PSD3	0.380262	6.32906	5.6832	0.000534139	0.00218487	-1.02618
WFIKKN1	0.34357	5.2773	5.68304	0.000534231	0.00218487	-0.942472
TANC2	0.368339	6.6348	5.68299	0.000534261	0.00218487	-1.03355
ARFGAP2	0.287372	6.29297	5.68222	0.000534722	0.00218624	-1.02614
ENAH	0.37596	8.90428	5.68098	0.000535466	0.0021874	-1.02348
EPHA1	1.04511	1.51855	5.6805	0.000535754	0.00218751	-0.158314
SPON2	0.725456	1.91564	5.68019	0.00053594	0.00218764	-0.216012
MGRN1	0.278338	6.78636	5.67955	0.000536325	0.00218846	-1.03982
MED12	0.348367	6.52581	5.67944	0.000536392	0.00218846	-1.03599
ZNF426	0.398095	5.32721	5.67904	0.00053663	0.00218893	-0.954279
TOX2	1.37383	-0.810972	5.67857	0.000536914	0.00218957	0.116007
TNKS2	0.347396	7.34519	5.67582	0.000538571	0.00219531	-1.04839
ZNF521	0.298735	6.33168	5.67408	0.00053962	0.00219907	-1.03749
NELFA	0.294739	5.49825	5.67107	0.000541443	0.00220541	-0.985219
ATG16L2	0.715478	4.95042	5.67062	0.000541714	0.00220555	-0.905386
TCF24	1.46262	-0.473241	5.66954	0.000542373	0.00220772	0.0714265
DES	0.479424	5.11994	5.66871	0.000542877	0.00220926	-0.9365
NKPD1	1.00143	0.22418	5.66757	0.000543569	0.00221084	-0.0100633
TCF21	0.638698	5.285	5.66745	0.000543645	0.00221084	-0.96275
MAPK1	0.259083	7.19809	5.66542	0.00054488	0.00221483	-1.06089
NAPA	0.340211	5.7272	5.66369	0.000545944	0.00221813	-1.01668
ATF7	0.436686	5.39941	5.66159	0.00054723	0.00222129	-0.985111
UNC45B	0.745837	6.62751	5.66007	0.000548165	0.00222354	-1.06167
CD93	1.41238	0.747794	5.65857	0.000549085	0.00222675	-0.0857006
LUZP1	0.282887	6.72969	5.65592	0.000550719	0.00223117	-1.06825
MTRR	0.298067	5.16794	5.65526	0.000551128	0.00223194	-0.960542
HPSE2	1.11108	0.513221	5.65182	0.000553265	0.00223904	-0.0644076
ZNF440	0.437591	4.15858	5.64817	0.000555535	0.00224718	-0.752775
SVBP	0.45133	4.37852	5.6479	0.000555707	0.00224736	-0.809854
TRIM44	0.271916	7.76564	5.64518	0.000557408	0.0022532	-1.0842
SLC20A1	0.337473	5.61785	5.6433	0.000558582	0.00225742	-1.03196
RNF103	0.324776	5.46973	5.64293	0.000558817	0.00225746	-1.0167
PIK3CD	0.459279	3.98702	5.64288	0.000558849	0.00225746	-0.713569
DNPEP	0.421782	5.18977	5.64231	0.00055921	0.00225839	-0.979838
CHD7	0.368057	7.60654	5.64131	0.000559839	0.00225989	-1.09003
CARD10	0.537716	3.72022	5.6391	0.000561227	0.00226445	-0.647244
ADGRF2	1.72966	-0.51622	5.63863	0.000561526	0.00226476	0.0395437
PRKACB	0.381347	5.96763	5.63857	0.000561563	0.00226476	-1.06482
WDR82	0.295449	7.40137	5.63031	0.000566809	0.00228276	-1.10448
MXI1	0.397141	5.20978	5.63002	0.000566997	0.00228299	-0.998047
PBRM1	0.28227	7.43335	5.62798	0.000568298	0.00228619	-1.10728
SOX17	3.0775	-0.899715	5.62781	0.000568405	0.00228619	0.0650868
TBX20	1.22587	4.90834	5.62775	0.000568444	0.00228619	-0.950487
PMS2CL	0.442391	4.23212	5.62679	0.000569064	0.0022868	-0.798456
UBE2A	0.297481	6.00882	5.6267	0.000569118	0.0022868	-1.08189
PJA2	0.260597	7.97803	5.62592	0.00056962	0.00228829	-1.10615
IRAK2	0.97706	0.359386	5.62326	0.00057133	0.0022941	-0.0794437
NIPA2	0.275986	5.98215	5.6203	0.000573238	0.00229905	-1.0883
GNG8	1.4996	-0.875979	5.62023	0.000573282	0.00229905	0.0539217
FAM189A2	1.16437	4.41149	5.62019	0.000573306	0.00229905	-0.852234
FAM134B	0.621697	2.97238	5.62013	0.00057335	0.00229905	-0.486309
RASL10A	1.42839	-0.597279	5.61934	0.000573856	0.00230055	0.0251975
PLIN3	0.333077	6.29193	5.61819	0.000574602	0.00230198	-1.10516
ZNF708	0.335383	4.75046	5.61695	0.000575407	0.00230413	-0.933097
TNN	1.3958	-0.174961	5.61644	0.000575737	0.00230493	-0.023969
SLC36A4	0.389634	6.03861	5.61496	0.000576701	0.00230826	-1.09801
RTKN	0.346903	5.18552	5.60993	0.000579983	0.0023198	-1.01924
LRRC17	0.689333	3.18282	5.60434	0.000583651	0.00233272	-0.554243
MED15P9	1.85147	1.26114	5.59505	0.000589814	0.00235106	-0.227037
LLGL2	0.654229	4.39798	5.59277	0.000591337	0.00235659	-0.882796
ZNF221	0.639383	2.00021	5.59142	0.000592239	0.00235965	-0.336935
TP53INP1	0.307028	6.23624	5.59102	0.000592508	0.00236019	-1.13681
AC010980.2	0.749681	2.14966	5.59045	0.000592888	0.00236062	-0.362516
RNF114	0.31507	5.80065	5.59013	0.000593103	0.00236094	-1.11362
SNTA1	0.490668	5.49821	5.58869	0.000594069	0.00236371	-1.0871
ZNF395	0.374548	6.17356	5.5849	0.000596622	0.00237135	-1.14186
ITGB1BP2	0.8412	4.3791	5.58442	0.000596948	0.00237193	-0.888442
KLHL23	0.325037	6.17279	5.58148	0.000598936	0.00237875	-1.14608
LINC00959	1.04841	0.911013	5.57771	0.000601501	0.00238677	-0.203555
TFG	0.300391	7.04958	5.57709	0.000601923	0.00238736	-1.16933
MITF	0.79861	4.56347	5.57458	0.000603636	0.00239199	-0.944991
ZNF77	0.812094	2.96374	5.57181	0.000605536	0.00239843	-0.543752
OR2A7	1.52324	-1.83133	5.57032	0.00060656	0.00240004	0.0761983
ZNF419	0.397231	4.84573	5.56937	0.000607217	0.00240138	-1.01107
ZNF391	0.579097	3.0685	5.56933	0.000607241	0.00240138	-0.570595
PCYT1A	0.316637	5.95426	5.56845	0.000607847	0.00240323	-1.15101
ZSCAN26	0.316225	4.49587	5.55007	0.000620666	0.00245004	-0.959658
MYH9	0.342973	10.2739	5.54884	0.000621537	0.00245237	-1.15941
ZNF90	0.61134	3.32978	5.5466	0.000623122	0.00245752	-0.661179
ATRX	0.323923	7.91966	5.54583	0.000623661	0.00245868	-1.2063
LRRC57	0.298321	5.07004	5.54098	0.000627112	0.00247103	-1.08663
TGFA	2.06244	-1.12199	5.54034	0.000627572	0.00247179	-0.0172106
FAIM	0.600213	2.57752	5.53932	0.000628303	0.00247405	-0.502637
PLK3	0.480975	3.25477	5.53666	0.000630202	0.00248041	-0.655075
HEATR5B	0.3308	5.27051	5.53454	0.000631732	0.00248475	-1.12556
PPP2R2D	0.309111	5.13304	5.53366	0.000632365	0.00248669	-1.10608
ATXN7	0.355695	5.26096	5.53109	0.000634214	0.00249284	-1.12848
RASL12	0.784082	3.66133	5.5289	0.0006358	0.00249851	-0.768015
ADAMTS7	0.288503	6.6531	5.527	0.000637178	0.00250168	-1.22742
LARP7	0.269934	6.32962	5.52484	0.000638747	0.00250626	-1.22272
ZNF436	0.608549	4.64547	5.5248	0.000638774	0.00250626	-1.02545
BDP1	0.341714	6.60037	5.52375	0.000639542	0.00250871	-1.23061
ZFPM2	0.444823	6.46327	5.51837	0.000643477	0.00252136	-1.23457
HLA-B	0.848348	3.78436	5.51833	0.000643505	0.00252136	-0.81366
ANAPC13	0.310028	5.84737	5.51816	0.000643633	0.00252136	-1.20682
PRKD1	0.372445	5.49625	5.51595	0.00064526	0.00252604	-1.17763
NME6	0.3543	4.34744	5.51414	0.000646591	0.00253012	-0.967994
[truncated: 15,500 more rows]
