# Supplementary material for: YAP1 reactivation in cardiomyocytes following ECM remodelling contributes to the development of contractile force and sarcomere maturation
Source: Cell Death Discov. 2025 Nov 10;11:518. doi: 10.1038/s41420-025-02793-2 (PMC12603042; doi:10.1038/s41420-025-02793-2)
Supplement: Supplementary file 11 — Supplementary Table 2 [file 41420_2025_2793_MOESM11_ESM.xlsx]

## Sheet: Supplementary-Table_04_ChIP-seq
PeakID	Chr	Start	End	Strand	Peak Score	Focus Ratio/Region Size	Annotation	Detailed Annotation	Distance to TSS	Nearest PromoterID	Entrez ID	Nearest Unigene	Nearest Refseq	Nearest Ensembl	Gene Name	Gene Alias	Gene Description	Gene Type
chr1-76	chr1	97543681	97543854	+	1	NA	3' UTR (NM_000110: exon 23 of 23)	3' UTR (NM_000110: exon 23 of 23)	-17711	NR_046590	100873932	Hs.682651	NR_046590	ENSG00000232878	DPYD-AS1	RP11-526F14.1	DPYD antisense RNA 1	ncRNA
chr4-3165	chr4	88997336	88997509	+	1	NA	3' UTR (NM_000297: exon 15 of 15)	3' UTR (NM_000297: exon 15 of 15)	68624	NM_000297	5311	Hs.181272	XM_005263065	ENSG00000118762	PKD2	APKD2|PC2|PKD4|Pc-2|TRPP2	polycystic kidney disease 2 (autosomal dominant)	protein-coding
chr5-7901	chr5	174868447	174868620	+	1	NA	3' UTR (NM_000794: exon 2 of 2)	3' UTR (NM_000794: exon 2 of 2)	2629	NM_000794	1812	Hs.2624	NM_000794	ENSG00000184845	DRD1	DADR|DRD1A	dopamine receptor D1	protein-coding
chr1-319	chr1	79004832	79005005	+	1	NA	3' UTR (NM_000959: exon 3 of 3)	3' UTR (NM_000959: exon 3 of 3)	48191	NM_000959	5737	Hs.654365	NM_000959	ENSG00000122420	PTGFR	FP	prostaglandin F receptor (FP)	protein-coding
chr2-6561	chr2	139329480	139329653	+	1	NA	3' UTR (NM_001001664: exon 11 of 11)	3' UTR (NM_001001664: exon 11 of 11)	70217	NM_001001664	339745	Hs.333297	XM_005263655	ENSG00000144228	SPOPL	BTBD33	speckle-type POZ protein-like	protein-coding
chr17-522	chr17	20767419	20767592	+	1	NA	3' UTR (NM_001004306: exon 4 of 4)	3' UTR (NM_001004306: exon 4 of 4)	-4240	NR_104185	440416	Hs.661076	XR_243605		RP11-344E13.3	-	uncharacterized LOC440416	ncRNA
chr9-413	chr9	26117160	26117333	+	1	NA	3' UTR (NM_001004352: exon 7 of 7)	3' UTR (NM_001004352: exon 7 of 7)	50574	NM_001004352	100506422	Hs.533221	NM_001004352		LOC100506422	-	putative deoxyuridine 5'-triphosphate nucleotidohydrolase-like protein FLJ16323	protein-coding
chrX-205	chrX	62569401	62569574	+	1	NA	3' UTR (NM_001012968: exon 1 of 1)	3' UTR (NM_001012968: exon 1 of 1)	1730	NM_001012968	139886	Hs.612782	NM_001012968	ENSG00000186767	SPIN4	-	spindlin family: member 4	protein-coding
chr14-2443	chr14	61744909	61745082	+	1	NA	3' UTR (NM_001017970: exon 1 of 1)	3' UTR (NM_001017970: exon 1 of 1)	3534	NM_001017970	161291	Hs.146180	NM_001017970	ENSG00000182107	TMEM30B	CDC50B	transmembrane protein 30B	protein-coding
chr9-2875	chr9	80031968	80032141	+	1	NA	3' UTR (NM_001018037: exon 71 of 71)	3' UTR (NM_001018037: exon 71 of 71)	231177	NM_004297	9630	Hs.657795	NM_004297	ENSG00000156049	GNA14	-	guanine nucleotide binding protein (G protein): alpha 14	protein-coding
chr8-1531	chr8	81548553	81548726	+	1	NA	3' UTR (NM_001033723: exon 9 of 9)	3' UTR (NM_001033723: exon 9 of 9)	150192	NM_001105539	65986	Hs.591868	XM_005251286	ENSG00000205189	ZBTB10	RINZF	zinc finger and BTB domain containing 10	protein-coding
chr2-9575	chr2	238750927	238751100	+	1	NA	3' UTR (NM_001080504: exon 16 of 16)	3' UTR (NM_001080504: exon 16 of 16)	-17173	NM_005855	10267	Hs.471783	XM_005246056	ENSG00000132329	RAMP1	-	receptor (G protein-coupled) activity modifying protein 1	protein-coding
chr14-157	chr14	53102098	53102271	+	1	NA	3' UTR (NM_001099652: exon 7 of 7)	3' UTR (NM_001099652: exon 7 of 7)	60234	NM_014584	30001	Hs.592304	NM_014584		ERO1L	ERO1-alpha|ERO1A|ERO1LA	ERO1-like (S. cerevisiae)	protein-coding
chr2-3383	chr2	173916990	173917163	+	1	NA	3' UTR (NM_001100397: exon 28 of 28)	3' UTR (NM_001100397: exon 28 of 28)	-23488	NM_133646	51776	Hs.444451	XM_005246639	ENSG00000091436	ZAK	AZK|MLK7|MLT|MLTK|MRK|mlklak|pk	sterile alpha motif and leucine zipper containing kinase AZK	protein-coding
chr2-2188	chr2	54045551	54045724	+	1	NA	3' UTR (NM_001127397: exon 13 of 13)	3' UTR (NM_001127397: exon 13 of 13)	30704	NR_037453	100500850		NR_037453		MIR3682	-	microRNA 3682	ncRNA
chr2-751	chr2	30382778	30382951	+	1	NA	3' UTR (NM_001127399: exon 4 of 4)	3' UTR (NM_001127399: exon 4 of 4)	13115	NM_016061	51646	Hs.515890	XM_005264366	ENSG00000119801	YPEL5	-	yippee-like 5 (Drosophila)	protein-coding
chr12-2303	chr12	12943748	12943921	+	1	NA	3' UTR (NM_001130415: exon 2 of 2)	3' UTR (NM_001130415: exon 2 of 2)	5294	NM_030817	81575	Hs.719938	XM_005253489	ENSG00000178878	APOLD1	VERGE	apolipoprotein L domain containing 1	protein-coding
chr16-506	chr16	9852633	9852806	+	1	NA	3' UTR (NM_001134407: exon 13 of 13)	3' UTR (NM_001134407: exon 13 of 13)	-194472	NR_106988	102465753		NR_106988		MIR7641-2	B-ATF|hsa-mir-7641-2	microRNA mir-7641-2	ncRNA
chr2-563	chr2	183964048	183964221	+	1	NA	3' UTR (NM_001142314: exon 3 of 3)	3' UTR (NM_001142314: exon 3 of 3)	-18083	NM_001287584	129401	Hs.180591	XM_005246284	ENSG00000163002	NUP35	MP-44|MP44|NP44|NUP53	nucleoporin 35kDa	protein-coding
chrY-57	chrY	2849455	2849628	+	1	NA	3' UTR (NM_001145276: exon 7 of 7)	3' UTR (NM_001145276: exon 7 of 7)	-21495	NR_046502	100873962	Hs.267256	NR_046502	ENSG00000231535	LINC00278	NCRNA00278|RP13-348B13.2	long intergenic non-protein coding RNA 278	ncRNA
chr6-3758	chr6	35551865	35552038	+	1	NA	3' UTR (NM_001145777: exon 7 of 7)	3' UTR (NM_001145777: exon 7 of 7)	-71273	NM_003322	7287	Hs.485208	XM_005249360	ENSG00000112041	TULP1	LCA15|RP14|TUBL1	tubby like protein 1	protein-coding
chr7-4602	chr7	94922347	94922520	+	1	NA	3' UTR (NM_001166163: exon 14 of 14)	3' UTR (NM_001166163: exon 14 of 14)	31450	NM_000446	5444	Hs.370995	NM_000446		PON1	ESA|MVCD5|PON	paraoxonase 1	protein-coding
chr1-787	chr1	85112890	85113063	+	1	NA	3' UTR (NM_001166295: exon 13 of 13)	3' UTR (NM_001166295: exon 13 of 13)	-12274	NR_027379	439927	Hs.407054	NM_001033660	ENSG00000180869	C1orf180	-	chromosome 1 open reading frame 180	ncRNA
chr6-2156	chr6	88221524	88221697	+	1	NA	3' UTR (NM_001168398: exon 7 of 7)	3' UTR (NM_001168398: exon 7 of 7)	38968	NM_001168398	10559	Hs.423163	XM_005248640	ENSG00000164414	SLC35A1	CDG2F|CMPST|CST|hCST	solute carrier family 35 (CMP-sialic acid transporter): member A1	protein-coding
chr3-742	chr3	63987080	63987253	+	1	NA	3' UTR (NM_001177387: exon 13 of 13)	3' UTR (NM_001177387: exon 13 of 13)	-2531	NR_038286	100507062	Hs.593613	NR_038286	ENSG00000239653	PSMD6-AS2	RP11-245J9.2	PSMD6 antisense RNA 2	ncRNA
chr12-132	chr12	1019417	1019590	+	1	NA	3' UTR (NM_001184985: exon 28 of 28)	3' UTR (NM_001184985: exon 28 of 28)	39359	NM_134424	5893	Hs.410355	XM_005253720	ENSG00000002016	RAD52	RP11-359B12.2	RAD52 homolog (S. cerevisiae)	protein-coding
chr5-1986	chr5	54515735	54515908	+	1	NA	3' UTR (NM_001190787: exon 7 of 7)	3' UTR (NM_001190787: exon 7 of 7)	7321	NM_001190787	345643	Hs.394578	NM_001190787	ENSG00000234602	MCIDAS	IDAS|MCI|MCIN	multiciliate differentiation and DNA synthesis associated cell cycle protein	protein-coding
chr13-64	chr13	20664723	20664896	+	1	NA	3' UTR (NM_001190965: exon 25 of 25)	3' UTR (NM_001190965: exon 25 of 25)	70373	NM_021954	2700	Hs.130313	XM_005266353	ENSG00000121743	GJA3	CTRCT14|CX46|CZP3	gap junction protein: alpha 3: 46kDa	protein-coding
chr6-2953	chr6	135238598	135238771	+	1	NA	3' UTR (NM_001193480: exon 6 of 6)	3' UTR (NM_001193480: exon 6 of 6)	32575	NM_170771	64577	Hs.486520	NM_001193480	ENSG00000118514	ALDH8A1	ALDH12|DJ352A20.2	aldehyde dehydrogenase 8 family: member A1	protein-coding
chr11-170	chr11	35252851	35253024	+	1	NA	3' UTR (NM_001202556: exon 8 of 8)	3' UTR (NM_001202556: exon 8 of 8)	92521	NM_001202556	960	Hs.502328	XM_005253231	ENSG00000026508	CD44	CDW44|CSPG8|ECMR-III|HCELL|HUTCH-I|IN|LHR|MC56|MDU2|MDU3|MIC4|Pgp1	CD44 molecule (Indian blood group)	protein-coding
chr4-1605	chr4	122737651	122737824	+	1	NA	3' UTR (NM_001237: exon 8 of 8)	3' UTR (NM_001237: exon 8 of 8)	7350	NM_001237	890	Hs.58974	XM_005263326	ENSG00000145386	CCNA2	CCN1|CCNA	cyclin A2	protein-coding
chr12-810	chr12	93970165	93970338	+	1	NA	3' UTR (NM_001270469: exon 3 of 3)	3' UTR (NM_001270469: exon 3 of 3)	3950	NM_001270471	8835	Hs.737206	XM_005269213	ENSG00000120833	SOCS2	CIS2|Cish2|SOCS-2|SSI-2|SSI2|STATI2	suppressor of cytokine signaling 2	protein-coding
chr6-7158	chr6	146758243	146758416	+	1	NA	3' UTR (NM_001278065: exon 10 of 10)	3' UTR (NM_001278065: exon 10 of 10)	-106498	NM_006834	10981	Hs.287714	NM_006834	ENSG00000118508	RAB32	-	RAB32: member RAS oncogene family	protein-coding
chr8-3094	chr8	54960073	54960246	+	1	NA	3' UTR (NM_001279358: exon 9 of 9)	3' UTR (NM_001279358: exon 9 of 9)	-25144	NR_109901	6917	Hs.491745	XM_005251289	ENSG00000187735	TCEA1	GTF2S|SII|TCEA|TF2S|TFIIS	transcription elongation factor A (SII): 1	protein-coding
chr17-160	chr17	63006262	63006435	+	1	NA	3' UTR (NM_001282425: exon 4 of 4)	3' UTR (NM_001282425: exon 4 of 4)	-34646	NR_026903	201283	Hs.396447	NM_153032	ENSG00000214174	AMZ2P1	-	archaelysin family metallopeptidase 2 pseudogene 1	pseudo
chr4-3286	chr4	94694761	94694934	+	1	NA	3' UTR (NM_001510: exon 16 of 16)	3' UTR (NM_001510: exon 16 of 16)	-55230	NM_005172	474	Hs.532680	NM_005172	ENSG00000172238	ATOH1	ATH1|HATH1|MATH-1|bHLHa14	atonal homolog 1 (Drosophila)	protein-coding
chr4-1276	chr4	76942860	76943033	+	1	NA	3' UTR (NM_001565: exon 4 of 4)	3' UTR (NM_001565: exon 4 of 4)	1742	NM_001565	3627	Hs.632586	NM_001565	ENSG00000169245	CXCL10	C7|IFI10|INP10|IP-10|SCYB10|crg-2|gIP-10|mob-1	chemokine (C-X-C motif) ligand 10	protein-coding
chr18-8	chr18	60998470	60998643	+	1	NA	3' UTR (NM_002035: exon 10 of 10)	3' UTR (NM_002035: exon 10 of 10)	-11944	NM_000657	596	Hs.150749	XM_005266735	ENSG00000171791	BCL2	Bcl-2|PPP1R50	B-cell CLL/lymphoma 2	protein-coding
chr2-2347	chr2	69551728	69551901	+	1	NA	3' UTR (NM_002056: exon 19 of 19)	3' UTR (NM_002056: exon 19 of 19)	62571	NM_001244710	2673	Hs.580300	NM_001244710	ENSG00000198380	GFPT1	CMSTA1|GFA|GFAT|GFAT 1|GFAT1|GFAT1m|GFPT|GFPT1L|MSLG	glutamine--fructose-6-phosphate transaminase 1	protein-coding
chr9-1231	chr9	80333845	80334018	+	1	NA	3' UTR (NM_002072: exon 7 of 7)	3' UTR (NM_002072: exon 7 of 7)	-70700	NM_004297	9630	Hs.657795	NM_004297	ENSG00000156049	GNA14	-	guanine nucleotide binding protein (G protein): alpha 14	protein-coding
chr11-2895	chr11	59342607	59342780	+	1	NA	3' UTR (NM_002556: exon 14 of 14)	3' UTR (NM_002556: exon 14 of 14)	19937	NR_036120	100422880		NR_036120		MIR3162	-	microRNA 3162	ncRNA
chr12-3229	chr12	56989448	56989621	+	1	NA	3' UTR (NM_002898: exon 14 of 14)	3' UTR (NM_002898: exon 14 of 14)	40628	NM_013449	11176	Hs.314263	XM_005268596	ENSG00000076108	BAZ2A	TIP5|WALp3	bromodomain adjacent to zinc finger domain: 2A	protein-coding
chr4-244	chr4	96087034	96087207	+	1	NA	3' UTR (NM_003728: exon 16 of 16)	3' UTR (NM_003728: exon 16 of 16)	74479	NM_001256794	658	Hs.598475	XM_005263179	ENSG00000138696	BMPR1B	ALK-6|ALK6|CDw293	bone morphogenetic protein receptor: type IB	protein-coding
chr8-142	chr8	110577418	110577591	+	1	NA	3' UTR (NM_004215: exon 7 of 7)	3' UTR (NM_004215: exon 7 of 7)	24650	NM_001278938	9166	Hs.632960	XM_005251097	ENSG00000147654	EBAG9	EB9|PDAF	estrogen receptor binding site associated: antigen: 9	protein-coding
chr9-492	chr9	74864286	74864459	+	1	NA	3' UTR (NM_004293: exon 14 of 14)	3' UTR (NM_004293: exon 14 of 14)	100106	NM_004293	9615	Hs.494163	XM_005252317	ENSG00000119125	GDA	CYPIN|GUANASE|NEDASIN	guanine deaminase	protein-coding
chr13-2998	chr13	41790731	41790904	+	1	NA	3' UTR (NM_004294: exon 10 of 10)	3' UTR (NM_004294: exon 10 of 10)	-22116	NM_032138	84078	Hs.63841	NM_032138		KBTBD7	-	kelch repeat and BTB (POZ) domain containing 7	protein-coding
chr8-2291	chr8	133137843	133138016	+	1	NA	3' UTR (NM_004519: exon 15 of 15)	3' UTR (NM_004519: exon 15 of 15)	-20418	NM_001145095	10086	Hs.285026	NM_005712	ENSG00000132297	HHLA1	PLA2L	HERV-H LTR-associating 1	protein-coding
chr13-2751	chr13	33639404	33639577	+	1	NA	3' UTR (NM_004795: exon 5 of 5)	3' UTR (NM_004795: exon 5 of 5)	48920	NM_004795	9365	Hs.524953	NM_004795	ENSG00000133116	KL	-	klotho	protein-coding
chr4-464	chr4	56299938	56300111	+	1	NA	3' UTR (NM_004898: exon 23 of 23)	3' UTR (NM_004898: exon 23 of 23)	37945	NR_073070	55858	Hs.479766	NM_018475	ENSG00000134851	TMEM165	CDG2K|FT27|GDT1|TMPT27|TPARL	transmembrane protein 165	protein-coding
chr1-735	chr1	77556710	77556883	+	1	NA	3' UTR (NM_005482: exon 11 of 11)	3' UTR (NM_005482: exon 11 of 11)	30969	NR_106978	102466995		NR_106978		MIR7156	hsa-mir-7156	microRNA mir-7156	ncRNA
chr13-421	chr13	95057279	95057452	+	1	NA	3' UTR (NM_005708: exon 9 of 9)	3' UTR (NM_005708: exon 9 of 9)	74570	NM_001922	1638	Hs.301865	NM_001129889	ENSG00000080166	DCT	TRP-2|TYRP2	dopachrome tautomerase	protein-coding
chr2-1478	chr2	188330936	188331109	+	1	NA	3' UTR (NM_006287: exon 8 of 8)	3' UTR (NM_006287: exon 8 of 8)	-18002	NM_005795	10203	Hs.744587	XM_005246231	ENSG00000064989	CALCRL	CGRPR|CRLR	calcitonin receptor-like	protein-coding
chr20-823	chr20	46283655	46283828	+	1	NA	3' UTR (NM_006534: exon 23 of 23)	3' UTR (NM_006534: exon 23 of 23)	131066	NM_018837	55959	Hs.162016	XM_005260458	ENSG00000196562	SULF2	HSULF-2	sulfatase 2	protein-coding
chr6-393	chr6	100956237	100956410	+	1	NA	3' UTR (NM_006828: exon 42 of 42)	3' UTR (NM_006828: exon 42 of 42)	-44773	NM_005068	6492	Hs.520293	XM_005267100	ENSG00000112246	SIM1	bHLHe14	single-minded family bHLH transcription factor 1	protein-coding
chr2-8506	chr2	191834214	191834387	+	1	NA	3' UTR (NM_007315: exon 25 of 25)	3' UTR (NM_007315: exon 25 of 25)	44675	NM_007315	6772	Hs.743244	XM_005246815	ENSG00000115415	STAT1	CANDF7|ISGF-3|STAT91	signal transducer and activator of transcription 1: 91kDa	protein-coding
chr7-416	chr7	131176754	131176927	+	1	NA	3' UTR (NM_013255: exon 18 of 18)	3' UTR (NM_013255: exon 18 of 18)	64535	NM_005397	5420	Hs.744213	NM_001018111	ENSG00000128567	PODXL	Gp200|PC|PCLP|PCLP-1	podocalyxin-like	protein-coding
chr6-1106	chr6	119229026	119229199	+	1	NA	3' UTR (NM_014034: exon 4 of 4)	3' UTR (NM_014034: exon 4 of 4)	13872	NM_014034	25842	Hs.292316	NM_014034	ENSG00000111875	ASF1A	CGI-98|CIA|HSPC146	anti-silencing function 1A histone chaperone	protein-coding
chr1-5924	chr1	179045073	179045246	+	1	NA	3' UTR (NM_014864: exon 8 of 8)	3' UTR (NM_014864: exon 8 of 8)	-5952	NM_022371	64222	Hs.584957	XM_005245445		TOR3A	ADIR|ADIR2	torsin family 3: member A	protein-coding
chr10-3374	chr10	93809084	93809257	+	1	NA	3' UTR (NM_014912: exon 10 of 10)	3' UTR (NM_014912: exon 10 of 10)	125435	NM_003972	9044	Hs.500526	XM_005270265	ENSG00000095564	BTAF1	MOT1|TAF(II)170|TAF172|TAFII170	BTAF1 RNA polymerase II: B-TFIID transcription factor-associated: 170kDa	protein-coding
chr10-1483	chr10	93810268	93810441	+	1	NA	3' UTR (NM_014912: exon 10 of 10)	3' UTR (NM_014912: exon 10 of 10)	126619	NM_003972	9044	Hs.500526	XM_005270265	ENSG00000095564	BTAF1	MOT1|TAF(II)170|TAF172|TAFII170	BTAF1 RNA polymerase II: B-TFIID transcription factor-associated: 170kDa	protein-coding
chr8-49	chr8	79630957	79631130	+	1	NA	3' UTR (NM_016010: exon 9 of 9)	3' UTR (NM_016010: exon 9 of 9)	5565	NR_077236	101241902	Hs.388511	NR_077236		LOC101241902	-	chromosome 4 open reading frame 46 pseudogene	pseudo
chr1-245	chr1	218508047	218508220	+	1	NA	3' UTR (NM_016052: exon 5 of 5)	3' UTR (NM_016052: exon 5 of 5)	-10542	NM_003238	7042	Hs.133379	XR_247036	ENSG00000092969	TGFB2	LDS4|TGF-beta2	transforming growth factor: beta 2	protein-coding
chr12-1154	chr12	29493670	29493843	+	1	NA	3' UTR (NM_016570: exon 14 of 14)	3' UTR (NM_016570: exon 14 of 14)	-22976	NR_103860	100506606	Hs.298851	NR_103860	ENSG00000257176	RP11-996F15.2	-	uncharacterized LOC100506606	ncRNA
chr1-597	chr1	36319418	36319591	+	1	NA	3' UTR (NM_017629: exon 18 of 18)	3' UTR (NM_017629: exon 18 of 18)	-29305	NM_012199	26523	Hs.656677	XM_005270746	ENSG00000092847	AGO1	EIF2C|EIF2C1|GERP95|Q99	argonaute RISC catalytic component 1	protein-coding
chr10-1487	chr10	94111844	94112017	+	1	NA	3' UTR (NM_017824: exon 6 of 6)	3' UTR (NM_017824: exon 6 of 6)	61011	NM_017824	54708	Hs.573490	XM_005269923	ENSG00000198060	2024-03-05	MARCH-V|MITOL|RNF153	membrane-associated ring finger (C3HC4) 5	protein-coding
chr10-913	chr10	30600161	30600334	+	1	NA	3' UTR (NM_018109: exon 9 of 9)	3' UTR (NM_018109: exon 9 of 9)	38019	NM_018109	55149	Hs.173946	XM_005252486	ENSG00000107951	MTPAP	PAPD1|SPAX4	mitochondrial poly(A) polymerase	protein-coding
chr13-3149	chr13	48620053	48620226	+	1	NA	3' UTR (NM_018283: exon 3 of 3)	3' UTR (NM_018283: exon 3 of 3)	8437	NM_018283	55270	Hs.144407	NM_018283	ENSG00000136159	NUDT15	MTH2|RP11-90M2.1	nudix (nucleoside diphosphate linked moiety X)-type motif 15	protein-coding
chr10-1439	chr10	90033988	90034161	+	1	NA	3' UTR (NM_018363: exon 7 of 7)	3' UTR (NM_018363: exon 7 of 7)	309007	NM_018363	55328	Hs.149849	XM_005269946	ENSG00000184719	RNLS	C10orf59|RENALASE	renalase: FAD-dependent amine oxidase	protein-coding
chr7-43	chr7	7285549	7285722	+	1	NA	3' UTR (NM_020156: exon 4 of 4)	3' UTR (NM_020156: exon 4 of 4)	-9149	NR_108073	101927354	Hs.520664	XR_242125		LOC101927354	-	uncharacterized LOC101927354	ncRNA
chr22-84	chr22	41324755	41324928	+	1	NA	3' UTR (NM_022098: exon 10 of 10)	3' UTR (NM_022098: exon 10 of 10)	-22509	NM_014248	9978	Hs.474949	NM_014248		RBX1	BA554C12.1|RNF75|ROC1	ring-box 1: E3 ubiquitin protein ligase	protein-coding
chr12-2073	chr12	102140837	102141010	+	1	NA	3' UTR (NM_024312: exon 21 of 21)	3' UTR (NM_024312: exon 21 of 21)	-7674	NM_001177948	50511	Hs.506504	XM_005268922	ENSG00000139351	SYCP3	COR1|SCP3|SPGF4	synaptonemal complex protein 3	protein-coding
chr20-324	chr20	43118437	43118610	+	1	NA	3' UTR (NM_024331: exon 6 of 6)	3' UTR (NM_024331: exon 6 of 6)	13998	NM_024331	79183	Hs.283869	XM_005260549	ENSG00000124120	TTPAL	C20orf121	tocopherol (alpha) transfer protein-like	protein-coding
chr4-6124	chr4	56238694	56238867	+	1	NA	3' UTR (NM_024592: exon 5 of 5)	3' UTR (NM_024592: exon 5 of 5)	12966	NR_037969	100506462	Hs.718667	NR_037969	ENSG00000249700	SRD5A3-AS1	-	SRD5A3 antisense RNA 1	ncRNA
chr19-152	chr19	53667030	53667203	+	1	NA	3' UTR (NM_024733: exon 4 of 4)	3' UTR (NM_024733: exon 4 of 4)	-4795	NM_001172675	84671	Hs.467239	XM_005259335	ENSG00000197937	ZNF347	ZNF1111	zinc finger protein 347	protein-coding
chr12-516	chr12	46577264	46577437	+	1	NA	3' UTR (NM_030674: exon 17 of 17)	3' UTR (NM_030674: exon 17 of 17)	82927	NM_001278389	81539	Hs.533770	NM_001077484	ENSG00000111371	SLC38A1	ATA1|NAT2|SAT1|SNAT1	solute carrier family 38: member 1	protein-coding
chr18-474	chr18	65175589	65175762	+	1	NA	3' UTR (NM_032160: exon 2 of 2)	3' UTR (NM_032160: exon 2 of 2)	-8107	NR_033921	643542	Hs.652901	NR_033921	ENSG00000265533	RP11-638L3.1	-	uncharacterized LOC643542	ncRNA
chr8-1201	chr8	42877786	42877959	+	1	NA	3' UTR (NM_032410: exon 22 of 22)	3' UTR (NM_032410: exon 22 of 22)	-33569	NR_033698	2339	Hs.370312	NM_002027	ENSG00000168522	FNTA	FPTA|PGGT1A|PTAR2	farnesyltransferase: CAAX box: alpha	protein-coding
chr12-1198	chr12	40149216	40149389	+	1	NA	3' UTR (NM_052885: exon 10 of 10)	3' UTR (NM_052885: exon 10 of 10)	129331	NM_001031748	283461	Hs.648205	XM_005268806	ENSG00000180116	C12orf40	-	chromosome 12 open reading frame 40	protein-coding
chr15-1792	chr15	83673687	83673860	+	1	NA	3' UTR (NM_144597: exon 4 of 4)	3' UTR (NM_144597: exon 4 of 4)	6619	NM_001160116	123207	Hs.352541	XM_005272419	ENSG00000169609	C15orf40	-	chromosome 15 open reading frame 40	protein-coding
chr11-622	chr11	95503509	95503682	+	1	NA	3' UTR (NM_144664: exon 10 of 10)	3' UTR (NM_144664: exon 10 of 10)	19358	NM_144664	143684	Hs.288304	XM_005273775	ENSG00000077458	FAM76B	-	family with sequence similarity 76: member B	protein-coding
chr6-2529	chr6	109953530	109953703	+	1	NA	3' UTR (NM_145025: exon 12 of 12)	3' UTR (NM_145025: exon 12 of 12)	58798	NM_145025	221264	Hs.205144	XM_005266859	ENSG00000155085	AK9	AK 9|AKD1|AKD2|C6orf199|C6orf224|RP1-70A9.1|dJ70A9.1	adenylate kinase 9	protein-coding
chr4-3536	chr4	108831826	108831999	+	1	NA	3' UTR (NM_152621: exon 6 of 6)	3' UTR (NM_152621: exon 6 of 6)	17493	NM_001136257	166929	Hs.595423	XM_005262793	ENSG00000164023	SGMS2	SMS2	sphingomyelin synthase 2	protein-coding
chr5-781	chr5	57791485	57791658	+	1	NA	3' UTR (NM_152687: exon 3 of 3)	3' UTR (NM_152687: exon 3 of 3)	4242	NM_152687	202309	Hs.547697	XM_005248467		GAPT	C5orf29	GRB2-binding adaptor protein: transmembrane	protein-coding
chr5-1430	chr5	172565086	172565259	+	1	NA	3' UTR (NM_153607: exon 9 of 9)	3' UTR (NM_153607: exon 9 of 9)	-6272	NM_001205	662	Hs.145726	NM_001205	ENSG00000113734	BNIP1	NIP1|SEC20|TRG-8	BCL2/adenovirus E1B 19kDa interacting protein 1	protein-coding
chr2-2588	chr2	101966093	101966266	+	1	NA	3' UTR (NM_153836: exon 4 of 4)	3' UTR (NM_153836: exon 4 of 4)	37785	NM_153836	200407	Hs.732289	XM_005263898		CREG2	-	cellular repressor of E1A-stimulated genes 2	protein-coding
chr3-4373	chr3	37476632	37476805	+	1	NA	3' UTR (NM_178339: exon 6 of 6)	3' UTR (NM_178339: exon 6 of 6)	-17094	NM_002207	3680	Hs.113157	NM_002207		ITGA9	ALPHA-RLC|ITGA4L|RLC	integrin: alpha 9	protein-coding
chr2-2106	chr2	49189443	49189616	+	1	NA	3' UTR (NM_181446: exon 9 of 9)	3' UTR (NM_181446: exon 9 of 9)	192136	NM_000145	2492	Hs.1428	XM_005264242	ENSG00000170820	FSHR	FSHRO|LGR1|ODG1	follicle stimulating hormone receptor	protein-coding
chr17-82	chr17	72608241	72608414	+	1	NA	3' UTR (NM_181449: exon 4 of 4)	3' UTR (NM_181449: exon 4 of 4)	11569	NM_181449	342510	Hs.158954	NM_181449	ENSG00000186407	CD300E	CD300LE|CLM-2|CLM2|CMRF35-A5|IREM-2|IREM2|PIgR-2|PIgR2	CD300e molecule	protein-coding
chr4-557	chr4	90166696	90166869	+	1	NA	3' UTR (NM_198281: exon 2 of 2)	3' UTR (NM_198281: exon 2 of 2)	62378	NM_198281	285513	Hs.605082	XM_005262936		GPRIN3	GRIN3	GPRIN family member 3	protein-coding
chr1-304	chr1	71472685	71472858	+	1	NA	3' UTR (NM_198715: exon 2 of 2)	3' UTR (NM_198715: exon 2 of 2)	-39417	NR_038420	100132618	Hs.720513	NR_038420		ZRANB2-AS1	RP11-108P2.1	ZRANB2 antisense RNA 1	ncRNA
chrX-88	chrX	103439579	103439752	+	1	NA	3' UTR (NM_207318: exon 6 of 6)	3' UTR (NM_207318: exon 6 of 6)	28510	NM_207318	139231	Hs.496535	XM_005262079	ENSG00000123575	FAM199X	CXorf39	family with sequence similarity 199: X-linked	protein-coding
chr9-96	chr9	108310685	108310858	+	1	NA	3' UTR (NM_207647: exon 13 of 13)	3' UTR (NM_207647: exon 13 of 13)	-9639	NM_006731	2218	Hs.55777	XM_005251803	ENSG00000106692	FKTN	CMD1X|FCMD|LGMD2M|MDDGA4|MDDGB4|MDDGC4	fukutin	protein-coding
chr2-8939	chr2	208866466	208866639	+	1	NA	5' UTR (NM_001080475: exon 2 of 8)	5' UTR (NM_001080475: exon 2 of 8)	23731	NM_001080475	389072	Hs.709906	XM_005246543	ENSG00000178385	PLEKHM3	DAPR|PLEKHM1L	pleckstrin homology domain containing: family M: member 3	protein-coding
chr9-228	chr9	112212323	112212496	+	1	NA	5' UTR (NM_001145369: exon 1 of 21)	5' UTR (NM_001145369: exon 1 of 21)	1254	NM_001145369	5774	Hs.436429	NM_001145368	ENSG00000070159	PTPN3	PTP-H1|PTPH1	protein tyrosine phosphatase: non-receptor type 3	protein-coding
chr6-3421	chr6	12718884	12719057	+	1	NA	5' UTR (NM_001242648: exon 3 of 15)	5' UTR (NM_001242648: exon 3 of 15)	1934	NM_030948	221692	Hs.436996	XM_005248933		PHACTR1	RPEL|RPEL1|dJ257A7.2	phosphatase and actin regulator 1	protein-coding
chr1-166	chr1	100643633	100643806	+	1	NA	5' UTR (NM_001256385: exon 1 of 11)	5' UTR (NM_001256385: exon 1 of 11)	109	NM_144620	127495	Hs.729095	XM_005270458	ENSG00000122477	LRRC39	-	leucine rich repeat containing 39	protein-coding
chr1-3231	chr1	235872383	235872556	+	1	NA	exon (NM_000081: exon 44 of 53)	exon (NM_000081: exon 44 of 53)	-58416	NM_001098721	2786	Hs.159711	NM_001098721	ENSG00000168243	GNG4	-	guanine nucleotide binding protein (G protein): gamma 4	protein-coding
chr2-4127	chr2	227896827	227897000	+	1	NA	exon (NM_000092: exon 39 of 48)	exon (NM_000092: exon 39 of 48)	132361	NM_000092	1286	Hs.591645	XM_005246281	ENSG00000081052	COL4A4	CA44	collagen: type IV: alpha 4	protein-coding
chr10-1231	chr10	65358914	65359087	+	1	NA	exon (NM_001001330: exon 5 of 8)	exon (NM_001001330: exon 5 of 8)	77878	NM_001001330	221035	Hs.499833	XM_005269620	ENSG00000165476	REEP3	C10orf74	receptor accessory protein 3	protein-coding
chr4-2097	chr4	183658038	183658211	+	1	NA	exon (NM_001080477: exon 16 of 27)	exon (NM_001080477: exon 16 of 27)	180505	NM_001921	1635	Hs.183850	XM_005262778	ENSG00000129187	DCTD	-	dCMP deaminase	protein-coding
chr18-1484	chr18	8370915	8371088	+	1	NA	exon (NM_001105244: exon 24 of 33)	exon (NM_001105244: exon 24 of 33)	-3970	NR_024419	100192426	Hs.666655	NR_024419	ENSG00000266149	RP11-789C17.3	-	uncharacterized LOC100192426	ncRNA
chr2-8477	chr2	191233835	191234008	+	1	NA	exon (NM_001128928: exon 6 of 7)	exon (NM_001128928: exon 6 of 7)	25726	NM_002194	3628	Hs.32309	XM_005246532	ENSG00000151689	INPP1	-	inositol polyphosphate-1-phosphatase	protein-coding
chr16-508	chr16	9934771	9934944	+	1	NA	exon (NM_001134408: exon 6 of 14)	exon (NM_001134408: exon 6 of 14)	-276610	NR_106988	102465753		NR_106988		MIR7641-2	B-ATF|hsa-mir-7641-2	microRNA mir-7641-2	ncRNA
chr13-2581	chr13	20399047	20399220	+	1	NA	exon (NM_001142684: exon 8 of 8)	exon (NM_001142684: exon 8 of 8)	38642	NM_001142684	9205	Hs.530988	XM_005266593	ENSG00000132950	ZMYM5	HSPC050|MYM|ZNF198L1|ZNF237	zinc finger: MYM-type 5	protein-coding
chr3-601	chr3	17052928	17053101	+	1	NA	exon (NM_001144382: exon 4 of 8)	exon (NM_001144382: exon 4 of 8)	78327	NR_037465	100500913		NR_037465	ENSG00000264818	MIR3714	-	microRNA 3714	ncRNA
chr3-2983	chr3	149508537	149508710	+	1	NA	exon (NM_001144960: exon 2 of 6)	exon (NM_001144960: exon 2 of 6)	1986	NM_001144960	389161	Hs.665988	NM_001144960	ENSG00000206199	ANKUB1	C3orf16	ankyrin repeat and ubiquitin domain containing 1	protein-coding
chr4-2494	chr4	37440476	37440649	+	1	NA	exon (NM_001144990: exon 6 of 7)	exon (NM_001144990: exon 6 of 7)	-14989	NM_001104629	55286	Hs.107527	XM_005262657	ENSG00000154274	C4orf19	-	chromosome 4 open reading frame 19	protein-coding
chr17-258	chr17	42751457	42751630	+	1	NA	exon (NM_001145080: exon 8 of 8)	exon (NM_001145080: exon 8 of 8)	15621	NM_001099225	124808	Hs.579115	XM_005257042	ENSG00000180329	CCDC43	-	coiled-coil domain containing 43	protein-coding
chr21-219	chr21	34007093	34007266	+	1	NA	exon (NM_001160302: exon 31 of 32)	exon (NM_001160302: exon 31 of 32)	-22262	NM_021254	56683	Hs.5811	XM_005261007	ENSG00000159079	C21orf59	C21orf48|CILD26|FBB18	chromosome 21 open reading frame 59	protein-coding
chr3-1164	chr3	142253903	142254076	+	1	NA	exon (NM_001184: exon 21 of 47)	exon (NM_001184: exon 21 of 47)	43678	NM_001184	545	Hs.271791	XR_241498	ENSG00000175054	ATR	FCTCS|FRP1|MEC1|SCKL|SCKL1	ataxia telangiectasia and Rad3 related	protein-coding
chr15-123	chr15	85632488	85632661	+	1	NA	exon (NM_001243137: exon 7 of 22)	exon (NM_001243137: exon 7 of 22)	107370	NM_173454	5151	Hs.9333	XM_005254933	ENSG00000073417	PDE8A	HsT19550	phosphodiesterase 8A	protein-coding
chr17-723	chr17	51064559	51064732	+	1	NA	exon (NM_001243552: exon 4 of 4)	exon (NM_001243552: exon 4 of 4)	1766	NM_001243552	100506650	Hs.146556	XM_005256919	ENSG00000227011	C17orf112	-	chromosome 17 open reading frame 112	protein-coding
chr7-918	chr7	115582003	115582176	+	1	NA	exon (NM_001244583: exon 5 of 6)	exon (NM_001244583: exon 5 of 6)	26277	NM_001244583	22797	Hs.125962	XM_005250231	ENSG00000105967	TFEC	TCFEC|TFE-C|TFEC-L|TFECL|bHLHe34|hTFEC-L	transcription factor EC	protein-coding
chr2-3049	chr2	152487218	152487391	+	1	NA	exon (NM_001271208: exon 67 of 183)	exon (NM_001271208: exon 67 of 183)	103696	NM_001164508	4703	Hs.588655	XM_005246590	ENSG00000183091	NEB	NEB177D|NEM2	nebulin	protein-coding
chr1-5883	chr1	176926822	176926995	+	1	NA	exon (NM_001286164: exon 11 of 23)	exon (NM_001286164: exon 11 of 23)	71672	NR_030163	574441		NR_030163		MIR488	MIRN488|hsa-mir-488	microRNA 488	ncRNA
chr3-137	chr3	138219279	138219452	+	1	NA	exon (NM_001288967: exon 11 of 14)	exon (NM_001288967: exon 11 of 14)	65951	NM_031913	83850	Hs.477711	XR_241510	ENSG00000158220	ESYT3	CHR3SYT|E-Syt3|FAM62C	extended synaptotagmin-like protein 3	protein-coding
chr10-1876	chr10	14950424	14950597	+	1	NA	exon (NM_001289078: exon 12 of 12)	exon (NM_001289078: exon 12 of 12)	29612	NM_024670	79723	Hs.554883	NM_001193424	ENSG00000152455	SUV39H2	KMT1B	suppressor of variegation 3-9 homolog 2 (Drosophila)	protein-coding
chr11-1806	chr11	121476189	121476362	+	1	NA	exon (NM_003105: exon 35 of 48)	exon (NM_003105: exon 35 of 48)	153364	NM_003105	6653	Hs.368592	XM_005271652	ENSG00000137642	SORL1	C11orf32|LR11|LRP9|SORLA|SorLA-1|gp250	sortilin-related receptor: L(DLR class) A repeats containing	protein-coding
chr6-602	chr6	27778107	27778280	+	1	NA	exon (NM_003536: exon 1 of 1)	exon (NM_003536: exon 1 of 1)	352	NM_003536	8357	Hs.591778	NM_003536	ENSG00000203813	HIST1H3H	H3/k|H3F1K|H3FK	histone cluster 1: H3h	protein-coding
chr4-6932	chr4	77230294	77230467	+	1	NA	exon (NM_003943: exon 2 of 2)	exon (NM_003943: exon 2 of 2)	3202	NM_003943	8987	Hs.109590	NM_003943	ENSG00000118804	STBD1	GENEX3414	starch binding domain 1	protein-coding
chr2-4090	chr2	222433391	222433564	+	1	NA	exon (NM_004438: exon 2 of 18)	exon (NM_004438: exon 2 of 18)	3532	NM_004438	2043	Hs.371218	XM_005246374	ENSG00000116106	EPHA4	HEK8|SEK|TYRO1	EPH receptor A4	protein-coding
chr2-3343	chr2	169995119	169995292	+	1	NA	exon (NM_004525: exon 75 of 79)	exon (NM_004525: exon 75 of 79)	57589	NM_001142271	10170	Hs.179608	XM_005246230	ENSG00000073737	DHRS9	3ALPHA-HSD|RDH-TBE|RDH15|RDHL|RDHTBE|RETSDR8|SDR9C4	dehydrogenase/reductase (SDR family) member 9	protein-coding
chr6-1194	chr6	133005515	133005688	+	1	NA	exon (NM_004666: exon 6 of 7)	exon (NM_004666: exon 6 of 7)	29592	NM_004666	8876	Hs.720659	NM_004666	ENSG00000112299	VNN1	HDLCQ8|Tiff66	vanin 1	protein-coding
chr7-5817	chr7	141730163	141730336	+	1	NA	exon (NM_004668: exon 11 of 48)	exon (NM_004668: exon 11 of 48)	34571	NM_004668	8972	Hs.122785	XM_005250069	ENSG00000257335	MGAM	MG|MGA	maltase-glucoamylase (alpha-glucosidase)	protein-coding
chr1-3885	chr1	67263752	67263925	+	1	NA	exon (NM_005478: exon 2 of 2)	exon (NM_005478: exon 2 of 2)	3103	NM_005478	10022	Hs.251380	NM_005478	ENSG00000172410	INSL5	PRO182|UNQ156	insulin-like 5	protein-coding
chr1-1755	chr1	79116111	79116284	+	1	NA	exon (NM_006417: exon 2 of 9)	exon (NM_006417: exon 2 of 9)	721	NM_006417	10561	Hs.82316	XM_005270378	ENSG00000137965	IFI44	MTAP44|TLDC5|p44	interferon-induced protein 44	protein-coding
chr1-3434	chr1	35453846	35454019	+	1	NA	exon (NM_007167: exon 16 of 16)	exon (NM_007167: exon 16 of 16)	-2985	NM_001195156	100506144	Hs.533986	NM_001195156	ENSG00000243749	ZMYM6NB	-	ZMYM6 neighbor	protein-coding
chr18-2040	chr18	33706180	33706353	+	1	NA	exon (NM_012319: exon 2 of 10)	exon (NM_012319: exon 2 of 10)	3090	NM_012319	25800	Hs.79136	NM_001099406	ENSG00000141424	SLC39A6	LIV-1	solute carrier family 39 (zinc transporter): member 6	protein-coding
chr7-960	chr7	120446572	120446745	+	1	NA	exon (NM_012338: exon 7 of 8)	exon (NM_012338: exon 7 of 8)	51518	NM_012338	23554	Hs.16529	XM_005250239	ENSG00000106025	TSPAN12	EVR5|NET-2|NET2|TM4SF12	tetraspanin 12	protein-coding
chr11-2575	chr11	36302221	36302394	+	1	NA	exon (NM_014186: exon 2 of 6)	exon (NM_014186: exon 2 of 6)	8691	NM_001101653	29099	Hs.279836	XM_005252879		COMMD9	-	COMM domain containing 9	protein-coding
chr2-8472	chr2	191114298	191114471	+	1	NA	exon (NM_014362: exon 9 of 14)	exon (NM_014362: exon 9 of 14)	68704	NM_032321	84281	Hs.389311	XM_005246903	ENSG00000187699	C2orf88	smAKAP	chromosome 2 open reading frame 88	protein-coding
chr8-1239	chr8	53084517	53084690	+	1	NA	exon (NM_014682: exon 10 of 26)	exon (NM_014682: exon 10 of 26)	237835	NM_014682	9705	Hs.655499	XM_005251329	ENSG00000147488	ST18	ZC2HC10|ZNF387	suppression of tumorigenicity 18 (breast carcinoma) (zinc finger protein)	protein-coding
chr2-2274	chr2	61577653	61577826	+	1	NA	exon (NM_014709: exon 11 of 80)	exon (NM_014709: exon 11 of 80)	66772	NR_003707	100124537	Hs.675825	NR_003707		SNORA70B	-	small nucleolar RNA: H/ACA box 70B	snoRNA
chr11-1269	chr11	72613529	72613702	+	1	NA	exon (NM_014824: exon 10 of 20)	exon (NM_014824: exon 10 of 20)	88165	NM_033388	89849	Hs.653186	XM_005274376	ENSG00000168010	ATG16L2	ATG16B|WDR80	autophagy related 16-like 2 (S. cerevisiae)	protein-coding
chr5-3204	chr5	134120111	134120284	+	1	NA	exon (NM_014829: exon 10 of 23)	exon (NM_014829: exon 10 of 23)	25737	NM_014829	9879	Hs.406549	XM_005272142	ENSG00000145833	DDX46	PRPF5|Prp5	DEAD (Asp-Glu-Ala-Asp) box polypeptide 46	protein-coding
chr16-238	chr16	18864970	18865143	+	1	NA	exon (NM_015092: exon 31 of 63)	exon (NM_015092: exon 31 of 63)	-52200	NM_015161	23204	Hs.634882	XM_005255192	ENSG00000170540	ARL6IP1	AIP1|ARL6IP|ARMER	ADP-ribosylation factor-like 6 interacting protein 1	protein-coding
chr12-3431	chr12	65264310	65264483	+	1	NA	exon (NM_015279: exon 11 of 12)	exon (NM_015279: exon 11 of 12)	-13157	NR_033988	400046	Hs.591032	NR_033988	ENSG00000255693	FLJ41278	RP11-766N7.3	uncharacterized LOC400046	ncRNA
chr11-1274	chr11	73844450	73844623	+	1	NA	exon (NM_015531: exon 6 of 31)	exon (NM_015531: exon 6 of 31)	37527	NM_001286577	26005	Hs.694798	XM_005273893	ENSG00000168014	C2CD3	-	C2 calcium-dependent domain containing 3	protein-coding
chr2-289	chr2	15679386	15679559	+	1	NA	exon (NM_015909: exon 7 of 52)	exon (NM_015909: exon 7 of 52)	21999	NR_052013	51594	Hs.467759	NM_015909	ENSG00000151779	NBAS	NAG|SOPH	neuroblastoma amplified sequence	protein-coding
chr3-4222	chr3	32569886	32570059	+	1	NA	exon (NM_016141: exon 12 of 13)	exon (NM_016141: exon 12 of 13)	-25570	NM_017801	54918	Hs.731820	NM_017801	ENSG00000091317	CMTM6	CKLFSF6|PRO2219	CKLF-like MARVEL transmembrane domain containing 6	protein-coding
chr11-508	chr11	77458035	77458208	+	1	NA	exon (NM_016578: exon 3 of 16)	exon (NM_016578: exon 3 of 16)	73758	NM_016578	51773	Hs.593415	XM_005274051	ENSG00000048649	RSF1	HBXAP|RSF-1|XAP8|p325	remodeling and spacing factor 1	protein-coding
chr16-244	chr16	21048020	21048193	+	1	NA	exon (NM_017539: exon 35 of 62)	exon (NM_017539: exon 35 of 62)	-121805	NM_020422	57146	Hs.258212	XM_005255438	ENSG00000011638	TMEM159	PROMETHIN	transmembrane protein 159	protein-coding
chr10-322	chr10	5784376	5784549	+	1	NA	exon (NM_017782: exon 14 of 21)	exon (NM_017782: exon 14 of 21)	57662	NM_017782	54906	Hs.610717	XM_005252474	ENSG00000108021	FAM208B	C10orf18|bA318E3.2	family with sequence similarity 208: member B	protein-coding
chr8-4338	chr8	95839874	95840047	+	1	NA	exon (NM_017864: exon 4 of 27)	exon (NM_017864: exon 4 of 27)	4443	NM_017864	55656	Hs.727669	NM_017864	ENSG00000164941	INTS8	C8orf52|INT8	integrator complex subunit 8	protein-coding
chr3-699	chr3	41746483	41746656	+	1	NA	exon (NM_017886: exon 27 of 37)	exon (NM_017886: exon 27 of 37)	257090	NM_017886	54986	Hs.656192	XM_005265259	ENSG00000168038	ULK4	FAM7C1|REC01035	unc-51 like kinase 4	protein-coding
chr15-276	chr15	62264762	62264935	+	1	NA	exon (NM_018080: exon 25 of 80)	exon (NM_018080: exon 25 of 80)	87815	NM_017684	54832	Hs.511668	NM_001018088	ENSG00000129003	VPS13C	-	vacuolar protein sorting 13 homolog C (S. cerevisiae)	protein-coding
chr13-205	chr13	41905374	41905547	+	1	NA	exon (NM_018527: exon 8 of 10)	exon (NM_018527: exon 8 of 10)	20120	NM_001110798	79612	Hs.512914	XM_005266522	ENSG00000172766	NAA16	NARG1L	N(alpha)-acetyltransferase 16: NatA auxiliary subunit	protein-coding
chr2-1135	chr2	141093302	141093475	+	1	NA	exon (NM_018557: exon 78 of 91)	exon (NM_018557: exon 78 of 91)	1438495	NR_033658	647012	Hs.639411	NR_033658		YY1P2	-	YY1 transcription factor pseudogene 2	pseudo
chr4-113	chr4	120192955	120193128	+	1	NA	exon (NM_019050: exon 15 of 18)	exon (NM_019050: exon 15 of 18)	28926	NM_001001701	401152	Hs.173705	NM_001001701		C4orf3	-	chromosome 4 open reading frame 3	protein-coding
chr2-2059	chr2	42806207	42806380	+	1	NA	exon (NM_020744: exon 3 of 14)	exon (NM_020744: exon 3 of 14)	10637	NM_020744	57504	Hs.745162	XM_005264456	ENSG00000057935	MTA3	-	metastasis associated 1 family: member 3	protein-coding
chr4-3395	chr4	99358120	99358293	+	1	NA	exon (NM_021159: exon 14 of 15)	exon (NM_021159: exon 14 of 15)	175680	NM_001100427	5910	Hs.132858	XM_005263169	ENSG00000138698	RAP1GDS1	GDS1|SmgGDS	RAP1: GTP-GDP dissociation stimulator 1	protein-coding
chr9-1409	chr9	109687345	109687518	+	1	NA	exon (NM_021224: exon 3 of 13)	exon (NM_021224: exon 3 of 13)	62054	NM_021224	58499	Hs.370379	XM_005252117	ENSG00000148143	ZNF462	Zfp462	zinc finger protein 462	protein-coding
chr12-4724	chr12	102505869	102506042	+	1	NA	exon (NM_024057: exon 2 of 9)	exon (NM_024057: exon 2 of 9)	6405	NM_024057	79023	Hs.444276	XM_005269144	ENSG00000075188	NUP37	p37	nucleoporin 37kDa	protein-coding
chr4-696	chr4	126336333	126336506	+	1	NA	exon (NM_024582: exon 5 of 17)	exon (NM_024582: exon 5 of 17)	-91994	NR_031746	100302267		NR_031746		MIR2054	hsa-mir-2054	microRNA 2054	ncRNA
chr3-6258	chr3	113804508	113804681	+	1	NA	exon (NM_024638: exon 10 of 10)	exon (NM_024638: exon 10 of 10)	29013	NM_024638	79691	Hs.477162	XM_005247769	ENSG00000151576	QTRTD1	-	queuine tRNA-ribosyltransferase domain containing 1	protein-coding
chr12-26	chr12	18237435	18237608	+	1	NA	exon (NM_024730: exon 5 of 6)	exon (NM_024730: exon 5 of 6)	5605	NR_104413	79785	Hs.732831	XM_005253483	ENSG00000111404	RERGL	-	RERG/RAS-like	protein-coding
chr6-294	chr6	56029146	56029319	+	1	NA	exon (NM_030820: exon 9 of 30)	exon (NM_030820: exon 9 of 30)	83145	NM_030820	81578	Hs.47629	XM_005249431	ENSG00000124749	COL21A1	COLA1L|dJ682J15.1|dJ708F5.1	collagen: type XXI: alpha 1	protein-coding
chr5-5655	chr5	90085441	90085614	+	1	NA	exon (NM_032119: exon 69 of 90)	exon (NM_032119: exon 69 of 90)	230911	NR_003149	84059	Hs.591777	XM_005248613	ENSG00000164199	GPR98	FEB4|MASS1|USH2B|USH2C|VLGR1|VLGR1b	G protein-coupled receptor 98	protein-coding
chr20-803	chr20	40045896	40046069	+	1	NA	exon (NM_032221: exon 32 of 37)	exon (NM_032221: exon 32 of 37)	-50485	NM_052846	90187	Hs.726525	NM_052846	ENSG00000183798	EMILIN3	C20orf130|EMILIN5|dJ620E11.4	elastin microfibril interfacer 3	protein-coding
chr5-695	chr5	40843393	40843566	+	1	NA	exon (NM_032587: exon 2 of 3)	exon (NM_032587: exon 2 of 3)	2070	NM_032587	84674	Hs.200242	NM_032587	ENSG00000132357	CARD6	CINCIN1	caspase recruitment domain family: member 6	protein-coding
chr11-1888	chr11	5686308	5686481	+	1	NA	exon (NM_033034: exon 8 of 8)	exon (NM_033034: exon 8 of 8)	19944	NM_033093	85363	Hs.125300	XM_005253183	ENSG00000132256	TRIM5	RNF88|TRIM5alpha	tripartite motif containing 5	protein-coding
chr16-1041	chr16	76483582	76483755	+	1	NA	exon (NM_033401: exon 7 of 24)	exon (NM_033401: exon 7 of 24)	139934	NM_138994	85445	Hs.461389	NM_033401	ENSG00000152910	CNTNAP4	CASPR4	contactin associated protein-like 4	protein-coding
chr6-607	chr6	28543755	28543928	+	1	NA	exon (NM_052923: exon 3 of 4)	exon (NM_052923: exon 3 of 4)	11270	NM_052923	114821	Hs.176980	NM_052923	ENSG00000232040	SCAND3	Buster4|ZBED9|ZFP38-L|ZNF305P2|ZNF452|dJ1186N24.3	SCAN domain containing 3	protein-coding
chr15-1593	chr15	66621577	66621750	+	1	NA	exon (NM_133375: exon 14 of 17)	exon (NM_133375: exon 14 of 17)	18016	NR_004388	692149		NR_004388		SCARNA14	U100	small Cajal body-specific RNA 14	ncRNA
chr5-1301	chr5	128956256	128956429	+	1	NA	exon (NM_133638: exon 9 of 23)	exon (NM_133638: exon 9 of 23)	-127541	NM_001257308	100127206	Hs.582534	NM_001257308		KIAA1024L	-	KIAA1024-like	protein-coding
chr2-1278	chr2	159032981	159033154	+	1	NA	exon (NM_138803: exon 13 of 14)	exon (NM_138803: exon 13 of 14)	9906	NR_038850	554201	Hs.570262	NR_038850	ENSG00000227480	CCDC148-AS1	AC069146.2	CCDC148 antisense RNA 1	ncRNA
chr12-1593	chr12	76448736	76448909	+	1	NA	exon (NM_139207: exon 8 of 16)	exon (NM_139207: exon 8 of 16)	-23267	NM_007350	22822	Hs.602085	NM_007350		PHLDA1	DT1P1B11|PHRIP|TDAG51	pleckstrin homology-like domain: family A: member 1	protein-coding
chr18-1541	chr18	12725383	12725556	+	1	NA	exon (NM_147163: exon 7 of 7)	exon (NM_147163: exon 7 of 7)	22483	NM_020232	56984	Hs.464652	NM_020232	ENSG00000128789	PSMG2	CLAST3|HCCA3|HsT1707|MDS003|PAC2|TNFSF5IP1	proteasome (prosome: macropain) assembly chaperone 2	protein-coding
chr2-749	chr2	24962227	24962400	+	1	NA	exon (NM_147233: exon 16 of 21)	exon (NM_147233: exon 16 of 21)	-53861	NM_001199803	79172	Hs.731569	XR_244957	ENSG00000138092	CENPO	CENP-O|ICEN-36|MCM21R	centromere protein O	protein-coding
chr11-1066	chr11	30352782	30352955	+	1	NA	exon (NM_152316: exon 2 of 4)	exon (NM_152316: exon 2 of 4)	8220	NM_152316	120534	Hs.502208	XM_005252792		ARL14EP	ARF7EP|C11orf46|dJ299F11.1	ADP-ribosylation factor-like 14 effector protein	protein-coding
chr4-1611	chr4	123663262	123663435	+	1	NA	exon (NM_152618: exon 2 of 2)	exon (NM_152618: exon 2 of 2)	9492	NM_001178007	166379	Hs.400698	NM_001178007	ENSG00000181004	BBS12	C4orf24	Bardet-Biedl syndrome 12	protein-coding
chr15-92	chr15	49869757	49869930	+	1	NA	exon (NM_152647: exon 6 of 16)	exon (NM_152647: exon 6 of 16)	43274	NM_152647	196951	Hs.712959	XM_005254213	ENSG00000166262	FAM227B	C15orf33	family with sequence similarity 227: member B	protein-coding
chr2-3352	chr2	170865318	170865491	+	1	NA	exon (NM_172070: exon 29 of 39)	exon (NM_172070: exon 29 of 39)	-169250	NR_045684	140469	Hs.671900	NM_001171642	ENSG00000071909	MYO3B	-	myosin IIIB	protein-coding
chr11-507	chr11	77301523	77301696	+	1	NA	exon (NM_173039: exon 1 of 3)	exon (NM_173039: exon 1 of 3)	930	NM_173039	282679	Hs.503345	XM_005273915	ENSG00000178301	AQP11	AQPX1	aquaporin 11	protein-coding
chr2-672	chr2	215846979	215847152	+	1	NA	exon (NM_173076: exon 30 of 53)	exon (NM_173076: exon 30 of 53)	49744	NM_015657	26154	Hs.134585	NM_015657	ENSG00000144452	ABCA12	ARCI4A|ARCI4B|ICR2B|LI2	ATP-binding cassette: sub-family A (ABC1): member 12	protein-coding
chr4-832	chr4	170627964	170628137	+	1	NA	exon (NM_173872: exon 11 of 14)	exon (NM_173872: exon 11 of 14)	46838	NM_001243374	1182	Hs.736017	XM_005262726	ENSG00000109572	CLCN3	CLC3|ClC-3	chloride channel: voltage-sensitive 3	protein-coding
chr12-327	chr12	100994140	100994313	+	1	NA	exon (NM_174942: exon 4 of 10)	exon (NM_174942: exon 4 of 10)	26738	NM_174942	283431	Hs.20575	XM_005268804	ENSG00000139354	GAS2L3	G2L3	growth arrest-specific 2 like 3	protein-coding
chr8-1969	chr8	110471966	110472139	+	1	NA	exon (NM_177531: exon 47 of 78)	exon (NM_177531: exon 47 of 78)	-79876	NM_198120	9166	Hs.632960	XM_005251097	ENSG00000147654	EBAG9	EB9|PDAF	estrogen receptor binding site associated: antigen: 9	protein-coding
chr10-168	chr10	18874813	18874986	+	1	NA	exon (NM_182543: exon 8 of 11)	exon (NM_182543: exon 8 of 11)	65650	NM_182543	221078	Hs.396175	XM_005252394	ENSG00000241058	NSUN6	4933414E04Rik|NOPD1	NOP2/Sun domain family: member 6	protein-coding
chr1-1021	chr1	169272324	169272497	+	1	NA	exon (NM_197972: exon 5 of 12)	exon (NM_197972: exon 5 of 12)	-64783	NM_003666	8548	Hs.130746	XM_005245561	ENSG00000117475	BLZF1	GOLGIN-45|JEM-1|JEM-1s|JEM1	basic leucine zipper nuclear factor 1	protein-coding
chr3-258	chr3	58855126	58855299	+	1	NA	exon (NM_198463: exon 9 of 16)	exon (NM_198463: exon 9 of 16)	180502	NM_198463	200844	Hs.368434	XM_005264928	ENSG00000163689	C3orf67	-	chromosome 3 open reading frame 67	protein-coding
chr13-51	chr13	82233910	82234083	+	1	NA	Intergenic	Intergenic	-1318911	NM_005842	10253	Hs.18676	XM_005266217	ENSG00000136158	SPRY2	hSPRY2	sprouty homolog 2 (Drosophila)	protein-coding
chr4-4378	chr4	155933301	155933474	+	1	NA	Intergenic	Intergenic	-196393	NM_000910	4887	Hs.37125	XM_005263033	ENSG00000185149	NPY2R	NPY2-R	neuropeptide Y receptor Y2	protein-coding
chrX-24	chrX	35207334	35207507	+	1	NA	Intergenic	Intergenic	246508	NM_152631	170062	Hs.197801	NM_152631	ENSG00000189132	FAM47B	-	family with sequence similarity 47: member B	protein-coding
chr1-2172	chr1	105937058	105937231	+	1	NA	Intergenic	L1MA2|LINE|L1	1321500	NR_033990	100129138	Hs.514487	NR_033990	ENSG00000215869	LOC100129138	-	THAP domain containing: apoptosis associated protein 3 pseudogene	pseudo
chr12-2820	chr12	28728084	28728257	+	1	NA	Intergenic	LTR85b|LTR|Gypsy?	318038	NM_018318	55297	Hs.653125	XM_005253412	ENSG00000123106	CCDC91	p56	coiled-coil domain containing 91	protein-coding
chr10-3868	chr10	127293916	127294089	+	1	NA	Intergenic	Intergenic	31063	NR_023362	100169752	Hs.652647	NR_023362	ENSG00000237675	TEX36-AS1	RP11-118H17.1	TEX36 antisense RNA 1	ncRNA
chr3-8208	chr3	182429178	182429351	+	1	NA	Intergenic	Intergenic	-82026	NM_014616	23200	Hs.478429	XM_005247241	ENSG00000058063	ATP11B	ATPIF|ATPIR	ATPase: class VI: type 11B	protein-coding
chr6-2497	chr6	105639612	105639785	+	1	NA	Intergenic	MIRb|SINE|MIR	-11841	NM_022361	64208	Hs.458336	XM_005267095		POPDC3	POP3|RP11-99L11.2|bA355M14.1	popeye domain containing 3	protein-coding
chr4-4434	chr4	159203832	159204005	+	1	NA	Intergenic	Intergenic	72518	NM_018342	55314	Hs.176227	XM_005263110	ENSG00000164124	TMEM144	-	transmembrane protein 144	protein-coding
chr11-1237	chr11	56308608	56308781	+	1	NA	Intergenic	AluJr|SINE|Alu	2038	NM_001005245	219487	Hs.553632	NM_001005245	ENSG00000255223	OR5M11	OR11-199	olfactory receptor: family 5: subfamily M: member 11	protein-coding
chrX-197	chrX	53856954	53857127	+	1	NA	Intergenic	L1MA7|LINE|L1	-143367	NM_031407	10075	Hs.136905	XM_005261965	ENSG00000086758	HUWE1	ARF-BP1|HECTH9|HSPC272|Ib772|LASU1|MULE|URE-B1|UREB1	HECT: UBA and WWE domain containing 1: E3 ubiquitin protein ligase	protein-coding
chr6-7486	chr6	169433557	169433730	+	1	NA	Intergenic	Intergenic	220565	NM_003247	7058	Hs.371147	NM_003247	ENSG00000186340	THBS2	TSP2	thrombospondin 2	protein-coding
chr10-537	chr10	62582663	62582836	+	1	NA	Intergenic	Charlie1a|DNA|hAT-Charlie	44538	NM_001170407	983	Hs.732435	XM_005270303	ENSG00000170312	CDK1	CDC2|CDC28A|P34CDC2	cyclin-dependent kinase 1	protein-coding
chr1-5717	chr1	168232625	168232798	+	1	NA	Intergenic	U6|snRNA|snRNA	-16044	NR_026844	84832	Hs.537067	NR_026844	ENSG00000214262	ANKRD36BP1	ANKRD26L1|ANKRD36BL1	ankyrin repeat domain 36B pseudogene 1	pseudo
chr18-601	chr18	10348841	10349014	+	1	NA	Intergenic	Intergenic	-105697	NM_153000	147495	Hs.293274	XM_005258083		APCDD1	B7323|DRAPC1|HHS|HTS	adenomatosis polyposis coli down-regulated 1	protein-coding
chr15-1676	chr15	72747511	72747684	+	1	NA	Intergenic	MIR3|SINE|MIR	-19069	NM_005744	25820	Hs.268787	XM_005254278	ENSG00000166233	ARIH1	ARI|HARI|HHARI|UBCH7BP	ariadne RBR E3 ubiquitin protein ligase 1	protein-coding
chr2-4379	chr2	16910846	16911019	+	1	NA	Intergenic	Intergenic	-63799	NM_030797	81553	Hs.467769	XM_005262629	ENSG00000197872	FAM49A	-	family with sequence similarity 49: member A	protein-coding
chr18-2978	chr18	69469162	69469335	+	1	NA	Intergenic	AT_rich|Low_complexity|Low_complexity	-223057	NR_038326	100505776	Hs.202072	NR_038325	ENSG00000260676	RP11-510D19.1	-	uncharacterized LOC100505776	ncRNA
chr6-3196	chr6	156539367	156539540	+	1	NA	Intergenic	L1ME4a|LINE|L1	-559610	NM_017519	57492	Hs.744461	XM_005267069	ENSG00000049618	ARID1B	6A3-5|BAF250B|BRIGHT|DAN15|ELD/OSA1|MRD12|OSA2|P250R	AT rich interactive domain 1B (SWI1-like)	protein-coding
chr1-744	chr1	78873452	78873625	+	1	NA	Intergenic	MIRb|SINE|MIR	-83189	NM_001039585	5737	Hs.654365	NM_000959	ENSG00000122420	PTGFR	FP	prostaglandin F receptor (FP)	protein-coding
chr2-3542	chr2	185422279	185422452	+	1	NA	Intergenic	Intergenic	-40727	NM_194250	91752	Hs.159528	NM_194250	ENSG00000170396	ZNF804A	C2orf10	zinc finger protein 804A	protein-coding
chr6-2361	chr6	99552326	99552499	+	1	NA	Intergenic	Intergenic	-156531	NR_103836	26235	Hs.536850	XM_005266930	ENSG00000112234	FBXL4	FBL4|FBL5|MTDPS13	F-box and leucine-rich repeat protein 4	protein-coding
chr4-7221	chr4	88185324	88185497	+	1	NA	Intergenic	L3|LINE|CR1	36324	NR_049891	100847027		NR_049891	ENSG00000263981	MIR5705	-	microRNA 5705	ncRNA
chr14-33	chr14	86675439	86675612	+	1	NA	Intergenic	Intergenic	274504	NR_110155	101928767	Hs.536380	XR_245801		LOC101928767	-	uncharacterized LOC101928767	ncRNA
chr7-3767	chr7	65649834	65650007	+	1	NA	Intergenic	LTR78|LTR|ERV1	-20338	NM_003596	8460	Hs.421194	XM_005250642	ENSG00000169902	TPST1	TANGO13A	tyrosylprotein sulfotransferase 1	protein-coding
chr2-9515	chr2	229550334	229550507	+	1	NA	Intergenic	L1PB4|LINE|L1	-504060	NM_030623	80309	Hs.436306	XM_005246867	ENSG00000153820	SPHKAP	SKIP	SPHK1 interactor: AKAP domain containing	protein-coding
chr11-2415	chr11	28717751	28717924	+	1	NA	Intergenic	Intergenic	-218743	NR_107035	102466876		NR_107035		MIR8068	hsa-mir-8068	microRNA mir-8068	ncRNA
chr2-799	chr2	41510381	41510554	+	1	NA	Intergenic	MER39B|LTR|ERV1	-594227	NR_033996	388942	Hs.631883	NR_033996	ENSG00000214691	AC104654.1	-	uncharacterized LOC388942	ncRNA
chr15-3	chr15	32172397	32172570	+	1	NA	Intergenic	(TC)n|Simple_repeat|Simple_repeat	-150202	NM_000746	1139	Hs.713151	NM_000746		CHRNA7	CHRNA7-2|NACHRA7	cholinergic receptor: nicotinic: alpha 7 (neuronal)	protein-coding
chr14-311	chr14	39426241	39426414	+	1	NA	Intergenic	Intergenic	-40242	NR_039982	283547	Hs.675941	NR_039982	ENSG00000259070	LINC00639	RP11-566K8.2	long intergenic non-protein coding RNA 639	ncRNA
chr9-138	chr9	13583179	13583352	+	1	NA	Intergenic	Intergenic	-151938	NR_033863	401492	Hs.632651	NR_033863	ENSG00000270547	FLJ41200	RP11-536O18.2	uncharacterized LOC401492	ncRNA
chr2-674	chr2	218643905	218644078	+	1	NA	Intergenic	L1MDa|LINE|L1	-22676	NR_026597	729582	Hs.572788	XR_241321	ENSG00000231672	DIRC3	-	disrupted in renal carcinoma 3	ncRNA
chr6-495	chr6	141718360	141718533	+	1	NA	Intergenic	Intergenic	691489	NM_002511	4829	Hs.654478	NM_002511	ENSG00000135577	NMBR	-	neuromedin B receptor	protein-coding
chr15-1864	chr15	93924866	93925039	+	1	NA	Intergenic	Intergenic	-292510	NM_020211	56963	Hs.271277	NM_001166283	ENSG00000182175	RGMA	RGM	repulsive guidance molecule family member a	protein-coding
chr12-1381	chr12	61109517	61109690	+	1	NA	Intergenic	Intergenic	1026486	NR_073056	9194	Hs.439643	XM_005269231	ENSG00000118596	SLC16A7	MCT2	solute carrier family 16 (monocarboxylate transporter): member 7	protein-coding
chr1-1014	chr1	166488532	166488705	+	1	NA	Intergenic	Intergenic	-84534	NR_002925	116123	Hs.348539	NR_002925	ENSG00000215834	FMO9P	-	flavin containing monooxygenase 9 pseudogene	pseudo
chr1-297	chr1	69250292	69250465	+	1	NA	Intergenic	Intergenic	-287475	NM_001114120	55635	Hs.445098	NM_001114120	ENSG00000024526	DEPDC1	DEP.8|DEPDC1-V2|DEPDC1A|SDP35	DEP domain containing 1	protein-coding
chr1-339	chr1	83433807	83433980	+	1	NA	Intergenic	Intergenic	945165	NR_049805	100847084		NR_049805	ENSG00000264406	MIR548AP	-	microRNA 548ap	ncRNA
chr11-1717	chr11	106276451	106276624	+	1	NA	Intergenic	L1MC3|LINE|L1	-328073	NM_198439	143879	Hs.101949	NM_152433	ENSG00000182359	KBTBD3	BKLHD3	kelch repeat and BTB (POZ) domain containing 3	protein-coding
chr15-175	chr15	35470415	35470588	+	1	NA	Intergenic	THE1B|LTR|ERVL-MaLR	-59025	NR_003144	723972	Hs.631698	NR_003144	ENSG00000259516	ANP32AP1	-	acidic (leucine-rich) nuclear phosphoprotein 32 family: member A pseudogene 1	pseudo
chr2-1694	chr2	222117495	222117668	+	1	NA	Intergenic	Intergenic	319428	NM_004438	2043	Hs.371218	XM_005246374	ENSG00000116106	EPHA4	HEK8|SEK|TYRO1	EPH receptor A4	protein-coding
chr10-3380	chr10	94143486	94143659	+	1	NA	Intergenic	MIR|SINE|MIR	-34845	NR_038243	100507674	Hs.742186	NR_038243		MARK2P9	-	MAP/microtubule affinity-regulating kinase 2 pseudogene 9	pseudo
chrX-266	chrX	97837845	97838018	+	1	NA	Intergenic	L2c|LINE|L2	1356909	NR_024608	442459	Hs.706599	NM_001127438		XRCC6P5	-	X-ray repair complementing defective repair in Chinese hamster cells 6 pseudogene 5	pseudo
chr11-474	chr11	43646021	43646194	+	1	NA	Intergenic	Intergenic	43164	NR_029697	406918		NR_029697	ENSG00000199077	MIR129-2	MIR-129b|MIRN129-2|mir-129-2	microRNA 129-2	ncRNA
chr3-615	chr3	20734429	20734602	+	1	NA	Intergenic	Intergenic	-506792	NM_001199256	151648	Hs.105153	NM_001012409	ENSG00000129810	SGOL1	NY-BR-85|SGO|Sgo1	shugoshin-like 1 (S. pombe)	protein-coding
chr11-384	chr11	26877276	26877449	+	1	NA	Intergenic	Intergenic	-133789	NM_178498	159963	Hs.148907	NM_178498	ENSG00000148942	SLC5A12	SMCT2	solute carrier family 5 (sodium/monocarboxylate cotransporter): member 12	protein-coding
chrX-14	chrX	56443451	56443624	+	1	NA	Intergenic	L1PB4|LINE|L1	-146488	NM_013444	29978	Hs.179309	XM_005262007	ENSG00000188021	UBQLN2	ALS15|CHAP1|DSK2|N4BP4|PLIC2	ubiquilin 2	protein-coding
chr18-907	chr18	39115564	39115737	+	1	NA	Intergenic	MIR3|SINE|MIR	-15090	NR_002838	641516	Hs.116612	NR_002838	ENSG00000267313	KC6	RP11-142I20.1	keratoconus gene 6	ncRNA
chr8-3760	chr8	81454124	81454297	+	1	NA	Intergenic	Intergenic	55763	NM_001105539	65986	Hs.591868	XM_005251286	ENSG00000205189	ZBTB10	RINZF	zinc finger and BTB domain containing 10	protein-coding
chr4-2939	chr4	71723845	71724018	+	1	NA	Intergenic	Intergenic	-18305	NM_002092	2926	Hs.309763	XM_005265681	ENSG00000132463	GRSF1	-	G-rich RNA sequence binding factor 1	protein-coding
chr7-319	chr7	93708003	93708176	+	1	NA	Intergenic	Intergenic	-74400	NM_005868	10282	Hs.489132	XM_005250109	ENSG00000105829	BET1	HBET1	Bet1 golgi vesicular membrane trafficking protein	protein-coding
chr12-4380	chr12	88992162	88992335	+	1	NA	Intergenic	Intergenic	-17999	NM_000899	4254	Hs.1048	NM_000899		KITLG	FPH2|KL-1|Kitl|MGF|SCF|SF|SHEP7	KIT ligand	protein-coding
chr2-235	chr2	181276460	181276633	+	1	NA	Intergenic	Intergenic	-280284	NR_104322	101669767		XR_241356		SCHLAP1	LINC00913|PCAT11|PCAT114	SWI/SNF complex antagonist associated with prostate cancer 1 (non-protein coding)	ncRNA
chr20-256	chr20	16103268	16103441	+	1	NA	Intergenic	Intergenic	450724	NM_024704	55614	Hs.101774	XM_005260750	ENSG00000089177	KIF16B	C20orf23|KISC20ORF|SNX23	kinesin family member 16B	protein-coding
chr9-694	chr9	7770060	7770233	+	1	NA	Intergenic	Intergenic	29652	NM_033428	90871	Hs.7517	XM_005251628	ENSG00000137038	TMEM261	C9orf123	transmembrane protein 261	protein-coding
chr8-641	chr8	84493276	84493449	+	1	NA	Intergenic	Intergenic	-602090	NM_001100393	138046	Hs.121663	XM_005251169	ENSG00000184672	RALYL	HNRPCL3	RALY RNA binding protein-like	protein-coding
chr5-3302	chr5	147405644	147405817	+	1	NA	Intergenic	L3|LINE|CR1	-37804	NM_001127699	11005	Hs.331555	NM_001127698	ENSG00000133710	SPINK5	LEKTI|LETKI|NETS|NS|VAKTI	serine peptidase inhibitor: Kazal type 5	protein-coding
chr5-412	chr5	100531408	100531581	+	1	NA	Intergenic	Intergenic	-292506	NM_175052	7903	Hs.308628	XM_005272078	ENSG00000113532	ST8SIA4	PST|PST1|SIAT8D|ST8SIA-IV	ST8 alpha-N-acetyl-neuraminide alpha-2,8-sialyltransferase 4	protein-coding
chr11-701	chr11	104423082	104423255	+	1	NA	Intergenic	Intergenic	346228	NR_034070	100506742	Hs.476989	NM_001191016	ENSG00000204403	CASP12	CASP-12|CASP12P1	caspase 12 (gene/pseudogene)	protein-coding
chr11-226	chr11	87968863	87969036	+	1	NA	Intergenic	Intergenic	-60315	NM_022337	23682	Hs.591975	XM_005273860	ENSG00000123892	RAB38	NY-MEL-1|rrGTPbp	RAB38: member RAS oncogene family	protein-coding
chr9-51	chr9	120579165	120579338	+	1	NA	Intergenic	Intergenic	112799	NM_138554	7099	Hs.174312	XM_005252182	ENSG00000136869	TLR4	ARMD10|CD284|TLR-4|TOLL	toll-like receptor 4	protein-coding
chr2-397	chr2	104075623	104075796	+	1	NA	Intergenic	Intergenic	697220	NM_144632	130827	Hs.436203	XM_005263874	ENSG00000170417	TMEM182	-	transmembrane protein 182	protein-coding
chr16-50	chr16	59310466	59310639	+	1	NA	Intergenic	Intergenic	478542	NR_028471	644649	Hs.729577	NR_028471		APOOP5	-	apolipoprotein O pseudogene 5	pseudo
chr6-349	chr6	82841078	82841251	+	1	NA	Intergenic	Intergenic	116283	NM_015525	25998	Hs.306425	NM_015525	ENSG00000005700	IBTK	BTBD26|BTKI|RP1-93K22.1	inhibitor of Bruton agammaglobulinemia tyrosine kinase	protein-coding
chr12-4879	chr12	128030577	128030750	+	1	NA	Intergenic	Intergenic	-206047	NR_110057	101927616	Hs.637827	XR_242971	ENSG00000256362	RP11-955H22.3	-	uncharacterized LOC101927616	ncRNA
chr8-2303	chr8	136241948	136242121	+	1	NA	Intergenic	Intergenic	-4339	NR_026706	286094	Hs.440978	NR_026706	ENSG00000254083	RP11-452N4.1	-	uncharacterized LOC286094	ncRNA
chr5-4153	chr5	30482829	30483002	+	1	NA	Intergenic	Intergenic	-710846	NM_004932	1004	Hs.171054	NM_004932	ENSG00000113361	CDH6	CAD6|KCAD	cadherin 6: type 2: K-cadherin (fetal kidney)	protein-coding
chr2-7967	chr2	180807278	180807451	+	1	NA	Intergenic	L2b|LINE|L2	64415	NM_020943	57703	Hs.311363	XM_005246726	ENSG00000163510	CWC22	EIF4GL|NCM|fSAPb	CWC22 spliceosome-associated protein homolog (S. cerevisiae)	protein-coding
chr1-525	chr1	199123970	199124143	+	1	NA	Intergenic	Intergenic	-217499	NR_040073	100131234	Hs.711077	NR_040073		MIR181A1HG	RP11-31E23.1	MIR181A1 host gene (non-protein coding)	ncRNA
chr10-505	chr10	58209873	58210046	+	1	NA	Intergenic	Intergenic	-88926	NM_001005413	11130	Hs.591363	XM_005269463	ENSG00000122952	ZWINT	HZwint-1|KNTC2AP|ZWINT1	ZW10 interacting kinetochore protein	protein-coding
chr12-2026	chr12	96845176	96845349	+	1	NA	Intergenic	L1PA17|LINE|L1	-50897	NM_001170464	5128	Hs.506415	NM_001170464	ENSG00000059758	CDK17	PCTAIRE2|PCTK2	cyclin-dependent kinase 17	protein-coding
chr8-1545	chr8	82481254	82481427	+	1	NA	Intergenic	L1MA3|LINE|L1	-37791	NM_001105281	646486	Hs.586370	XM_005251285	ENSG00000197416	FABP12	-	fatty acid binding protein 12	protein-coding
chr1-705	chr1	73600057	73600230	+	1	NA	Intergenic	L1PB1|LINE|L1	-851867	NM_173808	257194	Hs.146542	XM_005270723		NEGR1	DMML2433|IGLON4|KILON|Ntra	neuronal growth regulator 1	protein-coding
chr5-7501	chr5	155341592	155341765	+	1	NA	Intergenic	Intergenic	-412088	NM_000337	6444	Hs.644733	XM_005265965	ENSG00000170624	SGCD	35DAG|CMD1L|DAGD|SG-delta|SGCDP|SGD	sarcoglycan: delta (35kDa dystrophin-associated glycoprotein)	protein-coding
chr12-2027	chr12	96889358	96889531	+	1	NA	Intergenic	Intergenic	-95079	NM_001170464	5128	Hs.506415	NM_001170464	ENSG00000059758	CDK17	PCTAIRE2|PCTK2	cyclin-dependent kinase 17	protein-coding
chr7-3699	chr7	53359432	53359605	+	1	NA	Intergenic	Intergenic	256170	NM_182595	285877	Hs.381970	NM_182595	ENSG00000221900	POM121L12	-	POM121 transmembrane nucleoporin-like 12	protein-coding
chr8-1243	chr8	53665611	53665784	+	1	NA	Intergenic	AluJr4|SINE|Alu	-38672	NM_014781	9821	Hs.196102	XM_005251330	ENSG00000023287	RB1CC1	CC1|FIP200	RB1-inducible coiled-coil 1	protein-coding
chr2-6474	chr2	134606450	134606623	+	1	NA	Intergenic	(CAGAGA)n|Simple_repeat|Simple_repeat	-278159	NR_037450	100500878		NR_037450	ENSG00000263813	MIR3679	-	microRNA 3679	ncRNA
chr7-235	chr7	41250341	41250514	+	1	NA	Intergenic	L1ME3A|LINE|L1	-483086	NR_027118	285954	Hs.656869	NR_027118	ENSG00000224116	INHBA-AS1	AC005027.4	INHBA antisense RNA 1	ncRNA
chr1-2373	chr1	157913872	157914045	+	1	NA	Intergenic	Intergenic	-49104	NM_001286349	55243	Hs.657006	XM_005245305	ENSG00000183853	KIRREL	NEPH1	kin of IRRE like (Drosophila)	protein-coding
chr2-6268	chr2	117936083	117936256	+	1	NA	Intergenic	Intergenic	-636085	NM_006773	8886	Hs.744922	NM_006773	ENSG00000088205	DDX18	MrDb	DEAD (Asp-Glu-Ala-Asp) box polypeptide 18	protein-coding
chr7-644	chr7	49717334	49717507	+	1	NA	Intergenic	Intergenic	-95836	NM_198570	375567	Hs.629302	XR_242082		VWC2	PSST739|UNQ739	von Willebrand factor C domain containing 2	protein-coding
chr12-441	chr12	28384656	28384829	+	1	NA	Intergenic	Intergenic	-25390	NM_018318	55297	Hs.653125	XM_005253412	ENSG00000123106	CCDC91	p56	coiled-coil domain containing 91	protein-coding
chr7-2005	chr7	96431546	96431719	+	1	NA	Intergenic	Intergenic	-92430	NM_006304	7979	Hs.489201	NM_006304		SHFM1	DSS1|ECD|SEM1|SHFD1|SHSF1|Shfdg1	split hand/foot malformation (ectrodactyly) type 1	protein-coding
chr5-1371	chr5	158073350	158073523	+	1	NA	Intergenic	Intergenic	-236656	NR_109888	101927697	Hs.483960	XR_245280		LOC101927697	-	uncharacterized LOC101927697	ncRNA
chr16-118	chr16	20106122	20106295	+	1	NA	Intergenic	Intergenic	-21109	NM_001002911	124274	Hs.446875	XM_005255114		GPR139	GPRg1|PGR3	G protein-coupled receptor 139	protein-coding
chr14-709	chr14	39422079	39422252	+	1	NA	Intergenic	L2a|LINE|L2	-36080	NR_039982	283547	Hs.675941	NR_039982	ENSG00000259070	LINC00639	RP11-566K8.2	long intergenic non-protein coding RNA 639	ncRNA
chr12-4883	chr12	129499086	129499259	+	1	NA	Intergenic	Intergenic	-95062	NR_104173	283352	Hs.665667	XR_242977	ENSG00000249196	RP11-669N7.2	-	uncharacterized LOC283352	ncRNA
chr4-1532	chr4	113385149	113385322	+	1	NA	Intergenic	Intergenic	52092	NM_024019	63973	Hs.744415	NM_024019	ENSG00000178403	NEUROG2	Atoh4|Math4A|NGN2|bHLHa8|ngn-2	neurogenin 2	protein-coding
chr6-3174	chr6	154132149	154132322	+	1	NA	Intergenic	L1M5|LINE|L1	-199395	NM_001145280	4988	Hs.2353	XM_005267002	ENSG00000112038	OPRM1	LMOR|M-OR-1|MOP|MOR|MOR1|OPRM	opioid receptor: mu 1	protein-coding
chr9-624	chr9	123842510	123842683	+	1	NA	Intergenic	FAM|SINE|Alu	-7977	NM_007018	11064	Hs.653263	XM_005251679	ENSG00000119397	CNTRL	CEP1|CEP110|FAN|bA165P4.1	centriolin	protein-coding
chr8-3304	chr8	65023590	65023763	+	1	NA	Intergenic	Intergenic	-262098	NR_034102	100130155	Hs.731717	NR_034102	ENSG00000254377	LINC00966	-	long intergenic non-protein coding RNA 966	ncRNA
chr3-178	chr3	174460070	174460243	+	1	NA	Intergenic	Intergenic	-116954	NM_207015	254827	Hs.660010	XM_005247264	ENSG00000177694	NAALADL2	-	N-acetylated alpha-linked acidic dipeptidase-like 2	protein-coding
chr2-1793	chr2	14231185	14231358	+	1	NA	Intergenic	Intergenic	309810	NR_103814	100499171	Hs.565606	NR_103814	ENSG00000230448	LINC00276	AC064846.1|NCRNA00276	long intergenic non-protein coding RNA 276	ncRNA
chr13-2886	chr13	38129836	38130009	+	1	NA	Intergenic	L1ME1|LINE|L1	20846	NR_040244	400121	Hs.558894	NR_040244		LINC00547	-	long intergenic non-protein coding RNA 547	ncRNA
chr8-2315	chr8	138045032	138045205	+	1	NA	Intergenic	MIR|SINE|MIR	1463946	NM_015912	51059	Hs.126024	XM_005250928	ENSG00000147724	FAM135B	C8ORFK32	family with sequence similarity 135: member B	protein-coding
chr5-4993	chr5	66537201	66537374	+	1	NA	Intergenic	Intergenic	-44671	NM_005582	4064	Hs.87205	XM_005248504	ENSG00000134061	CD180	LY64|Ly78|RP105	CD180 molecule	protein-coding
chr1-170	chr1	105416922	105417095	+	1	NA	Intergenic	Intergenic	801364	NR_033990	100129138	Hs.514487	NR_033990	ENSG00000215869	LOC100129138	-	THAP domain containing: apoptosis associated protein 3 pseudogene	pseudo
chr11-3057	chr11	79505921	79506094	+	1	NA	Intergenic	Intergenic	-354313	NM_001098816	26011	Hs.213087	XM_005273900	ENSG00000149256	TENM4	Doc4|ODZ4|TNM4|Ten-M4	teneurin transmembrane protein 4	protein-coding
chr18-1081	chr18	58576183	58576356	+	1	NA	Intergenic	L1MC4a|LINE|L1	-536269	NM_005912	4160	Hs.532833	NM_005912	ENSG00000166603	MC4R	-	melanocortin 4 receptor	protein-coding
chr18-430	chr18	58834649	58834822	+	1	NA	Intergenic	Intergenic	-323039	NM_031891	28316	Hs.671510	XM_005266682	ENSG00000101542	CDH20	CDH7L3|Cdh7	cadherin 20: type 2	protein-coding
chr10-3274	chr10	89910496	89910669	+	1	NA	Intergenic	Tigger3a|DNA|TcMar-Tigger	287388	NM_000314	5728	Hs.500466	NM_000314		PTEN	10q23del|BZS|CWS1|DEC|GLM2|MHAM|MMAC1|PTEN1|TEP1	phosphatase and tensin homolog	protein-coding
chr13-1995	chr13	73948333	73948506	+	1	NA	Intergenic	Intergenic	315490	NM_001730	688	Hs.508234	XM_005266508	ENSG00000102554	KLF5	BTEB2|CKLF|IKLF	Kruppel-like factor 5 (intestinal)	protein-coding
chr6-6302	chr6	121802294	121802467	+	1	NA	Intergenic	Intergenic	45636	NM_000165	2697	Hs.74471	NM_000165	ENSG00000152661	GJA1	AVSD3|CMDR|CX43|DFNB38|GJAL|HLHS1|HSS|ODDD	gap junction protein: alpha 1: 43kDa	protein-coding
chr5-6111	chr5	102590041	102590214	+	1	NA	Intergenic	Intergenic	-4314	NM_033211	90355	Hs.482976	XM_005272123	ENSG00000181751	C5orf30	-	chromosome 5 open reading frame 30	protein-coding
chr7-241	chr7	52246682	52246855	+	1	NA	Intergenic	(TA)n|Simple_repeat|Simple_repeat	-856580	NM_182595	285877	Hs.381970	NM_182595	ENSG00000221900	POM121L12	-	POM121 transmembrane nucleoporin-like 12	protein-coding
chr3-6055	chr3	106655577	106655750	+	1	NA	Intergenic	Intergenic	303821	NR_028303	100302640	Hs.648607	NR_028303	ENSG00000242759	LINC00882	RP11-280F2.2	long intergenic non-protein coding RNA 882	ncRNA
chr5-3710	chr5	16034825	16034998	+	1	NA	Intergenic	Intergenic	144985	NM_001102562	441061	Hs.662216	NM_001102562	ENSG00000183654	2024-03-11	MARCH-XI	membrane-associated ring finger (C3HC4) 11	protein-coding
chr5-1354	chr5	151939923	151940096	+	1	NA	Intergenic	L2a|LINE|L2	-155170	NM_020167	56923	Hs.731911	NM_020167	ENSG00000132911	NMUR2	FM-4|FM4|NMU-R2|NMU2R|TGR-1|TGR1	neuromedin U receptor 2	protein-coding
chr8-3161	chr8	59433230	59433403	+	1	NA	Intergenic	Intergenic	-20597	NM_000780	1581	Hs.1644	NM_000780	ENSG00000167910	CYP7A1	CP7A|CYP7|CYPVII	cytochrome P450: family 7: subfamily A: polypeptide 1	protein-coding
chr8-2298	chr8	135017430	135017603	+	1	NA	Intergenic	Intergenic	-433334	NM_003033	6482	Hs.374257	XM_005251023	ENSG00000008513	ST3GAL1	Gal-NAc6S|SIAT4A|SIATFL|ST3GalA|ST3GalA.1|ST3GalIA|ST3GalIA,1|ST3O	ST3 beta-galactoside alpha-2,3-sialyltransferase 1	protein-coding
chr12-266	chr12	80515223	80515396	+	1	NA	Intergenic	Intergenic	-87923	NM_173591	283310	Hs.723594	XM_005268802	ENSG00000165899	OTOGL	C12orf64|DFNB84B	otogelin-like	protein-coding
chr16-475	chr16	82606412	82606585	+	1	NA	Intergenic	L1MC3|LINE|L1	-53900	NM_001220490	1012	Hs.661776	NM_001220488	ENSG00000140945	CDH13	CDHH|P105	cadherin 13	protein-coding
chr15-343	chr15	95307796	95307969	+	1	NA	Intergenic	Intergenic	-90709	NR_077061	440311	Hs.745156	NR_077061	ENSG00000260521	LOC440311	-	glioma tumor suppressor candidate region gene 2 pseudogene	pseudo
chr4-75	chr4	31938005	31938178	+	1	NA	Intergenic	Intergenic	1216055	NM_032457	5099	Hs.479439	XM_005248163	ENSG00000169851	PCDH7	BH-Pcdh|BHPCDH	protocadherin 7	protein-coding
chr2-2986	chr2	147761713	147761886	+	1	NA	Intergenic	MER58A|DNA|hAT-Charlie	417175	NR_026904	728773	Hs.334462	NR_026904		PABPC1P2	PABP2|PABP4|PABPCP2|PABPCP4	poly(A) binding protein: cytoplasmic 1 pseudogene 2	pseudo
chr18-629	chr18	20001883	20002056	+	1	NA	Intergenic	Intergenic	-4092	NM_172241	64693	Hs.406709	NM_022663	ENSG00000212710	CTAGE1	CT21.1|CT21.2|CTAGE|CTAGE-1|CTAGE-2	cutaneous T-cell lymphoma-associated antigen 1	protein-coding
chr2-2678	chr2	121434388	121434561	+	1	NA	Intergenic	L1MC4a|LINE|L1	-120392	NM_005270	2736	Hs.111867	XM_005263640	ENSG00000074047	GLI2	HPE9|THP1|THP2	GLI family zinc finger 2	protein-coding
chr18-3058	chr18	73507355	73507528	+	1	NA	Intergenic	Intergenic	-327511	NR_040034	339298	Hs.151215	NR_040034	ENSG00000263547	LOC339298	-	uncharacterized LOC339298	ncRNA
chr9-3435	chr9	120709993	120710166	+	1	NA	Intergenic	AT_rich|Low_complexity|Low_complexity	243627	NM_138554	7099	Hs.174312	XM_005252182	ENSG00000136869	TLR4	ARMD10|CD284|TLR-4|TOLL	toll-like receptor 4	protein-coding
chr9-1864	chr9	10810834	10811007	+	1	NA	Intergenic	Intergenic	-198198	NM_002839	5789	Hs.446083	XM_005251529	ENSG00000153707	PTPRD	HPTP|HPTPD|HPTPDELTA|PTPD|RPTPDELTA	protein tyrosine phosphatase: receptor type: D	protein-coding
chr16-524	chr16	13507667	13507840	+	1	NA	Intergenic	Intergenic	-506260	NM_005236	2072	Hs.567265	XR_243267	ENSG00000175595	ERCC4	ERCC11|FANCQ|RAD1|XPF	excision repair cross-complementing rodent repair deficiency: complementation group 4	protein-coding
chr3-1640	chr3	25844648	25844821	+	1	NA	Intergenic	Intergenic	13172	NR_026937	54995	Hs.55781	NM_001145391	ENSG00000151093	OXSM	FASN2D|KASI|KS	3-oxoacyl-ACP synthase: mitochondrial	protein-coding
chr12-2142	chr12	129325940	129326113	+	1	NA	Intergenic	(TC)n|Simple_repeat|Simple_repeat	-12054	NM_144669	144423	Hs.655668	XM_005253553	ENSG00000151948	GLT1D1	-	glycosyltransferase 1 domain containing 1	protein-coding
chr1-365	chr1	94436222	94436395	+	1	NA	Intergenic	Intergenic	-61297	NM_002061	2730	Hs.315562	XM_005270754		GCLM	GLCLR	glutamate-cysteine ligase: modifier subunit	protein-coding
chr4-240	chr4	94824731	94824904	+	1	NA	Intergenic	Intergenic	74740	NM_005172	474	Hs.532680	NM_005172	ENSG00000172238	ATOH1	ATH1|HATH1|MATH-1|bHLHa14	atonal homolog 1 (Drosophila)	protein-coding
chr5-1131	chr5	107119397	107119570	+	1	NA	Intergenic	Intergenic	-112888	NM_001962	1946	Hs.288741	NM_001962	ENSG00000184349	EFNA5	AF1|EFL5|EPLG7|GLC1M|LERK7|RAGS	ephrin-A5	protein-coding
chr13-3033	chr13	42993135	42993308	+	1	NA	Intergenic	Intergenic	-143650	NM_033012	8600	Hs.333791	NM_003701	ENSG00000120659	TNFSF11	CD254|ODF|OPGL|OPTB2|RANKL|TRANCE|hRANKL2|sOdf	tumor necrosis factor (ligand) superfamily: member 11	protein-coding
chr4-4426	chr4	158808191	158808364	+	1	NA	Intergenic	MLT1C|LTR|ERVL-MaLR	285440	NM_016613	51313	Hs.567498	XM_005263054	ENSG00000164125	FAM198B	AD036|C4orf18	family with sequence similarity 198: member B	protein-coding
chr6-3076	chr6	144537653	144537826	+	1	NA	Intergenic	tRNA-Leu-TTA|tRNA|tRNA	66086	NM_003764	8676	Hs.118958	XM_005267188		STX11	FHL4|HLH4|HPLH4	syntaxin 11	protein-coding
chr2-5403	chr2	62673581	62673754	+	1	NA	Intergenic	MER58A|DNA|hAT-Charlie	59936	NM_198276	200728	Hs.308028	XM_005264199	ENSG00000186889	TMEM17	-	transmembrane protein 17	protein-coding
chr8-2771	chr8	31056047	31056220	+	1	NA	Intergenic	L1MD1|LINE|L1	-164903	NM_001015508	29942	Hs.373778	XM_005273483	ENSG00000172733	PURG	PURG-A|PURG-B	purine-rich element binding protein G	protein-coding
chr8-5097	chr8	117946356	117946529	+	1	NA	Intergenic	Intergenic	-4021	NM_001025357	441376	Hs.437551	NM_001025357		AARD	C8orf85	alanine and arginine rich domain containing protein	protein-coding
chr5-1335	chr5	144634081	144634254	+	1	NA	Intergenic	Intergenic	580764	NM_138492	153768	Hs.314261	NM_138492	ENSG00000186314	PRELID2	-	PRELI domain containing 2	protein-coding
chr8-1274	chr8	58764946	58765119	+	1	NA	Intergenic	L2a|LINE|L2	-142080	NM_147189	90362	Hs.154652	XM_005251324	ENSG00000169122	FAM110B	C8orf72	family with sequence similarity 110: member B	protein-coding
chr2-153	chr2	57281580	57281753	+	1	NA	Intergenic	Intergenic	-853119	NM_001288837	7444	Hs.744058	XM_005264539	ENSG00000028116	VRK2	-	vaccinia related kinase 2	protein-coding
chr12-2219	chr12	7444370	7444543	+	1	NA	Intergenic	MER4B-int|LTR|ERV1	-12471	NM_001080454	341392	Hs.450804	NM_001080454	ENSG00000215009	ACSM4	-	acyl-CoA synthetase medium-chain family member 4	protein-coding
chr5-189	chr5	147334510	147334683	+	1	NA	Intergenic	Intergenic	-48496	NM_206966	389336	Hs.660038	XM_005268446	ENSG00000178776	C5orf46	SSSP1	chromosome 5 open reading frame 46	protein-coding
chr1-5697	chr1	167150840	167151013	+	1	NA	Intergenic	Intergenic	-39139	NM_001198786	5451	Hs.283402	XM_005245270	ENSG00000143190	POU2F1	OCT1|OTF1|oct-1B	POU class 2 homeobox 1	protein-coding
chr8-43	chr8	57718619	57718792	+	1	NA	Intergenic	L1MDa|LINE|L1	187724	NM_017813	54928	Hs.438689	NM_017813	ENSG00000104331	IMPAD1	GPAPP|IMP 3|IMP-3|IMPA3	inositol monophosphatase domain containing 1	protein-coding
chr4-297	chr4	132447117	132447290	+	1	NA	Intergenic	L1MA4A|LINE|L1	-1623266	NM_032961	57575	Hs.192859	NM_020815		PCDH10	OL-PCDH|PCDH19	protocadherin 10	protein-coding
chr2-7469	chr2	164145090	164145263	+	1	NA	Intergenic	LTR16C|LTR|ERVL	447336	NM_018086	55137	Hs.593650	XM_005246661		FIGN	-	fidgetin	protein-coding
chr10-263	chr10	82931701	82931874	+	1	NA	Intergenic	Intergenic	631213	NM_001145719	387694	Hs.147643	NM_001145719	ENSG00000178217	SH2D4B	-	SH2 domain containing 4B	protein-coding
chr19-137	chr19	43194031	43194204	+	1	NA	Intergenic	Intergenic	50550	NM_021016	5671	Hs.654413	XM_005259068	ENSG00000221826	PSG3	-	pregnancy specific beta-1-glycoprotein 3	protein-coding
chr16-841	chr16	63202037	63202210	+	1	NA	Intergenic	MLT1A0-int|LTR|ERVL-MaLR	-1131385	NM_001796	1006	Hs.368322	XM_005255759	ENSG00000150394	CDH8	Nbla04261	cadherin 8: type 2	protein-coding
chr11-1006	chr11	25767243	25767416	+	1	NA	Intergenic	L1ME1|LINE|L1	-586348	NM_031418	63982	Hs.91791	XM_005253063	ENSG00000134343	ANO3	C11orf25|DYT23|DYT24|TMEM16C	anoctamin 3	protein-coding
chr8-4972	chr8	114828325	114828498	+	1	NA	Intergenic	L1PA16|LINE|L1	-379170	NM_198123	114788	Hs.91381	XM_005250771	ENSG00000164796	CSMD3	-	CUB and Sushi multiple domains 3	protein-coding
chr12-4814	chr12	115596703	115596876	+	1	NA	Intergenic	Intergenic	-474821	NM_005996	6926	Hs.744016	NM_005996	ENSG00000135111	TBX3	TBX3-ISO|UMS|XHL	T-box 3	protein-coding
chr5-1165	chr5	110337285	110337458	+	1	NA	Intergenic	Intergenic	-68406	NR_045089	85480	Hs.389874	NM_033035	ENSG00000145777	TSLP	-	thymic stromal lymphopoietin	protein-coding
chr10-400	chr10	30667381	30667554	+	1	NA	Intergenic	Intergenic	-9874	NR_106985	102466227		NR_106985		MIR7162	hsa-mir-7162	microRNA mir-7162	ncRNA
chr11-275	chr11	104321094	104321267	+	1	NA	Intergenic	Intergenic	-286154	NM_025208	80310	Hs.352298	NM_025208	ENSG00000170962	PDGFD	IEGF|SCDGF-B|SCDGFB	platelet derived growth factor D	protein-coding
chr3-1008	chr3	103818028	103818201	+	1	NA	Intergenic	L1PA17|LINE|L1	127990	NR_030330	693127		NR_030330	ENSG00000208032	MIR548A3	MIRN548A3	microRNA 548a-3	ncRNA
chr5-3461	chr5	166066875	166067048	+	1	NA	Intergenic	Intergenic	286413	NR_108020	102557615		NR_108020		LOC102557615	-	uncharacterized LOC102557615	ncRNA
chr4-2999	chr4	77765956	77766129	+	1	NA	Intergenic	Intergenic	52959	NM_001029870	345079	Hs.257292	NM_001029870	ENSG00000186212	SOWAHB	ANKRD56	sosondowah ankyrin repeat domain family member B	protein-coding
chr12-4689	chr12	100847113	100847286	+	1	NA	Intergenic	MLT1J|LTR|ERVL-MaLR	-20351	NM_001206979	9971	Hs.732506	XR_245969	ENSG00000012504	NR1H4	BAR|FXR|HRR-1|HRR1|RIP14	nuclear receptor subfamily 1: group H: member 4	protein-coding
chr9-1477	chr9	121398761	121398934	+	1	NA	Intergenic	Intergenic	732891	NM_014618	1620	Hs.532316	XM_005251758	ENSG00000078725	BRINP1	DBC1|DBCCR1|FAM5A	bone morphogenetic protein/retinoic acid inducible neural-specific 1	protein-coding
chr4-10	chr4	11157724	11157897	+	1	NA	Intergenic	(GA)n|Simple_repeat|Simple_repeat	-212640	NR_030298	693157		NR_030298	ENSG00000207716	MIR572	MIRN572|hsa-mir-572	microRNA 572	ncRNA
chr4-199	chr4	64186427	64186600	+	1	NA	Intergenic	MIRb|SINE|MIR	1088664	NM_001010874	253017	Hs.227752	XM_005265662		TECRL	GPSN2L|SRD5A2L2|TERL	trans-2,3-enoyl-CoA reductase-like	protein-coding
chr12-171	chr12	25980211	25980384	+	1	NA	Intergenic	Intergenic	46714	NR_036188	100422897		NR_036188		MIR4302	-	microRNA 4302	ncRNA
chr2-3387	chr2	174188737	174188910	+	1	NA	Intergenic	L1MEf|LINE|L1	-30737	NM_031942	83879	Hs.470654	XM_005246883	ENSG00000144354	CDCA7	JPO1	cell division cycle associated 7	protein-coding
chr20-207	chr20	11785429	11785602	+	1	NA	Intergenic	L1ME1|LINE|L1	-85855	NM_001282552	22903	Hs.709366	XM_005260676	ENSG00000132640	BTBD3	dJ742J24.1	BTB (POZ) domain containing 3	protein-coding
chr6-1500	chr6	23720302	23720475	+	1	NA	Intergenic	MLT1E1A|LTR|ERVL-MaLR	-406025	NM_080723	140767	Hs.726270	NM_080723	ENSG00000152954	NRSN1	VMP|p24	neurensin 1	protein-coding
chr12-2210	chr12	5470555	5470728	+	1	NA	Intergenic	L1MD3|LINE|L1	-70638	NM_001102654	4908	Hs.99171	XM_005253693	ENSG00000185652	NTF3	HDNF|NGF-2|NGF2|NT-3|NT3	neurotrophin 3	protein-coding
chr9-699	chr9	8298156	8298329	+	1	NA	Intergenic	Intergenic	435703	NM_130393	5789	Hs.446083	XM_005251529	ENSG00000153707	PTPRD	HPTP|HPTPD|HPTPDELTA|PTPD|RPTPDELTA	protein tyrosine phosphatase: receptor type: D	protein-coding
chr6-7227	chr6	150675818	150675991	+	1	NA	Intergenic	MER31B|LTR|ERV1	-14123	NM_203395	389434	Hs.310225	XM_005266977	ENSG00000009765	IYD	C6orf71|DEHAL1|TDH4|dJ422F24.1	iodotyrosine deiodinase	protein-coding
chr4-1829	chr4	147608767	147608940	+	1	NA	Intergenic	Intergenic	48809	NM_004575	5458	Hs.266	NM_004575	ENSG00000151615	POU4F2	BRN3.2|BRN3B|Brn-3b	POU class 4 homeobox 2	protein-coding
chr18-199	chr18	70354804	70354977	+	1	NA	Intergenic	Intergenic	-143168	NM_182511	147381	Hs.569851	NM_182511	ENSG00000141668	CBLN2	-	cerebellin 2 precursor	protein-coding
chr7-158	chr7	125269536	125269709	+	1	NA	Intergenic	Intergenic	-365278	NR_110183	101928254	Hs.571236	XR_242338	ENSG00000219445	RP11-3B12.3	-	uncharacterized LOC101928254	ncRNA
chr13-95	chr13	62765913	62766086	+	1	NA	Intergenic	L1MA7|LINE|L1	-162319	NR_046995	100874143	Hs.552684	XR_245440		LINC00358	-	long intergenic non-protein coding RNA 358	ncRNA
chr21-350	chr21	21103731	21103904	+	1	NA	Intergenic	Intergenic	-971688	NR_109925	101927797	Hs.551743	XR_244295		AL109763.2	-	uncharacterized LOC101927797	ncRNA
chr7-4	chr7	61967384	61967557	+	1	NA	Intergenic	ALR/Alpha|Satellite|centr	796963	NR_003952	643955	Hs.583308	NR_003952	ENSG00000185037	ZNF733P	ZNF733	zinc finger protein 733: pseudogene	pseudo
chr12-153	chr12	19042534	19042707	+	1	NA	Intergenic	Intergenic	151576	NM_033328	93661	Hs.131288	NM_033328	ENSG00000177938	CAPZA3	CAPPA3|Gsg3	capping protein (actin filament) muscle Z-line: alpha 3	protein-coding
chr3-3033	chr3	152371163	152371336	+	1	NA	Intergenic	Intergenic	-181486	NM_002563	5028	Hs.654526	NM_002563	ENSG00000169860	P2RY1	P2Y1	purinergic receptor P2Y: G-protein coupled: 1	protein-coding
chr6-71	chr6	93268753	93268926	+	1	NA	Intergenic	Tigger2|DNA|TcMar-Tigger	860460	NM_001288630	2045	Hs.73962	XM_005248669	ENSG00000135333	EPHA7	EHK-3|EHK3|EK11|HEK11	EPH receptor A7	protein-coding
chr3-3578	chr3	190667915	190668088	+	1	NA	Intergenic	L1MEc|LINE|L1	72283	NR_024343	100170222	Hs.717310	NR_024343		SNAR-I	snaR-3	small ILF3/NF90-associated RNA I	snRNA
chr13-2161	chr13	84073527	84073700	+	1	NA	Intergenic	MLT1H|LTR|ERVL-MaLR	382914	NM_001281503	114798	Hs.694617	NM_001281503	ENSG00000178235	SLITRK1	LRRC12|TTM	SLIT and NTRK-like family: member 1	protein-coding
chr5-539	chr5	161485884	161486057	+	1	NA	Intergenic	L1ME2|LINE|L1	-8677	NM_198903	2566	Hs.7195	XM_005265870	ENSG00000113327	GABRG2	CAE2|ECA2|GEFSP3	gamma-aminobutyric acid (GABA) A receptor: gamma 2	protein-coding
chr12-1401	chr12	62080168	62080341	+	1	NA	Intergenic	Intergenic	506365	NM_178539	338811	Hs.604626	NM_178539	ENSG00000198673	FAM19A2	TAFA-2|TAFA2	family with sequence similarity 19 (chemokine (C-C motif)-like): member A2	protein-coding
chr3-6036	chr3	105862696	105862869	+	1	NA	Intergenic	MIRc|SINE|MIR	-274896	NM_170662	868	Hs.430589	XM_005247852	ENSG00000114423	CBLB	Cbl-b|RNF56	Cbl proto-oncogene B: E3 ubiquitin protein ligase	protein-coding
chr2-2431	chr2	77863286	77863459	+	1	NA	Intergenic	L1MA4|LINE|L1	-113871	NM_001134745	80059	Hs.285782	XM_005264571	ENSG00000176204	LRRTM4	-	leucine rich repeat transmembrane neuronal 4	protein-coding
chr6-90	chr6	131876923	131877096	+	1	NA	Intergenic	Intergenic	-17334	NM_000045	383	Hs.440934	NM_000045	ENSG00000118520	ARG1	-	arginase 1	protein-coding
chr3-2835	chr3	139139562	139139735	+	1	NA	Intergenic	MLT1N2|LTR|ERVL-MaLR	-31127	NR_023350	9276	Hs.681616	NM_004766	ENSG00000184432	COPB2	beta'-COP	coatomer protein complex: subunit beta 2 (beta prime)	protein-coding
chr12-612	chr12	73956104	73956277	+	1	NA	Intergenic	L1MC1|LINE|L1	403221	NR_110130	101928137	Hs.694666	XR_246006	ENSG00000258123	RP11-314D7.2	-	uncharacterized LOC101928137	ncRNA
chr8-22	chr8	60504656	60504829	+	1	NA	Intergenic	Intergenic	-472976	NM_014729	9760	Hs.634856	NM_014729	ENSG00000198846	TOX	TOX1	thymocyte selection-associated high mobility group box	protein-coding
chr10-620	chr10	87293928	87294101	+	1	NA	Intergenic	L2b|LINE|L2	-43473	NR_038986	100507470	Hs.585483	NR_038986		GRID1-AS1	-	GRID1 antisense RNA 1	ncRNA
chr8-5111	chr8	118242624	118242797	+	1	NA	Intergenic	Intergenic	95374	NM_001172814	169026	Hs.532270	XM_005250809	ENSG00000164756	SLC30A8	ZNT8|ZnT-8	solute carrier family 30 (zinc transporter): member 8	protein-coding
chr1-2605	chr1	184124465	184124638	+	1	NA	Intergenic	Intergenic	103741	NR_023349	116461	Hs.548197	NM_001127394	ENSG00000198860	TSEN15	C1orf19|sen15	TSEN15 tRNA splicing endonuclease subunit	protein-coding
chr4-5876	chr4	41781919	41782092	+	1	NA	Intergenic	Intergenic	-31019	NM_003924	8929	Hs.87202	NM_003924	ENSG00000109132	PHOX2B	NBLST2|NBPhox|PMX2B	paired-like homeobox 2b	protein-coding
chr21-986	chr21	43762236	43762409	+	1	NA	Intergenic	Tigger3b|DNA|TcMar-Tigger	8885	NM_005423	7032	Hs.2979	XM_005261167	ENSG00000160181	TFF2	SML1|SP	trefoil factor 2	protein-coding
chr4-2669	chr4	60036705	60036878	+	1	NA	Intergenic	Intergenic	-2060241	NM_001253835	3490	Hs.691061	NM_001253835	ENSG00000163453	IGFBP7	AGM|FSTL2|IBP-7|IGFBP-7|IGFBP-7v|IGFBPRP1|MAC25|PSF|RAMSVPS|TAF	insulin-like growth factor binding protein 7	protein-coding
chr13-4059	chr13	68678719	68678892	+	1	NA	Intergenic	L1MB7|LINE|L1	780651	NR_038878	338862		NR_038878		LINC00550	-	long intergenic non-protein coding RNA 550	ncRNA
chr2-9012	chr2	211195156	211195329	+	1	NA	Intergenic	L1PA17|LINE|L1	-15348	NM_079420	4632	Hs.187338	NM_079420	ENSG00000168530	MYL1	MLC1F|MLC3F	myosin: light chain 1: alkali; skeletal: fast	protein-coding
chr10-867	chr10	23965760	23965933	+	1	NA	Intergenic	L1MEc|LINE|L1	-17828	NM_001098500	56243	Hs.445885	XM_005252500	ENSG00000120549	KIAA1217	SKT	KIAA1217	protein-coding
chr1-7495	chr1	245028874	245029047	+	1	NA	Intergenic	Intergenic	-1134	NM_031844	3192	Hs.106212	NM_004501	ENSG00000153187	HNRNPU	HNRPU|SAF-A|U21.1|hnRNP U	heterogeneous nuclear ribonucleoprotein U (scaffold attachment factor A)	protein-coding
chr6-2613	chr6	115628210	115628383	+	1	NA	Intergenic	L1PA7|LINE|L1	-731597	NR_027338	728402	Hs.729953	NR_027338		TPI1P3	-	triosephosphate isomerase 1 pseudogene 3	pseudo
chr11-459	chr11	39614888	39615061	+	1	NA	Intergenic	Intergenic	699705	NR_047674	57689	Hs.745123	XM_005253030	ENSG00000148948	LRRC4C	NGL-1|NGL1	leucine rich repeat containing 4C	protein-coding
chr9-3116	chr9	98128895	98129068	+	1	NA	Intergenic	Intergenic	-48991	NM_001243744	2176	Hs.494529	XM_005251802	ENSG00000158169	FANCC	FA3|FAC|FACC	Fanconi anemia: complementation group C	protein-coding
chr10-3073	chr10	78628152	78628325	+	1	NA	Intergenic	Intergenic	769338	NM_001271519	3778	Hs.144795	XM_005269773	ENSG00000156113	KCNMA1	BKTM|KCa1.1|MaxiK|SAKCA|SLO|SLO-ALPHA|SLO1|bA205K10.1|mSLO1	potassium large conductance calcium-activated channel: subfamily M: alpha member 1	protein-coding
chr8-1104	chr8	29144286	29144459	+	1	NA	Intergenic	Intergenic	-23763	NM_015254	23303	Hs.444767	XM_005273458	ENSG00000197892	KIF13B	GAKIN	kinesin family member 13B	protein-coding
chr2-2062	chr2	43127412	43127585	+	1	NA	Intergenic	MamRep434|DNA|TcMar-Tigger	-107748	NM_012205	23498	Hs.368805	XM_005264230	ENSG00000162882	HAAO	3-HAO|HAO	3-hydroxyanthranilate 3,4-dioxygenase	protein-coding
chr2-6168	chr2	108780409	108780582	+	1	NA	Intergenic	Intergenic	-83155	NM_001008743	442038	Hs.535156	NM_001008743	ENSG00000196228	SULT1C3	ST1C3	sulfotransferase family: cytosolic: 1C: member 3	protein-coding
chrX-271	chrX	99196736	99196909	+	1	NA	Intergenic	Intergenic	-1982	NR_024608	442459	Hs.706599	NM_001127438		XRCC6P5	-	X-ray repair complementing defective repair in Chinese hamster cells 6 pseudogene 5	pseudo
chr4-5827	chr4	38811916	38812089	+	1	NA	Intergenic	LTR47B|LTR|ERVL	-5591	NM_003263	7096	Hs.654532	XM_005262662	ENSG00000174125	TLR1	CD281|TIL|TIL. LPRS5|rsc786	toll-like receptor 1	protein-coding
chr20-874	chr20	53416789	53416962	+	1	NA	Intergenic	Intergenic	324610	NM_018431	55816	Hs.656582	XM_005260451	ENSG00000101134	DOK5	C20orf180	docking protein 5	protein-coding
chr11-333	chr11	15653239	15653412	+	1	NA	Intergenic	Intergenic	337841	NR_106721	102464826		NR_106721		MIR6073	hsa-mir-6073	microRNA mir-6073	ncRNA
chr5-5527	chr5	87265160	87265333	+	1	NA	Intergenic	Intergenic	299449	NM_001289008	153396	Hs.379972	XM_005248444	ENSG00000164180	TMEM161B	FLB3342|PRO1313	transmembrane protein 161B	protein-coding
chr5-1092	chr5	104027040	104027213	+	1	NA	Intergenic	Intergenic	-408048	NR_000039	9366	Hs.158296	NR_000039	ENSG00000232159	RAB9BP1	RAB9P1	RAB9B: member RAS oncogene family pseudogene 1	pseudo
chr9-8	chr9	68424126	68424299	+	1	NA	Intergenic	Intergenic	30162	NR_033907	642236	Hs.650100	NR_033907		LOC642236	-	FSHD region gene 1 pseudogene	pseudo
chr12-144	chr12	16981414	16981587	+	1	NA	Intergenic	Intergenic	-160180	NR_036619	728622	Hs.741380	NR_036619		SKP1P2	SKP1B|p19B	S-phase kinase-associated protein 1 pseudogene 2	pseudo
chr4-701	chr4	126990734	126990907	+	1	NA	Intergenic	Intergenic	562407	NR_031746	100302267		NR_031746		MIR2054	hsa-mir-2054	microRNA 2054	ncRNA
chr2-6326	chr2	123446587	123446760	+	1	NA	Intergenic	MIRb|SINE|MIR	933553	NR_048557	7247	Hs.75066	XM_005263744	ENSG00000211460	TSN	BCLF-1|C3PO|RCHF1|REHF-1|TBRBP|TRSLN	translin	protein-coding
chr13-5449	chr13	103197883	103198056	+	1	NA	Intergenic	L1PB1|LINE|L1	-51316	NM_003291	7174	Hs.432424	XM_005254070	ENSG00000134900	TPP2	TPP-2	tripeptidyl peptidase II	protein-coding
chr4-290	chr4	128779492	128779665	+	1	NA	Intergenic	L1PBa|LINE|L1	-22437	NM_001190799	10733	Hs.172052	XM_005262701	ENSG00000142731	PLK4	SAK|STK18	polo-like kinase 4	protein-coding
chr18-1088	chr18	59109091	59109264	+	1	NA	Intergenic	Intergenic	-48597	NM_031891	28316	Hs.671510	XM_005266682	ENSG00000101542	CDH20	CDH7L3|Cdh7	cadherin 20: type 2	protein-coding
chr7-2489	chr7	141532255	141532428	+	1	NA	Intergenic	MIR|SINE|MIR	8879	NM_001008270	136242	Hs.98947	XM_005249946	ENSG00000165076	PRSS37	TRYX2	protease: serine: 37	protein-coding
chr14-307	chr14	38922689	38922862	+	1	NA	Intergenic	Intergenic	-197201	NM_175060	161198	Hs.525307	NM_175060	ENSG00000176435	CLEC14A	C14orf27|CEG1|EGFR-5	C-type lectin domain family 14: member A	protein-coding
chrX-155	chrX	28374337	28374510	+	1	NA	Intergenic	L2b|LINE|L2	139356	NR_106750	102465140		NR_106750		MIR6134	hsa-mir-6134	microRNA mir-6134	ncRNA
chr4-833	chr4	171346334	171346507	+	1	NA	Intergenic	Intergenic	-334883	NM_001286683	51166	Hs.529735	XM_005263044	ENSG00000109576	AADAT	KAT2|KATII	aminoadipate aminotransferase	protein-coding
chr3-1092	chr3	116805886	116806059	+	1	NA	Intergenic	Intergenic	377338	NR_015391	285194	Hs.120364	NR_015391		TUSC7	LINC00902|LSAMP-AS1|LSAMP-AS3|NCRNA00295|RP11-115O13.1	tumor suppressor candidate 7 (non-protein coding)	ncRNA
chr2-956	chr2	75648499	75648672	+	1	NA	Intergenic	Intergenic	-102608	NR_110281	101927884	Hs.671110	XR_245026	ENSG00000231172	AC007099.1	-	uncharacterized LOC101927884	ncRNA
chr2-4117	chr2	226654125	226654298	+	1	NA	Intergenic	MLT2B4|LTR|ERVL	26051	NR_049839	100847035		NR_049839		MIR548AR	-	microRNA 548ar	ncRNA
chr5-523	chr5	144515882	144516055	+	1	NA	Intergenic	L1MA2|LINE|L1	698963	NM_138492	153768	Hs.314261	NM_138492	ENSG00000186314	PRELID2	-	PRELI domain containing 2	protein-coding
chr8-925	chr8	130313341	130313514	+	1	NA	Intergenic	L1PBa|LINE|L1	-59942	NR_033916	728724	Hs.49902	NR_033916	ENSG00000250400	LINC00977	RP11-1057N3.1	long intergenic non-protein coding RNA 977	ncRNA
chr7-1368	chr7	27264204	27264377	+	1	NA	Intergenic	Intergenic	-17873	NM_001989	2128	Hs.369879	XM_005249639		EVX1	-	even-skipped homeobox 1	protein-coding
chr5-3362	chr5	158723515	158723688	+	1	NA	Intergenic	Intergenic	33513	NM_145049	134510	Hs.591733	NM_145049	ENSG00000164332	UBLCP1	CPUB1	ubiquitin-like domain containing CTD phosphatase 1	protein-coding
chr18-1196	chr18	64754864	64755037	+	1	NA	Intergenic	L1MEg|LINE|L1	6130	NR_049809	100847002		NR_049809	ENSG00000263354	MIR5011	-	microRNA 5011	ncRNA
chr18-590	chr18	8413904	8414077	+	1	NA	Intergenic	Intergenic	-46959	NR_024419	100192426	Hs.666655	NR_024419	ENSG00000266149	RP11-789C17.3	-	uncharacterized LOC100192426	ncRNA
chr18-2064	chr18	35372445	35372618	+	1	NA	Intergenic	Intergenic	135434	NR_036202	100422857		NR_036202	ENSG00000266530	MIR4318	-	microRNA 4318	ncRNA
chr11-773	chr11	129169474	129169647	+	1	NA	Intergenic	MLT1J|LTR|ERVL-MaLR	-76320	NM_003658	8538	Hs.591944	XM_005271714	ENSG00000043039	BARX2	-	BARX homeobox 2	protein-coding
chr12-227	chr12	68517617	68517790	+	1	NA	Intergenic	L1M1|LINE|L1	35817	NM_000619	3458	Hs.856	NM_000619	ENSG00000111537	IFNG	IFG|IFI	interferon: gamma	protein-coding
chr14-2392	chr14	59407864	59408037	+	1	NA	Intergenic	MIR|SINE|MIR	-247430	NM_001270520	23002	Hs.19156	XM_005267430	ENSG00000100592	DAAM1	-	dishevelled associated activator of morphogenesis 1	protein-coding
chr5-136	chr5	84147013	84147186	+	1	NA	Intergenic	Intergenic	-466415	NM_001278642	10085	Hs.482730	NM_001278642	ENSG00000164176	EDIL3	DEL1	EGF-like repeats and discoidin I-like domains 3	protein-coding
chr7-17	chr7	109001117	109001290	+	1	NA	Intergenic	L1M5|LINE|L1	-476567	NM_001024607	154907	Hs.638689	NM_001024607	ENSG00000205174	C7orf66	-	chromosome 7 open reading frame 66	protein-coding
chr15-1453	chr15	56358021	56358194	+	1	NA	Intergenic	L1MC1|LINE|L1	-72164	NM_006154	4734	Hs.1565	XM_005254406	ENSG00000069869	NEDD4	NEDD4-1|RPF1	neural precursor cell expressed: developmentally down-regulated 4: E3 ubiquitin protein ligase	protein-coding
chr8-945	chr8	137059622	137059795	+	1	NA	Intergenic	L2c|LINE|L2	589993	NM_006558	10656	Hs.444558	XM_005250757	ENSG00000131773	KHDRBS3	Etle|SALP|SLM-2|SLM2|T-STAR|TSTAR|etoile	KH domain containing: RNA binding: signal transduction associated 3	protein-coding
chr3-1001	chr3	103176957	103177130	+	1	NA	Intergenic	Intergenic	769061	NR_030330	693127		NR_030330	ENSG00000208032	MIR548A3	MIRN548A3	microRNA 548a-3	ncRNA
chr8-1736	chr8	93184233	93184406	+	1	NA	Intergenic	(TC)n|Simple_repeat|Simple_repeat	-68866	NM_001198633	862	Hs.739194	XM_005251088	ENSG00000079102	RUNX1T1	AML1T1|CBFA2T1|CDR|ETO|MTG8|ZMYND2	runt-related transcription factor 1; translocated to: 1 (cyclin D-related)	protein-coding
chr3-248	chr3	38300140	38300313	+	1	NA	Intergenic	L1MC4a|LINE|L1	-7071	NM_004256	9390	Hs.225941	XR_245163	ENSG00000172940	SLC22A13	OAT10|OCTL1|OCTL3|ORCTL-3|ORCTL3	solute carrier family 22 (organic anion/urate transporter): member 13	protein-coding
chr2-1557	chr2	195188647	195188820	+	1	NA	Intergenic	Intergenic	-20259	NR_110222	101927406	Hs.385793	XR_241369	ENSG00000225539	AC018799.1	-	uncharacterized LOC101927406	ncRNA
chr7-658	chr7	54053965	54054138	+	1	NA	Intergenic	MIR|SINE|MIR	-174428	NR_038371	401337	Hs.531378	XR_246511	ENSG00000205628	FLJ45974	GS1-179L18.1	uncharacterized LOC401337	ncRNA
chr7-1108	chr7	9900900	9901073	+	1	NA	Intergenic	L1MA4|LINE|L1	227087	NR_002790	168741	Hs.545134	NR_002790		PER4	-	period circadian clock 3 pseudogene	pseudo
chr4-223	chr4	80662402	80662575	+	1	NA	Intergenic	Intergenic	-86136	NR_026555	118425	Hs.104215	NR_026555	ENSG00000251321	PCAT4	GDEP|PCA4|PCAN1	prostate cancer associated transcript 4 (non-protein coding)	ncRNA
chr2-1858	chr2	22843380	22843553	+	1	NA	Intergenic	Intergenic	-764831	NM_052920	114818	Hs.130593	NM_025067	ENSG00000119771	KLHL29	KBTBD9	kelch-like family member 29	protein-coding
chr4-3375	chr4	98475549	98475722	+	1	NA	Intergenic	L1M3d|LINE|L1	187559	NR_102713	101410545	Hs.628520	NR_102713	ENSG00000251620	STPG2-AS1	RP11-18N21.2	STPG2 antisense RNA 1	ncRNA
chr11-746	chr11	115930691	115930864	+	1	NA	Intergenic	L2c|LINE|L2	-299860	NR_034148	283143	Hs.130499	NR_034148		LINC00900	-	long intergenic non-protein coding RNA 900	ncRNA
chr8-972	chr8	9096329	9096502	+	1	NA	Intergenic	Intergenic	-86145	NR_040039	157273	Hs.650222	NR_040039	ENSG00000254235	RP11-115J16.1	-	uncharacterized LOC157273	ncRNA
chr15-1636	chr15	70932551	70932724	+	1	NA	Intergenic	Intergenic	61982	NM_001008224	55075	Hs.108049	XM_005254527	ENSG00000137831	UACA	NUCLING	uveal autoantigen with coiled-coil domains and ankyrin repeats	protein-coding
chr1-4816	chr1	95872391	95872564	+	1	NA	Intergenic	Intergenic	-67815	NR_033966	440594	Hs.514123	NR_033966	ENSG00000233907	FLJ31662	RP4-617C6.1	uncharacterized LOC440594	ncRNA
chr5-2893	chr5	113027840	113028013	+	1	NA	Intergenic	Intergenic	178536	NM_022828	64848	Hs.231942	XM_005272052	ENSG00000047188	YTHDC2	CAHL	YTH domain containing 2	protein-coding
chr9-222	chr9	108628773	108628946	+	1	NA	Intergenic	Intergenic	172054	NM_018112	55151	Hs.618078	XM_005252075	ENSG00000095209	TMEM38B	C9orf87|D4Ertd89e|OI14|TRIC-B|TRICB|bA219P18.1	transmembrane protein 38B	protein-coding
chr6-865	chr6	80422025	80422198	+	1	NA	Intergenic	Intergenic	-29524	NR_004393	6086		NR_004393	ENSG00000252316	RNY4	HY4|Y4	RNA: Ro-associated Y4	ncRNA
chr18-1288	chr18	71075757	71075930	+	1	NA	Intergenic	MER5A|DNA|hAT-Charlie	83668	NR_038340	100505817	Hs.197042	NR_038340	ENSG00000261780	LOC100505817	-	uncharacterized LOC100505817	ncRNA
chr4-2983	chr4	75327251	75327424	+	1	NA	Intergenic	L1MC|LINE|L1	16485	NM_001657	374	Hs.270833	NM_001657	ENSG00000109321	AREG	AR|CRDGF|SDGF	amphiregulin	protein-coding
chr1-3056	chr1	215631194	215631367	+	1	NA	Intergenic	MLT1J2|LTR|ERVL-MaLR	-109454	NM_016121	51133	Hs.335139	XM_005273156	ENSG00000136636	KCTD3	NY-REN-45	potassium channel tetramerization domain containing 3	protein-coding
chr4-4555	chr4	167202350	167202523	+	1	NA	Intergenic	Intergenic	408027	NM_012464	7092	Hs.106513	XM_005263191	ENSG00000038295	TLL1	ASD6|TLL	tolloid-like 1	protein-coding
chr3-3070	chr3	154476671	154476844	+	1	NA	Intergenic	Intergenic	-320678	NM_000902	4311	Hs.307734	NM_000902	ENSG00000196549	MME	CALLA|CD10|NEP|SFE	membrane metallo-endopeptidase	protein-coding
chr7-517	chr7	15879740	15879913	+	1	NA	Intergenic	Intergenic	151824	NR_110094	101927524	Hs.386790	XR_242129		AC005550.4	-	uncharacterized LOC101927524	ncRNA
chr9-616	chr9	118810954	118811127	+	1	NA	Intergenic	Intergenic	-105030	NM_002581	5069	Hs.643599	NM_002581	ENSG00000182752	PAPPA	ASBABP2|DIPLA1|IGFBP-4ase|PAPA|PAPP-A|PAPPA1	pregnancy-associated plasma protein A: pappalysin 1	protein-coding
chr5-6355	chr5	107057199	107057372	+	1	NA	Intergenic	L1PA10|LINE|L1	-50690	NM_001962	1946	Hs.288741	NM_001962	ENSG00000184349	EFNA5	AF1|EFL5|EPLG7|GLC1M|LERK7|RAGS	ephrin-A5	protein-coding
chrX-134	chrX	15361239	15361412	+	1	NA	Intergenic	Intergenic	-7650	NR_033836	5277	Hs.137154	NM_002641	ENSG00000165195	PIGA	GPI3|MCAHS2|PIG-A	phosphatidylinositol glycan anchor biosynthesis: class A	protein-coding
chr3-331	chr3	88709968	88710141	+	1	NA	Intergenic	Intergenic	-446619	NM_005233	2042	Hs.123642	XM_005264715	ENSG00000044524	EPHA3	EK4|ETK|ETK1|HEK|HEK4|TYRO4	EPH receptor A3	protein-coding
chr5-4225	chr5	35898945	35899118	+	1	NA	Intergenic	Intergenic	39705	NM_001042625	133690	Hs.55150	XM_005248245	ENSG00000152611	CAPSL	-	calcyphosine-like	protein-coding
chr20-891	chr20	57744286	57744459	+	1	NA	Intergenic	L1MD1|LINE|L1	-21702	NM_178457	128611	Hs.473204	XM_005260272	ENSG00000124203	ZNF831	C20orf174|dJ492J12.1	zinc finger protein 831	protein-coding
chr20-646	chr20	20778855	20779028	+	1	NA	Intergenic	L1ME2|LINE|L1	-85676	NM_020343	57186	Hs.472285	XM_005260768	ENSG00000188559	RALGAPA2	AS250|C20orf74|bA287B20.1|dJ1049G11|dJ1049G11.4|p220	Ral GTPase activating protein: alpha subunit 2 (catalytic)	protein-coding
chr5-5276	chr5	81734523	81734696	+	1	NA	Intergenic	Intergenic	133444	NM_001017971	92270	Hs.729805	NM_001017971	ENSG00000205464	ATP6AP1L	-	ATPase: H+ transporting: lysosomal accessory protein 1-like	protein-coding
chr1-1094	chr1	187599743	187599916	+	1	NA	Intergenic	MER67C|LTR|ERV1	801798	NM_024420	5321	Hs.497200	XM_005245267	ENSG00000116711	PLA2G4A	PLA2G4|cPLA2-alpha	phospholipase A2: group IVA (cytosolic: calcium-dependent)	protein-coding
chr4-8992	chr4	132599117	132599290	+	1	NA	Intergenic	Tigger3b|DNA|TcMar-Tigger	-1471266	NM_032961	57575	Hs.192859	NM_020815		PCDH10	OL-PCDH|PCDH19	protocadherin 10	protein-coding
chr9-38	chr9	24288089	24288262	+	1	NA	Intergenic	MER47A|DNA|TcMar-Tigger	257498	NM_001271706	100129669	Hs.573530	XM_005251332	ENSG00000205442	IZUMO3	C9orf134|bA20A20.1	IZUMO family member 3	protein-coding
chr5-401	chr5	97966158	97966331	+	1	NA	Intergenic	Intergenic	-138754	NM_001012761	285704	Hs.526902	XM_005271966	ENSG00000174136	RGMB	DRAGON	repulsive guidance molecule family member b	protein-coding
chr7-3779	chr7	68203843	68204016	+	1	NA	Intergenic	Intergenic	858551	NR_108105	100507468	Hs.362492	XR_108828		LOC100507468	-	uncharacterized LOC100507468	ncRNA
chr21-185	chr21	23317993	23318166	+	1	NA	Intergenic	Intergenic	152698	NR_109959	101927843	Hs.652879	XR_244297	ENSG00000233215	AP000472.2	-	uncharacterized LOC101927843	ncRNA
chr10-1749	chr10	5433694	5433867	+	1	NA	Intergenic	Intergenic	13012	NM_001171864	79861	Hs.163079	NM_001171864	ENSG00000178462	TUBAL3	-	tubulin: alpha-like 3	protein-coding
chr5-5518	chr5	86817673	86817846	+	1	NA	Intergenic	L1M6|LINE|L1	-108910	NM_001239	902	Hs.292524	XM_005248627	ENSG00000134480	CCNH	CAK|p34|p37	cyclin H	protein-coding
chr4-1277	chr4	77712641	77712814	+	1	NA	Intergenic	L1MA5|LINE|L1	106274	NM_001029870	345079	Hs.257292	NM_001029870	ENSG00000186212	SOWAHB	ANKRD56	sosondowah ankyrin repeat domain family member B	protein-coding
chr4-1872	chr4	154574702	154574875	+	1	NA	Intergenic	L1MA9|LINE|L1	-30652	NM_003264	7097	Hs.519033	XM_005263193		TLR2	CD282|TIL4	toll-like receptor 2	protein-coding
chr4-9614	chr4	147456297	147456470	+	1	NA	Intergenic	MLT1D|LTR|ERVL-MaLR	-13261	NM_001029998	84068	Hs.659209	XM_005263276	ENSG00000120519	SLC10A7	C4orf13|P7	solute carrier family 10: member 7	protein-coding
chr13-341	chr13	77142590	77142763	+	1	NA	Intergenic	L1ME2|LINE|L1	317863	NM_138444	115207	Hs.644125	NM_138444	ENSG00000178695	KCTD12	C13orf2|PFET1|PFETIN	potassium channel tetramerization domain containing 12	protein-coding
chr13-2997	chr13	41757082	41757255	+	1	NA	Intergenic	Intergenic	11533	NM_032138	84078	Hs.63841	NM_032138		KBTBD7	-	kelch repeat and BTB (POZ) domain containing 7	protein-coding
chr3-83	chr3	32228840	32229013	+	1	NA	Intergenic	L1MB7|LINE|L1	-51244	NM_178868	152189	Hs.154986	XM_005264897	ENSG00000170293	CMTM8	CKLFSF8|CKLFSF8-V2	CKLF-like MARVEL transmembrane domain containing 8	protein-coding
chr4-993	chr4	32986272	32986445	+	1	NA	Intergenic	Intergenic	2264322	NM_032457	5099	Hs.479439	XM_005248163	ENSG00000169851	PCDH7	BH-Pcdh|BHPCDH	protocadherin 7	protein-coding
chr3-990	chr3	102302544	102302717	+	1	NA	Intergenic	Intergenic	148772	NM_175056	131368	Hs.352213	XM_005247110	ENSG00000170044	ZPLD1	-	zona pellucida-like domain containing 1	protein-coding
chr18-1304	chr18	74047450	74047623	+	1	NA	Intergenic	A-rich|Low_complexity|Low_complexity	159609	NM_014643	9658	Hs.436973	NM_014643	ENSG00000101493	ZNF516	HsT287	zinc finger protein 516	protein-coding
chr1-403	chr1	119805674	119805847	+	1	NA	Intergenic	Intergenic	-105641	NM_016527	51179	Hs.659767	XM_005270913	ENSG00000116882	HAO2	GIG16|HAOX2	hydroxyacid oxidase 2 (long chain)	protein-coding
chr6-2930	chr6	133361650	133361823	+	1	NA	Intergenic	Intergenic	-47482	NR_026969	285735	Hs.407549	NR_026969		LINC00326	NCRNA00326|RP11-314E23.1	long intergenic non-protein coding RNA 326	ncRNA
chr10-488	chr10	56921881	56922054	+	1	NA	Intergenic	Intergenic	-360917	NM_001142768	65217	Hs.280209	XM_005270056	ENSG00000150275	PCDH15	CDHR15|DFNB23|USH1F	protocadherin-related 15	protein-coding
chr1-3511	chr1	44651003	44651176	+	1	NA	Intergenic	MER101-int|LTR|ERV1	-28035	NM_001034024	55929	Hs.8008	XM_005271035	ENSG00000178028	DMAP1	DNMAP1|DNMTAP1|EAF2|MEAF2|SWC4	DNA methyltransferase 1 associated protein 1	protein-coding
chr5-2368	chr5	85614262	85614435	+	1	NA	Intergenic	Intergenic	36087	NR_003719	285622	Hs.449272	NR_003719		NBPF22P	-	neuroblastoma breakpoint family: member 22: pseudogene	pseudo
chr17-305	chr17	52233404	52233577	+	1	NA	Intergenic	Intergenic	333252	NM_032559	84643	Hs.744513	NM_032559	ENSG00000141200	KIF2B	-	kinesin family member 2B	protein-coding
chr10-614	chr10	85276995	85277168	+	1	NA	Intergenic	Intergenic	-622103	NM_014394	27069	Hs.352656	XM_005269699	ENSG00000165678	GHITM	DERP2|HSPC282|MICS1|PTD010|TMBIM5	growth hormone inducible transmembrane protein	protein-coding
chr6-76	chr6	96738622	96738795	+	1	NA	Intergenic	L1PB2|LINE|L1	-230993	NM_015323	23376	Hs.149367	NM_015323	ENSG00000014123	UFL1	KIAA0776|Maxer|NLBP|RCAD|RP3-393D12.1	UFM1-specific ligase 1	protein-coding
chr10-673	chr10	107209790	107209963	+	1	NA	Intergenic	ERV3-16A3_I-int|LTR|ERVL	-783903	NR_104028	100505890	Hs.348526	NR_104028	ENSG00000226387	SORCS3-AS1	-	SORCS3 antisense RNA 1	ncRNA
chr2-291	chr2	18884589	18884762	+	1	NA	Intergenic	Intergenic	-113830	NM_001199088	93034	Hs.744358	XM_005262631	ENSG00000185013	NT5C1B	AIRP|CN-IB|CN1B	5'-nucleotidase: cytosolic IB	protein-coding
chr4-1440	chr4	101540005	101540178	+	1	NA	Intergenic	Intergenic	56178	NR_046811	100874275	Hs.136318	NR_046811	ENSG00000250223	EMCN-IT3	RP11-115I3.1	EMCN intronic transcript 3 (non-protein coding)	ncRNA
chr9-592	chr9	108559620	108559793	+	1	NA	Intergenic	SATR1|Satellite|Satellite	102901	NM_018112	55151	Hs.618078	XM_005252075	ENSG00000095209	TMEM38B	C9orf87|D4Ertd89e|OI14|TRIC-B|TRICB|bA219P18.1	transmembrane protein 38B	protein-coding
chr9-353	chr9	12855918	12856091	+	1	NA	Intergenic	Intergenic	80993	NM_203403	286343	Hs.445356	XM_005251443		LURAP1L	C9orf150|bA3L8.2	leucine rich adaptor protein 1-like	protein-coding
chr8-1633	chr8	85893954	85894127	+	1	NA	Intergenic	MLT1A0|LTR|ERVL-MaLR	-125282	NM_033402	85444	Hs.193115	XM_005251317	ENSG00000133739	LRRCC1	CLERC|SAP2|VFL1	leucine rich repeat and coiled-coil centrosomal protein 1	protein-coding
chr8-5285	chr8	126829454	126829627	+	1	NA	Intergenic	Intergenic	133900	NR_038447	100130231	Hs.729642	NR_038446	ENSG00000245164	LINC00861	RP11-622O11.2	long intergenic non-protein coding RNA 861	ncRNA
chr8-3121	chr8	57362614	57362787	+	1	NA	Intergenic	Intergenic	-3419	NM_001135690	5179	Hs.339831	NM_001135690	ENSG00000181195	PENK	-	proenkephalin	protein-coding
chr8-360	chr8	116374468	116374641	+	1	NA	Intergenic	MIRc|SINE|MIR	305684	NM_001282902	7227	Hs.657018	XM_005251046	ENSG00000104447	TRPS1	GC79|LGCR	trichorhinophalangeal syndrome I	protein-coding
chr4-631	chr4	110803076	110803249	+	1	NA	Intergenic	(TA)n|Simple_repeat|Simple_repeat	-30877	NM_001178131	1950	Hs.419815	XM_005262796	ENSG00000138798	EGF	HOMG4|URG	epidermal growth factor	protein-coding
chr6-7198	chr6	148085836	148086009	+	1	NA	Intergenic	Intergenic	256095	NM_001030060	389432	Hs.567973	XM_005266976	ENSG00000203727	SAMD5	dJ875H10.1	sterile alpha motif domain containing 5	protein-coding
chr13-1062	chr13	98173611	98173784	+	1	NA	Intergenic	Intergenic	87223	NM_021033	5911	Hs.508480	NM_021033		RAP2A	K-REV|KREV|RAP2|RbBP-30	RAP2A: member of RAS oncogene family	protein-coding
chr8-4244	chr8	92792878	92793051	+	1	NA	Intergenic	Intergenic	236943	NM_175636	862	Hs.739194	XM_005251088	ENSG00000079102	RUNX1T1	AML1T1|CBFA2T1|CDR|ETO|MTG8|ZMYND2	runt-related transcription factor 1; translocated to: 1 (cyclin D-related)	protein-coding
chr5-4608	chr5	52500937	52501110	+	1	NA	Intergenic	HERVH48-int|LTR|ERV1	95352	NR_104654	257396	Hs.12326	XR_241779	ENSG00000247796	LOC257396	-	uncharacterized LOC257396	ncRNA
chr9-3306	chr9	111304847	111305020	+	1	NA	Intergenic	Intergenic	313341	NM_006686	10880	Hs.534390	NM_006686		ACTL7B	Tact1	actin-like 7B	protein-coding
chr8-178	chr8	25475029	25475202	+	1	NA	Intergenic	L1M4c|LINE|L1	158603	NM_152562	157313	Hs.33366	XM_005273417	ENSG00000184661	CDCA2	Repo-Man	cell division cycle associated 2	protein-coding
chr15-619	chr15	55272252	55272425	+	1	NA	Intergenic	Intergenic	216892	NM_016304	51187	Hs.274772	NM_016304		RSL24D1	C15orf15|HRP-L30-iso|L30|RLP24|RPL24|RPL24L|TVAS3	ribosomal L24 domain containing 1	protein-coding
chr6-820	chr6	74934158	74934331	+	1	NA	Intergenic	L1MD1|LINE|L1	528731	NM_133493	135228	Hs.399891	XM_005248659	ENSG00000156535	CD109	CPAMD7|RP11-525G3.1	CD109 molecule	protein-coding
chr4-1945	chr4	164090631	164090804	+	1	NA	Intergenic	LTR69|LTR|ERVL	-2645	NM_001128931	92345	Hs.129095	XM_005263349	ENSG00000145414	NAF1	-	nuclear assembly factor 1 ribonucleoprotein	protein-coding
chr10-3090	chr10	80367443	80367616	+	1	NA	Intergenic	(TA)n|Simple_repeat|Simple_repeat	340445	NR_073447	414243	Hs.55047	NR_073447	ENSG00000227136	LINC00595	C10orf101	long intergenic non-protein coding RNA 595	ncRNA
chr2-8842	chr2	204839090	204839263	+	1	NA	Intergenic	L3|LINE|CR1	37706	NM_012092	29851	Hs.56247	XM_005246482	ENSG00000163600	ICOS	AILIM|CD278|CVID1	inducible T-cell co-stimulator	protein-coding
chr10-3617	chr10	109397249	109397422	+	1	NA	Intergenic	Intergenic	-472870	NM_001013031	114815	Hs.591915	XM_005269473	ENSG00000108018	SORCS1	hSorCS	sortilin-related VPS10 domain containing receptor 1	protein-coding
chr5-3928	chr5	23392533	23392706	+	1	NA	Intergenic	Intergenic	-115104	NM_020227	56979	Hs.283096	NM_020227	ENSG00000164256	PRDM9	MEISETZ|MSBP3|PFM6|PRMD9|ZNF899	PR domain containing 9	protein-coding
chr8-2095	chr8	114452915	114453088	+	1	NA	Intergenic	Intergenic	-3760	NM_198123	114788	Hs.91381	XM_005250771	ENSG00000164796	CSMD3	-	CUB and Sushi multiple domains 3	protein-coding
chr9-101	chr9	2378660	2378833	+	1	NA	Intergenic	Intergenic	220291	NM_001289400	6595	Hs.644901	XM_005251557	ENSG00000080503	SMARCA2	BAF190|BRM|NCBRS|SNF2|SNF2L2|SNF2LA|SWI2|Sth1p|hBRM|hSNF2a	SWI/SNF related: matrix associated: actin dependent regulator of chromatin: subfamily a: member 2	protein-coding
chr3-2563	chr3	107705998	107706171	+	1	NA	Intergenic	Intergenic	103850	NM_198793	961	Hs.446414	XM_005247908	ENSG00000196776	CD47	IAP|MER6|OA3	CD47 molecule	protein-coding
chr1-5160	chr1	105833054	105833227	+	1	NA	Intergenic	L2a|LINE|L2	1217496	NR_033990	100129138	Hs.514487	NR_033990	ENSG00000215869	LOC100129138	-	THAP domain containing: apoptosis associated protein 3 pseudogene	pseudo
chr6-1429	chr6	16045777	16045950	+	1	NA	Intergenic	Intergenic	-83453	NM_013262	29116	Hs.484738	XM_005249032	ENSG00000007944	MYLIP	IDOL|MIR	myosin regulatory light chain interacting protein	protein-coding
chr4-5249	chr4	24211214	24211387	+	1	NA	Intergenic	Intergenic	310612	NR_030299	693158		NR_030299	ENSG00000207697	MIR573	MIRN573|hsa-mir-573	microRNA 573	ncRNA
chr5-1367	chr5	156312896	156313069	+	1	NA	Intergenic	Intergenic	35434	NR_038443	153743	Hs.567727	NM_206858	ENSG00000231989	PPP1R2P3	-	protein phosphatase 1: regulatory (inhibitor) subunit 2 pseudogene 3	pseudo
chr11-1348	chr11	82068895	82069068	+	1	NA	Intergenic	Intergenic	375924	NM_175885	220382	Hs.448218	NM_175885	ENSG00000182103	FAM181B	-	family with sequence similarity 181: member B	protein-coding
chr11-2866	chr11	56030708	56030881	+	1	NA	Intergenic	MLT2C2|LTR|ERVL	11119	NM_001004747	390154	Hs.553746	NM_001004747	ENSG00000172489	OR5T3	OR11-178|OR5T3Q	olfactory receptor: family 5: subfamily T: member 3	protein-coding
chr7-3313	chr7	31428710	31428883	+	1	NA	Intergenic	L1PB1|LINE|L1	-48259	NM_022728	63974	Hs.45152	NM_022728	ENSG00000164600	NEUROD6	Atoh2|MATH2|Math-2|NEX1M|Nex1|bHLHa2	neuronal differentiation 6	protein-coding
chr8-5447	chr8	136029051	136029224	+	1	NA	Intergenic	L3|LINE|CR1	-211950	NR_029599	407033		NR_029599	ENSG00000199153	MIR30D	MIRN30D	microRNA 30d	ncRNA
chr10-88	chr10	2704250	2704423	+	1	NA	Intergenic	Intergenic	-347069	NR_038884	399708	Hs.521270	NR_038884		LINC00701	RP11-311B18.1	long intergenic non-protein coding RNA 701	ncRNA
chr13-2541	chr13	106757008	106757181	+	1	NA	Intergenic	L2a|LINE|L2	-271816	NR_034119	728192	Hs.559194	NR_034119		LINC00460	RP11-165M6.1	long intergenic non-protein coding RNA 460	ncRNA
chr1-5528	chr1	153017339	153017512	+	1	NA	Intergenic	Intergenic	-3832	NM_006945	6703	Hs.505327	NM_006945	ENSG00000163216	SPRR2D	-	small proline-rich protein 2D	protein-coding
chr4-33	chr4	134535316	134535489	+	1	NA	Intergenic	Intergenic	464933	NM_020815	57575	Hs.192859	NM_020815		PCDH10	OL-PCDH|PCDH19	protocadherin 10	protein-coding
chr20-317	chr20	38372369	38372542	+	1	NA	Intergenic	Intergenic	-260647	NR_109936	100505663	Hs.559348	XR_109599	ENSG00000237767	RP11-101E14.2	-	uncharacterized LOC100505663	ncRNA
chr17-66	chr17	52635115	52635288	+	1	NA	Intergenic	L1MB4|LINE|L1	-342850	NM_005486	10040	Hs.153504	XM_005256913	ENSG00000141198	TOM1L1	OK/KNS-CL.3|SRCASM	target of myb1 (chicken)-like 1	protein-coding
chr1-7283	chr1	231272697	231272870	+	1	NA	Intergenic	L1MB3|LINE|L1	-25890	NM_001004342	440730	Hs.655089	XM_005273137	ENSG00000119283	TRIM67	TNL	tripartite motif containing 67	protein-coding
chr5-1846	chr5	41993168	41993341	+	1	NA	Intergenic	L2a|LINE|L2	67899	NM_033484	26272	Hs.165575	XM_005248287	ENSG00000151876	FBXO4	FBX4	F-box protein 4	protein-coding
chr18-172	chr18	53748775	53748948	+	1	NA	Intergenic	Intergenic	55905	NR_040026	100505474	Hs.662191	XR_245454	ENSG00000267712	RP11-456O19.4	-	uncharacterized LOC100505474	ncRNA
chr10-80	chr10	78333112	78333285	+	1	NA	Intergenic	HAL1|LINE|L1	790680	NM_032024	83938	Hs.690504	XM_005270212	ENSG00000148655	C10orf11	OCA5|OCA7	chromosome 10 open reading frame 11	protein-coding
chr5-2999	chr5	119566070	119566243	+	1	NA	Intergenic	L1MCa|LINE|L1	-233862	NM_016644	51334	Hs.157461	XM_005272010	ENSG00000184838	PRR16	DSC54	proline rich 16	protein-coding
chr4-6599	chr4	66973980	66974153	+	1	NA	Intergenic	Intergenic	-437854	NM_001281767	2044	Hs.654492	XM_005265650	ENSG00000145242	EPHA5	CEK7|EHK-1|EHK1|EK7|HEK7|TYRO4	EPH receptor A5	protein-coding
chr4-363	chr4	180105500	180105673	+	1	NA	Intergenic	Intergenic	-1276497	NR_108092	101928656	Hs.508131	XR_244766		LINC01099	-	long intergenic non-protein coding RNA 1099	ncRNA
chrX-96	chrX	115523709	115523882	+	1	NA	Intergenic	L1MEg|LINE|L1	-43951	NM_007231	11254	Hs.522109	NM_007231	ENSG00000087916	SLC6A14	BMIQ11	solute carrier family 6 (amino acid transporter): member 14	protein-coding
chr1-5305	chr1	111568469	111568642	+	1	NA	Intergenic	L1P3|LINE|L1	-61990	NM_001006945	55791	Hs.25245	XM_005271029	ENSG00000121931	LRIF1	C1orf103|RIF1|RP11-96K19.1	ligand dependent nuclear receptor interacting factor 1	protein-coding
chr17-454	chr17	11481680	11481853	+	1	NA	Intergenic	L1ME1|LINE|L1	-19981	NM_001372	1770	Hs.567259	NM_001372	ENSG00000007174	DNAH9	DNAH17L|DNEL1|DYH9|Dnahc9|HL-20|HL20	dynein: axonemal: heavy chain 9	protein-coding
chr10-159	chr10	9921264	9921437	+	1	NA	Intergenic	Intergenic	603775	NR_108039	100507163	Hs.649223	XR_109006		LINC00709	-	long intergenic non-protein coding RNA 709	ncRNA
chr18-2370	chr18	43349238	43349411	+	1	NA	Intergenic	Intergenic	42407	NM_001146037	6563	Hs.101307	XM_005258329	ENSG00000141469	SLC14A1	HUT11|HsT1341|JK|RACH1|RACH2|UT-B1|UT1|UTE	solute carrier family 14 (urea transporter): member 1 (Kidd blood group)	protein-coding
chr21-917	chr21	33936766	33936939	+	1	NA	Intergenic	L1P4a|LINE|L1	20992	NM_144659	140290	Hs.728804	NM_018277		TCP10L	C21orf77|TCP10A-2	t-complex 10-like	protein-coding
chr11-584	chr11	87939809	87939982	+	1	NA	Intergenic	Intergenic	-31261	NM_022337	23682	Hs.591975	XM_005273860	ENSG00000123892	RAB38	NY-MEL-1|rrGTPbp	RAB38: member RAS oncogene family	protein-coding
chr1-161	chr1	96962710	96962883	+	1	NA	Intergenic	MIRb|SINE|MIR	-224378	NM_021190	58155	Hs.743449	XM_005271084	ENSG00000117569	PTBP2	PTB|PTBLP|brPTB|nPTB|nPTB5|nPTB6|nPTB7|nPTB8	polypyrimidine tract binding protein 2	protein-coding
chr20-135	chr20	38207048	38207221	+	1	NA	Intergenic	L2c|LINE|L2	-353744	NR_027124	339568	Hs.434319	NR_027124	ENSG00000230324	RP4-705O1.1	-	uncharacterized LOC339568	ncRNA
chr2-7113	chr2	154263060	154263233	+	1	NA	Intergenic	AluSz6|SINE|Alu	72175	NM_019845	56475	Hs.100890	NM_019845	ENSG00000177519	RPRM	REPRIMO	reprimo: TP53 dependent G2 arrest mediator candidate	protein-coding
chr15-802	chr15	87595026	87595199	+	1	NA	Intergenic	Intergenic	-525047	NR_026869	145978	Hs.350808	NM_152454	ENSG00000259527	LINC00052	NCRNA00052|TMEM83	long intergenic non-protein coding RNA 52	ncRNA
chr7-1336	chr7	22874138	22874311	+	1	NA	Intergenic	Intergenic	-11754	NM_019059	54543	Hs.112318	NM_019059	ENSG00000196683	TOMM7	TOM7	translocase of outer mitochondrial membrane 7 homolog (yeast)	protein-coding
chr8-156	chr8	123346635	123346808	+	1	NA	Intergenic	Intergenic	-447179	NM_014943	22882	Hs.658443	XM_005250836	ENSG00000178764	ZHX2	AFR1|RAF|RP11-44N11.3	zinc fingers and homeoboxes 2	protein-coding
chr6-6244	chr6	120229156	120229329	+	1	NA	Intergenic	Charlie8|DNA|hAT-Charlie	-416776	NR_046100	285762	Hs.571063	NR_046100		LOC285762	-	uncharacterized LOC285762	ncRNA
chr3-1656	chr3	28271072	28271245	+	1	NA	Intergenic	MIRb|SINE|MIR	-11965	NM_182523	152100	Hs.444724	XM_005264895		CMC1	C3orf68	C-x(9)-C motif containing 1	protein-coding
chr11-1215	chr11	43213515	43213688	+	1	NA	Intergenic	MIR3|SINE|MIR	77317	NR_033868	399881	Hs.446761	NR_033868	ENSG00000251557	HNRNPKP3	-	heterogeneous nuclear ribonucleoprotein K pseudogene 3	pseudo
chr5-7196	chr5	136092197	136092370	+	1	NA	Intergenic	MSTB|LTR|ERVL-MaLR	-391120	NM_001167576	57113	Hs.591263	XM_005272036	ENSG00000069018	TRPC7	TRP7	transient receptor potential cation channel: subfamily C: member 7	protein-coding
chr1-2667	chr1	187746988	187747161	+	1	NA	Intergenic	Intergenic	949043	NM_024420	5321	Hs.497200	XM_005245267	ENSG00000116711	PLA2G4A	PLA2G4|cPLA2-alpha	phospholipase A2: group IVA (cytosolic: calcium-dependent)	protein-coding
chrX-226	chrX	75530202	75530375	+	1	NA	Intergenic	L1PA13|LINE|L1	-117757	NM_020932	57692	Hs.8453	NM_020932	ENSG00000198934	MAGEE1	DAMAGE|HCA1	melanoma antigen family E: 1	protein-coding
chr4-698	chr4	126646256	126646429	+	1	NA	Intergenic	Tigger2|DNA|TcMar-Tigger	217929	NR_031746	100302267		NR_031746		MIR2054	hsa-mir-2054	microRNA 2054	ncRNA
chr8-3152	chr8	59151077	59151250	+	1	NA	Intergenic	Intergenic	33496	NR_105005	101929528	Hs.563551	XR_242472	ENSG00000253281	LOC101929528	-	uncharacterized LOC101929528	ncRNA
chr14-256	chr14	28312119	28312292	+	1	NA	Intergenic	(CATATA)n|Simple_repeat|Simple_repeat	230412	NR_039992	100505967	Hs.668484	NR_039992	ENSG00000258548	LINC00645	RP11-572M18.1	long intergenic non-protein coding RNA 645	ncRNA
chr10-1584	chr10	110114924	110115097	+	1	NA	Intergenic	Intergenic	-815404	NR_046928	100873762		NR_046928		RNU6-53P	RNU6-53	RNA: U6 small nuclear 53: pseudogene	snRNA
chr13-4570	chr13	79781480	79781653	+	1	NA	Intergenic	ERV3-16A3_I-int|LTR|ERVL	198789	NM_001286632	64062	Hs.732265	XM_005266491	ENSG00000139746	RBM26	ARRS2|C13orf10|SE70-2|ZC3H17	RNA binding motif protein 26	protein-coding
chr4-4978	chr4	14046124	14046297	+	1	NA	Intergenic	MIR|SINE|MIR	-67381	NR_033931	152742	Hs.135435	NR_033931	ENSG00000248698	LINC01085	RP11-341G5.3	long intergenic non-protein coding RNA 1085	ncRNA
chr1-1341	chr1	239426552	239426725	+	1	NA	Intergenic	Intergenic	-365734	NM_000740	1131	Hs.155736	XM_005273031		CHRM3	EGBRS|HM3	cholinergic receptor: muscarinic 3	protein-coding
chr8-4449	chr8	101140295	101140468	+	1	NA	Intergenic	MIRc|SINE|MIR	17717	NM_001029860	286151	Hs.339577	XM_005250897	ENSG00000156509	FBXO43	EMI2|ERP1|FBX43	F-box protein 43	protein-coding
chr6-1431	chr6	16171308	16171481	+	1	NA	Intergenic	L1MC3|LINE|L1	29608	NR_039782	100616269		NR_039782		MIR4639	-	microRNA 4639	ncRNA
chr15-677	chr15	61546816	61546989	+	1	NA	Intergenic	L1MB7|LINE|L1	-25401	NM_134261	6095	Hs.655155	XM_005254584	ENSG00000069667	RORA	NR1F1|ROR1|ROR2|ROR3|RZR-ALPHA|RZRA	RAR-related orphan receptor A	protein-coding
chr18-944	chr18	40837012	40837185	+	1	NA	Intergenic	MLT1B|LTR|ERVL-MaLR	20516	NM_020783	6860	Hs.8059	XM_005258337	ENSG00000132872	SYT4	HsT1192	synaptotagmin IV	protein-coding
chr16-225	chr16	5916498	5916671	+	1	NA	Intergenic	Intergenic	-152547	NM_001142333	54715	Hs.459842	XM_005255378	ENSG00000078328	RBFOX1	2BP1|A2BP1|FOX-1|FOX1|HRNBP1	RNA binding protein: fox-1 homolog (C. elegans) 1	protein-coding
chr2-3873	chr2	205253340	205253513	+	1	NA	Intergenic	Intergenic	-157089	NM_152526	117583	Hs.657382	XM_005246273	ENSG00000116117	PARD3B	ALS2CR19|PAR3B|PAR3L|PAR3LC|PAR3beta|Par3Lb	par-3 family cell polarity regulator beta	protein-coding
chr5-7522	chr5	157043625	157043798	+	1	NA	Intergenic	Intergenic	35716	NM_007017	11063	Hs.744348	XM_005265802	ENSG00000039600	SOX30	-	SRY (sex determining region Y)-box 30	protein-coding
chr4-319	chr4	137606785	137606958	+	1	NA	Intergenic	Intergenic	-772037	NR_103763	100507528	Hs.730081	NR_103762	ENSG00000248330	LINC00613	RP11-782E2.1	long intergenic non-protein coding RNA 613	ncRNA
chr7-1596	chr7	68582884	68583057	+	1	NA	Intergenic	Intergenic	479510	NR_108105	100507468	Hs.362492	XR_108828		LOC100507468	-	uncharacterized LOC100507468	ncRNA
chr4-2818	chr4	65603079	65603252	+	1	NA	Intergenic	Intergenic	267052	NR_033976	401134	Hs.165899	NR_033976	ENSG00000250125	RP11-707A18.1	-	uncharacterized LOC401134	ncRNA
chr5-3532	chr5	7063872	7064045	+	1	NA	Intergenic	Intergenic	205508	NR_039659	100616234		NR_039659		MIR4454	-	microRNA 4454	ncRNA
chr9-31	chr9	11128880	11129053	+	1	NA	Intergenic	Intergenic	-516244	NM_002839	5789	Hs.446083	XM_005251529	ENSG00000153707	PTPRD	HPTP|HPTPD|HPTPDELTA|PTPD|RPTPDELTA	protein tyrosine phosphatase: receptor type: D	protein-coding
chr5-1437	chr5	1683329	1683502	+	1	NA	Intergenic	L1MEf|LINE|L1	25567	NR_036240	100422966		NR_036240	ENSG00000263746	MIR4277	-	microRNA 4277	ncRNA
chr5-1711	chr5	28228908	28229081	+	1	NA	Intergenic	L1MD1|LINE|L1	-697982	NR_033961	729862	Hs.646006	NR_033961		LSP1P3	-	lymphocyte-specific protein 1 pseudogene 3	pseudo
chr3-1035	chr3	106663387	106663560	+	1	NA	Intergenic	L2c|LINE|L2	296011	NR_028303	100302640	Hs.648607	NR_028303	ENSG00000242759	LINC00882	RP11-280F2.2	long intergenic non-protein coding RNA 882	ncRNA
chr11-3287	chr11	86002022	86002195	+	1	NA	Intergenic	MER53|DNA|hAT	-11144	NR_024597	51501	Hs.283322	NM_016401	ENSG00000149196	C11orf73	HSPC179|Hikeshi|L7RN6|OPI10	chromosome 11 open reading frame 73	protein-coding
chr5-849	chr5	73558235	73558408	+	1	NA	Intergenic	Intergenic	45828	NR_105009	102503429	Hs.519391	NR_105009		LOC102503429	-	uncharacterized LOC102503429	ncRNA
chr10-2234	chr10	36221697	36221870	+	1	NA	Intergenic	Intergenic	154554	NR_110138	102578074		NR_110138		PCAT5	TPCAT-10-36067	prostate cancer associated transcript 5 (non-protein coding)	ncRNA
chr8-601	chr8	80017826	80017999	+	1	NA	Intergenic	L2a|LINE|L2	-300155	NM_001199887	3574	Hs.591873	NM_000880	ENSG00000104432	IL7	IL-7	interleukin 7	protein-coding
chrX-7	chrX	33395494	33395667	+	1	NA	Intergenic	(TCTG)n|Simple_repeat|Simple_repeat	-37855	NM_000109	1756	Hs.495912	NM_000109	ENSG00000198947	DMD	BMD|CMD3B|DXS142|DXS164|DXS206|DXS230|DXS239|DXS268|DXS269|DXS270|DXS272	dystrophin	protein-coding
chr18-447	chr18	62254012	62254185	+	1	NA	Intergenic	Intergenic	-326809	NR_033983	400654	Hs.434235	NR_033983	ENSG00000266952	RP11-909B2.1	-	uncharacterized LOC400654	ncRNA
chr10-14	chr10	42390637	42390810	+	1	NA	Intergenic	HSATII|Satellite|Satellite	472769	NR_024380	441666	Hs.255729	NR_024380	ENSG00000215146	LOC441666	-	zinc finger protein 91 pseudogene	pseudo
chr16-553	chr16	20172300	20172473	+	1	NA	Intergenic	L1M3|LINE|L1	-87287	NM_001002911	124274	Hs.446875	XM_005255114		GPR139	GPRg1|PGR3	G protein-coupled receptor 139	protein-coding
chr15-1674	chr15	72726317	72726490	+	1	NA	Intergenic	Intergenic	35736	NM_001080462	338949	Hs.446069	NM_001080462		TMEM202	-	transmembrane protein 202	protein-coding
chr18-105	chr18	25207714	25207887	+	1	NA	Intergenic	Intergenic	-442499	NM_031422	83539	Hs.706552	XM_005258362	ENSG00000154080	CHST9	GALNAC4ST-2	carbohydrate (N-acetylgalactosamine 4-0) sulfotransferase 9	protein-coding
chr5-2200	chr5	77267134	77267307	+	1	NA	Intergenic	Intergenic	13150	NR_105013	101929154	Hs.252895	XR_241823		LOC101929154	-	uncharacterized LOC101929154	ncRNA
chr3-4032	chr3	26527322	26527495	+	1	NA	Intergenic	Intergenic	-136891	NM_052953	116135	Hs.517868	XM_005264847	ENSG00000179796	LRRC3B	LRP15	leucine rich repeat containing 3B	protein-coding
chr16-656	chr16	51568843	51569016	+	1	NA	Intergenic	Intergenic	-383747	NM_002968	6299	Hs.135787	NM_001127892	ENSG00000103449	SALL1	HSAL1|Sal-1|TBS|ZNF794	spalt-like transcription factor 1	protein-coding
chr11-245	chr11	96779340	96779513	+	1	NA	Intergenic	Intergenic	-539386	NR_047481	100874053	Hs.742044	NR_047481		JRKL-AS1	RP11-49K4.1	JRKL antisense RNA 1	ncRNA
chr3-93	chr3	75251477	75251650	+	1	NA	Intergenic	Intergenic	-12063	NR_049831	100846999		NR_049831		MIR4444-2	-	microRNA 4444-2	ncRNA
chr4-919	chr4	22010639	22010812	+	1	NA	Intergenic	Intergenic	-60352	NM_147182	80333	Hs.655705	XM_005248188	ENSG00000185774	KCNIP4	CALP|KCHIP4	Kv channel interacting protein 4	protein-coding
chr17-624	chr17	36180636	36180809	+	1	NA	Intergenic	Intergenic	63640	NR_024178	284100	Hs.434159	NM_001129906	ENSG00000267671	YWHAEP7	-	tyrosine 3-monooxygenase/tryptophan 5-monooxygenase activation protein: epsilon pseudogene 7	pseudo
chr2-120	chr2	188752360	188752533	+	1	NA	Intergenic	Intergenic	-333228	NM_006287	7035	Hs.516578	XM_005246818	ENSG00000003436	TFPI	EPI|LACI|TFI|TFPI1	tissue factor pathway inhibitor (lipoprotein-associated coagulation inhibitor)	protein-coding
chr4-2335	chr4	29987512	29987685	+	1	NA	Intergenic	Intergenic	-734431	NM_032456	5099	Hs.479439	XM_005248163	ENSG00000169851	PCDH7	BH-Pcdh|BHPCDH	protocadherin 7	protein-coding
chrX-91	chrX	107989648	107989821	+	1	NA	Intergenic	Intergenic	-10128	NM_003604	8471	Hs.460872	XM_005262220	ENSG00000133124	IRS4	IRS-4|PY160	insulin receptor substrate 4	protein-coding
chr11-304	chr11	123074313	123074486	+	1	NA	Intergenic	Intergenic	-8393	NM_024769	79827	Hs.591949	NM_024769	ENSG00000166250	CLMP	ACAM|ASAM|CSBM|CSBS	CXADR-like membrane protein	protein-coding
chr11-4046	chr11	109466857	109467030	+	1	NA	Intergenic	Intergenic	174098	NM_207645	399947	Hs.172982	XM_005271544	ENSG00000185742	C11orf87	LOH11CR1A|NEURIM1	chromosome 11 open reading frame 87	protein-coding
chr10-1253	chr10	66755796	66755969	+	1	NA	Intergenic	L1ME3E|LINE|L1	170598	NR_001446	305	Hs.591361	NR_001446		ANXA2P3	ANX2L3|ANX2P3|LIP2|LPC2C	annexin A2 pseudogene 3	pseudo
chr4-894	chr4	18349207	18349380	+	1	NA	Intergenic	L1MEe|LINE|L1	-325811	NM_153686	254251	Hs.677572	XM_005248144	ENSG00000178177	LCORL	MLR1	ligand dependent nuclear receptor corepressor-like	protein-coding
chr9-1308	chr9	88403835	88404008	+	1	NA	Intergenic	Intergenic	-16995	NR_029410	389765	Hs.715986	NR_029410		LOC389765	-	kinesin family member 27 pseudogene	pseudo
chr13-5485	chr13	104320757	104320930	+	1	NA	Intergenic	LTR10F|LTR|ERV1	-385996	NR_049840	100847092		NR_049840		MIR548AS	-	microRNA 548as	ncRNA
chr15-1201	chr15	46558710	46558883	+	1	NA	Intergenic	MIRc|SINE|MIR	631859	NM_021199	58472	Hs.743355	XM_005254571	ENSG00000137767	SQRDL	PRO1975	sulfide quinone reductase-like (yeast)	protein-coding
chr10-1329	chr10	75120372	75120545	+	1	NA	Intergenic	Intergenic	-1842	NM_145170	118491	Hs.720588	XM_005269482	ENSG00000156042	TTC18	-	tetratricopeptide repeat domain 18	protein-coding
chr9-162	chr9	25013027	25013200	+	1	NA	Intergenic	L1MC3|LINE|L1	-467440	NM_001271706	100129669	Hs.573530	XM_005251332	ENSG00000205442	IZUMO3	C9orf134|bA20A20.1	IZUMO family member 3	protein-coding
chr5-1761	chr5	32979422	32979595	+	1	NA	Intergenic	L1MEc|LINE|L1	31960	NR_033832	340113	Hs.434404	NR_033832	ENSG00000248279	LOC340113	-	uncharacterized LOC340113	ncRNA
chr4-8553	chr4	122335537	122335710	+	1	NA	Intergenic	L1PB1|LINE|L1	-33443	NM_198179	84109	Hs.368977	NM_198179		QRFPR	AQ27|GPR103|SP9155	pyroglutamylated RFamide peptide receptor	protein-coding
chr16-991	chr16	71618248	71618421	+	1	NA	Intergenic	(TC)n|Simple_repeat|Simple_repeat	-7337	NM_000353	6898	Hs.161640	NM_000353		TAT	-	tyrosine aminotransferase	protein-coding
chr5-421	chr5	102725776	102725949	+	1	NA	Intergenic	Intergenic	131421	NM_033211	90355	Hs.482976	XM_005272123	ENSG00000181751	C5orf30	-	chromosome 5 open reading frame 30	protein-coding
chr6-137	chr6	67146666	67146839	+	1	NA	Intergenic	Intergenic	648981	NR_026540	442229	Hs.390414	NR_026540		SLC25A51P1	MCART3P|bA707M13.1	solute carrier family 25: member 51 pseudogene 1	pseudo
chr16-448	chr16	74198514	74198687	+	1	NA	Intergenic	L1MEc|LINE|L1	50819	NR_104657	101928035	Hs.39557	XR_243472	ENSG00000261404	AC009120.4	-	uncharacterized LOC101928035	ncRNA
chr1-2011	chr1	96891920	96892093	+	1	NA	Intergenic	Intergenic	-295168	NM_021190	58155	Hs.743449	XM_005271084	ENSG00000117569	PTBP2	PTB|PTBLP|brPTB|nPTB|nPTB5|nPTB6|nPTB7|nPTB8	polypyrimidine tract binding protein 2	protein-coding
chr10-1680	chr10	126549861	126550034	+	1	NA	Intergenic	Intergenic	59594	NM_032182	23172	Hs.280695	NM_032182	ENSG00000165660	FAM175B	ABRO1|KIAA0157	family with sequence similarity 175: member B	protein-coding
chr8-1148	chr8	35014489	35014662	+	1	NA	Intergenic	L1PA16|LINE|L1	-78399	NM_080872	137970	Hs.238889	XM_005273404	ENSG00000156687	UNC5D	PRO34692|Unc5h4	unc-5 homolog D (C. elegans)	protein-coding
chr8-2244	chr8	127708684	127708857	+	1	NA	Intergenic	Intergenic	-138060	NM_174911	157638	Hs.741352	XM_005250798	ENSG00000168672	FAM84B	BCMP101|NSE2	family with sequence similarity 84: member B	protein-coding
chr6-2976	chr6	138279434	138279607	+	1	NA	Intergenic	Intergenic	-90151	NR_049793	100130476	Hs.598050	NR_049793	ENSG00000237499	RP11-356I2.4	-	uncharacterized LOC100130476	ncRNA
chr6-1215	chr6	137636159	137636332	+	1	NA	Intergenic	Intergenic	-95679	NM_000416	3459	Hs.520414	XM_005266958	ENSG00000027697	IFNGR1	CD119|IFNGR	interferon gamma receptor 1	protein-coding
chr2-2808	chr2	140355833	140356006	+	1	NA	Intergenic	Intergenic	701026	NR_033658	647012	Hs.639411	NR_033658		YY1P2	-	YY1 transcription factor pseudogene 2	pseudo
chr4-1585	chr4	118926288	118926461	+	1	NA	Intergenic	THE1C|LTR|ERVL-MaLR	-29125	NM_004784	9348	Hs.480596	XM_005263351	ENSG00000164100	NDST3	HSST3	N-deacetylase/N-sulfotransferase (heparan glucosaminyl) 3	protein-coding
chr12-3548	chr12	70488720	70488893	+	1	NA	Intergenic	MER45A|DNA|hAT-Tip100	-147967	NM_014515	4848	Hs.730666	NM_001199302	ENSG00000111596	CNOT2	CDC36|NOT2|NOT2H	CCR4-NOT transcription complex: subunit 2	protein-coding
chr19-27	chr19	32485371	32485544	+	1	NA	Intergenic	MLT1A0|LTR|ERVL-MaLR	-351056	NM_014910	22847	Hs.205392	XM_005258667	ENSG00000168813	ZNF507	-	zinc finger protein 507	protein-coding
chrX-221	chrX	72152980	72153153	+	1	NA	Intergenic	(GA)n|Simple_repeat|Simple_repeat	-4936	NR_034116	100129407	Hs.512473	NR_034117	ENSG00000204119	LINC00684	DMRTC1-AS1|RP1-172N19.1	long intergenic non-protein coding RNA 684	ncRNA
chr10-1152	chr10	58755551	58755724	+	1	NA	Intergenic	Intergenic	308681	NR_037490	100500834		NR_037490	ENSG00000264747	MIR3924	-	microRNA 3924	ncRNA
chr9-156	chr9	23835766	23835939	+	1	NA	Intergenic	Intergenic	-9790	NM_004432	1993	Hs.166109	XM_005251390	ENSG00000107105	ELAVL2	HEL-N1|HELN1|HUB	ELAV like neuron-specific RNA binding protein 2	protein-coding
chr6-269	chr6	49278787	49278960	+	1	NA	Intergenic	L1MCb|LINE|L1	152167	NM_000255	4594	Hs.485527	XM_005249143	ENSG00000146085	MUT	MCM	methylmalonyl CoA mutase	protein-coding
chr3-1149	chr3	135261463	135261636	+	1	NA	Intergenic	L1MC3|LINE|L1	-422965	NM_001190447	5523	Hs.518155	NM_001190447	ENSG00000073711	PPP2R3A	PPP2R3|PR130|PR72	protein phosphatase 2: regulatory subunit B'': alpha	protein-coding
chr13-2457	chr13	97748978	97749151	+	1	NA	Intergenic	MLT1J|LTR|ERVL-MaLR	-102461	NM_080818	27199	Hs.352218	XM_005254043	ENSG00000165621	OXGR1	GPR80|GPR99|P2RY15|P2Y15	oxoglutarate (alpha-ketoglutarate) receptor 1	protein-coding
chr13-714	chr13	65093385	65093558	+	1	NA	Intergenic	MSTC|LTR|ERVL-MaLR	-781321	NR_047011	100874157	Hs.735640	NR_047011	ENSG00000231061	LINC00395	RP11-473M10.2	long intergenic non-protein coding RNA 395	ncRNA
chr5-532	chr5	154820050	154820223	+	1	NA	Intergenic	Intergenic	426877	NM_001099293	285643	Hs.567824	NM_001099293	ENSG00000226650	KIF4B	-	kinesin family member 4B	protein-coding
chr8-85	chr8	50195516	50195689	+	1	NA	Intergenic	L1MEg|LINE|L1	210703	NM_001256597	492307	Hs.741050	NM_001007176	ENSG00000168333	C8orf22	-	chromosome 8 open reading frame 22	protein-coding
chr8-812	chr8	112290863	112291036	+	1	NA	Intergenic	Intergenic	-1303991	NM_014379	27012	Hs.13285	XM_005250866	ENSG00000164794	KCNV1	HNKA|KCNB3|KV2.3|KV8.1	potassium channel: subfamily V: member 1	protein-coding
chr7-343	chr7	110013462	110013635	+	1	NA	Intergenic	Intergenic	-413279	NR_003024	442720	Hs.535194	NR_003024	ENSG00000237064	EIF3IP1	RG208K23	eukaryotic translation initiation factor 3: subunit I pseudogene 1	pseudo
chr13-142	chr13	81450675	81450848	+	1	NA	Intergenic	L1MC4a|LINE|L1	-535676	NM_005842	10253	Hs.18676	XM_005266217	ENSG00000136158	SPRY2	hSPRY2	sprouty homolog 2 (Drosophila)	protein-coding
chr18-1591	chr18	20297665	20297838	+	1	NA	Intergenic	AluSx3|SINE|Alu	-215543	NM_002894	5932	Hs.546282	XM_005258325	ENSG00000101773	RBBP8	COM1|CTIP|JWDS|RIM|SAE2|SCKL2	retinoblastoma binding protein 8	protein-coding
chr21-621	chr21	18461105	18461278	+	1	NA	Intergenic	Intergenic	-350016	NR_037586	100505929	Hs.46707	NM_001005521	ENSG00000232560	C21orf37	-	chromosome 21 open reading frame 37	ncRNA
chr14-521	chr14	87247236	87247409	+	1	NA	Intergenic	Intergenic	-124799	NR_038445	283585	Hs.381998	NR_038445	ENSG00000258804	LOC283585	-	uncharacterized LOC283585	ncRNA
chr3-734	chr3	61342602	61342775	+	1	NA	Intergenic	Intergenic	-105556	NM_001166243	2272	Hs.655995	XM_005264951	ENSG00000189283	FHIT	AP3Aase|FRA3B	fragile histidine triad	protein-coding
chr5-124	chr5	61111816	61111989	+	1	NA	Intergenic	Intergenic	-80378	NR_105000	100506526	Hs.662277	XR_108602	ENSG00000251575	LOC100506526	-	uncharacterized LOC100506526	ncRNA
chr4-4540	chr4	166284412	166284585	+	1	NA	Intergenic	Intergenic	-15598	NM_001873	1363	Hs.75360	NM_001873	ENSG00000109472	CPE	-	carboxypeptidase E	protein-coding
chr4-305	chr4	134417444	134417617	+	1	NA	Intergenic	Intergenic	347061	NM_020815	57575	Hs.192859	NM_020815		PCDH10	OL-PCDH|PCDH19	protocadherin 10	protein-coding
chr2-6184	chr2	109616201	109616374	+	1	NA	Intergenic	Intergenic	-10460	NM_022336	10913	Hs.171971	NM_022336	ENSG00000135960	EDAR	DL|ECTD10A|ECTD10B|ED1R|ED3|ED5|EDA-A1R|EDA1R|EDA3|HRM1	ectodysplasin A receptor	protein-coding
chr1-1234	chr1	199257490	199257663	+	1	NA	Intergenic	Intergenic	-351019	NR_040073	100131234	Hs.711077	NR_040073		MIR181A1HG	RP11-31E23.1	MIR181A1 host gene (non-protein coding)	ncRNA
chr14-179	chr14	63128989	63129162	+	1	NA	Intergenic	L1MA8|LINE|L1	382880	NM_172375	27133	Hs.27043	NM_139318	ENSG00000140015	KCNH5	EAG2|H-EAG2|Kv10.2|hEAG2	potassium voltage-gated channel: subfamily H (eag-related): member 5	protein-coding
chr12-3509	chr12	68750791	68750964	+	1	NA	Intergenic	Intergenic	-24717	NM_020128	56890	Hs.655702	XM_005269026	ENSG00000111554	MDM1	-	Mdm1 nuclear protein homolog (mouse)	protein-coding
chr9-517	chr9	78472102	78472275	+	1	NA	Intergenic	LTR40b|LTR|ERVL	-33371	NM_006200	5125	Hs.368542	XM_005252039	ENSG00000099139	PCSK5	PC5|PC6|PC6A|SPC6|subtilase	proprotein convertase subtilisin/kexin type 5	protein-coding
chr7-72	chr7	123698702	123698875	+	1	NA	Intergenic	Intergenic	-25266	NM_001136002	730130	Hs.450249	NM_001136002	ENSG00000234224	TMEM229A	-	transmembrane protein 229A	protein-coding
chr11-4242	chr11	126991547	126991720	+	1	NA	Intergenic	MER6|DNA|TcMar-Tigger	118829	NR_040078	283165	Hs.730461	NM_173579	ENSG00000218109	KIRREL3-AS3	NCRNA00288|PRR10	KIRREL3 antisense RNA 3	ncRNA
chr3-1571	chr3	20869434	20869607	+	1	NA	Intergenic	L2c|LINE|L2	-577697	NR_002311	391518	Hs.543226	NR_002311	ENSG00000236380	VENTXP7	HPX42|VENTX1	VENT homeobox pseudogene 7	pseudo
chr22-144	chr22	31383024	31383197	+	1	NA	Intergenic	AluSx|SINE|Alu	17477	NR_002323	55000	Hs.554829	NR_002323		TUG1	LINC00080|NCRNA00080|TI-227H	taurine up-regulated 1 (non-protein coding)	ncRNA
chr11-117	chr11	106528311	106528484	+	1	NA	Intergenic	L1MEe|LINE|L1	360773	NM_000855	2977	Hs.24321	XM_005271530	ENSG00000152402	GUCY1A2	GC-SA2|GUC1A2	guanylate cyclase 1: soluble: alpha 2	protein-coding
chr13-228	chr13	55332028	55332201	+	1	NA	Intergenic	L1MC1|LINE|L1	-416474	NR_049804	100846996		NR_049804	ENSG00000264387	MIR5007	-	microRNA 5007	ncRNA
chr11-1757	chr11	109392155	109392328	+	1	NA	Intergenic	Intergenic	99396	NM_207645	399947	Hs.172982	XM_005271544	ENSG00000185742	C11orf87	LOH11CR1A|NEURIM1	chromosome 11 open reading frame 87	protein-coding
chr3-1895	chr3	66602818	66602991	+	1	NA	Intergenic	Intergenic	-52060	NM_015541	26018	Hs.518055	XM_005264724	ENSG00000144749	LRIG1	LIG-1|LIG1	leucine-rich repeats and immunoglobulin-like domains 1	protein-coding
chr5-154	chr5	101431609	101431782	+	1	NA	Intergenic	L1MB4|LINE|L1	200557	NM_180991	353189	Hs.127648	NM_180991	ENSG00000173930	SLCO4C1	OATP-H|OATP-M1|OATP4C1|OATPX|PRO2176|SLC21A20	solute carrier organic anion transporter family: member 4C1	protein-coding
chr6-3501	chr6	18082223	18082396	+	1	NA	Intergenic	Intergenic	40541	NM_198586	378884	Hs.348351	NM_198586	ENSG00000187566	NHLRC1	EPM2A|EPM2B|MALIN|bA204B7.2	NHL repeat containing E3 ubiquitin protein ligase 1	protein-coding
chr4-1065	chr4	44765971	44766144	+	1	NA	Intergenic	L1MB4|LINE|L1	-37407	NM_001270881	132789	Hs.619562	XM_005248051	ENSG00000163281	GNPDA2	GNP2|SB52	glucosamine-6-phosphate deaminase 2	protein-coding
chr9-1294	chr9	86721391	86721564	+	1	NA	Intergenic	MIR|SINE|MIR	125841	NM_024945	80010	Hs.726327	XM_005252211	ENSG00000178966	RMI1	BLAP75|C9orf76|FAAP75|RP11-346I8.1	RecQ mediated genome instability 1	protein-coding
chr16-1030	chr16	75805137	75805310	+	1	NA	Intergenic	Intergenic	123589	NM_018975	54386	Hs.301419	XR_243412	ENSG00000166848	TERF2IP	DRIP5|RAP1	telomeric repeat binding factor 2: interacting protein	protein-coding
chr5-7485	chr5	154731019	154731192	+	1	NA	Intergenic	L1MC1|LINE|L1	337846	NM_001099293	285643	Hs.567824	NM_001099293	ENSG00000226650	KIF4B	-	kinesin family member 4B	protein-coding
chr7-363	chr7	114474923	114475096	+	1	NA	Intergenic	MER5A|DNA|hAT-Charlie	-87199	NM_001166346	29969	Hs.741413	XM_005250300	ENSG00000135272	MDFIC	HIC	MyoD family inhibitor domain containing	protein-coding
chr4-3716	chr4	117662401	117662574	+	1	NA	Intergenic	HERVL40-int|LTR|ERVL	344248	NM_152402	133022	Hs.570737	NM_152402	ENSG00000174599	TRAM1L1	-	translocation associated membrane protein 1-like 1	protein-coding
chr10-331	chr10	9157103	9157276	+	1	NA	Intergenic	Intergenic	-160386	NR_108039	100507163	Hs.649223	XR_109006		LINC00709	-	long intergenic non-protein coding RNA 709	ncRNA
chr3-665	chr3	30309559	30309732	+	1	NA	Intergenic	MLT1K|LTR|ERVL-MaLR	-338348	NM_001024847	7048	Hs.604277	NM_001024847	ENSG00000163513	TGFBR2	AAT3|FAA3|LDS1B|LDS2B|MFS2|RIIC|TAAD2|TGFR-2|TGFbeta-RII	transforming growth factor: beta receptor II (70/80kDa)	protein-coding
chr3-4933	chr3	76151452	76151625	+	1	NA	Intergenic	MER33|DNA|hAT-Charlie	-317284	NM_001128223	100131827	Hs.556877	XM_005264710	ENSG00000227124	ZNF717	X17|ZNF838	zinc finger protein 717	protein-coding
chr12-3513	chr12	68862372	68862545	+	1	NA	Intergenic	Intergenic	-136298	NM_020128	56890	Hs.655702	XM_005269026	ENSG00000111554	MDM1	-	Mdm1 nuclear protein homolog (mouse)	protein-coding
chr3-511	chr3	162633428	162633601	+	1	NA	Intergenic	L1MA4|LINE|L1	387574	NR_033945	647107	Hs.408584	NR_033945	ENSG00000241369	LINC01192	CT64|RP11-10O22.2	long intergenic non-protein coding RNA 1192	ncRNA
chr15-197	chr15	38331688	38331861	+	1	NA	Intergenic	Intergenic	104318	NM_152453	145942	Hs.179646	XM_005254168	ENSG00000166069	TMCO5A	TMCO5	transmembrane and coiled-coil domains 5A	protein-coding
chr1-2264	chr1	114860833	114861006	+	1	NA	Intergenic	Intergenic	-164448	NM_001270805	148281	Hs.736999	XM_005270496	ENSG00000134207	SYT6	sytVI	synaptotagmin VI	protein-coding
chr3-4526	chr3	55395307	55395480	+	1	NA	Intergenic	Intergenic	120032	NM_001256105	7474	Hs.643085	NM_001256105	ENSG00000114251	WNT5A	hWNT5A	wingless-type MMTV integration site family: member 5A	protein-coding
chr1-2588	chr1	181826125	181826298	+	1	NA	Intergenic	Intergenic	204635	NM_001009992	127665	Hs.684328	NM_001009992	ENSG00000179930	ZNF648	-	zinc finger protein 648	protein-coding
chr5-1439	chr5	2527907	2528080	+	1	NA	Intergenic	L1MA6|LINE|L1	-215679	NR_104616	100506858	Hs.445071	XR_108581		LOC100506858	-	uncharacterized LOC100506858	ncRNA
chr4-6896	chr4	75749710	75749883	+	1	NA	Intergenic	MER5A|DNA|hAT-Charlie	-29915	NM_001729	685	Hs.710156	XM_005263190		BTC	-	betacellulin	protein-coding
chr10-1582	chr10	109981371	109981544	+	1	NA	Intergenic	Intergenic	-948957	NR_046928	100873762		NR_046928		RNU6-53P	RNU6-53	RNA: U6 small nuclear 53: pseudogene	snRNA
chr11-133	chr11	15833871	15834044	+	1	NA	Intergenic	L1M6|LINE|L1	157209	NR_106721	102464826		NR_106721		MIR6073	hsa-mir-6073	microRNA mir-6073	ncRNA
chr1-139	chr1	78910580	78910753	+	1	NA	Intergenic	MIR|SINE|MIR	-46061	NM_001039585	5737	Hs.654365	NM_000959	ENSG00000122420	PTGFR	FP	prostaglandin F receptor (FP)	protein-coding
chr15-185	chr15	36182763	36182936	+	1	NA	Intergenic	L2b|LINE|L2	-36207	NR_039735	100616293		NR_039735	ENSG00000265098	MIR4510	-	microRNA 4510	ncRNA
chr8-1369	chr8	67887882	67888055	+	1	NA	Intergenic	Intergenic	-13144	NM_001193502	100129654	Hs.120040	NM_001193502	ENSG00000261787	TCF24	TCF-24|bHLHa25	transcription factor 24	protein-coding
chr8-881	chr8	119910456	119910629	+	1	NA	Intergenic	Intergenic	53840	NM_002546	4982	Hs.81791	NM_002546	ENSG00000164761	TNFRSF11B	OCIF|OPG|TR1	tumor necrosis factor receptor superfamily: member 11b	protein-coding
chr7-1393	chr7	31530833	31531006	+	1	NA	Intergenic	Intergenic	-22765	NM_001257967	223075	Hs.224269	XM_005249661	ENSG00000180347	CCDC129	-	coiled-coil domain containing 129	protein-coding
chr7-488	chr7	13365990	13366163	+	1	NA	Intergenic	L1ME2|LINE|L1	639166	NM_005738	10124	Hs.245540	NM_001037164	ENSG00000122644	ARL4A	ARL4	ADP-ribosylation factor-like 4A	protein-coding
chr7-1121	chr7	10555560	10555733	+	1	NA	Intergenic	Intergenic	424166	NM_002489	4697	Hs.50098	NM_002489	ENSG00000189043	NDUFA4	CI-9k|CI-MLRQ|MLRQ	NADH dehydrogenase (ubiquinone) 1 alpha subcomplex: 4: 9kDa	protein-coding
chr4-4900	chr4	547732	547905	+	1	NA	Intergenic	L1ME2|LINE|L1	54830	NR_110293	54872	Hs.7099	XM_005272283	ENSG00000174227	PIGG	GPI7|LAS21|PRO4405|RLGS1930	phosphatidylinositol glycan anchor biosynthesis: class G	protein-coding
chr2-2032	chr2	40768523	40768696	+	1	NA	Intergenic	AluSx|SINE|Alu	-29035	NM_001112802	6546	Hs.744988	XM_005264512	ENSG00000183023	SLC8A1	NCX1	solute carrier family 8 (sodium/calcium exchanger): member 1	protein-coding
chr1-522	chr1	198750177	198750350	+	1	NA	Intergenic	A-rich|Low_complexity|Low_complexity	77847	NR_029612	406955		NR_029612	ENSG00000207975	MIR181B1	MIRN181B1	microRNA 181b-1	ncRNA
chr5-1538	chr5	17980508	17980681	+	1	NA	Intergenic	Intergenic	-593176	NR_033975	401177	Hs.508311	NR_033975	ENSG00000250822	LOC401177	-	uncharacterized LOC401177	ncRNA
chr16-241	chr16	20012909	20013082	+	1	NA	Intergenic	L2a|LINE|L2	72104	NM_001002911	124274	Hs.446875	XM_005255114		GPR139	GPRg1|PGR3	G protein-coupled receptor 139	protein-coding
chr7-1583	chr7	55653060	55653233	+	1	NA	Intergenic	Intergenic	-12947	NM_030796	81552	Hs.680358	XM_005271784	ENSG00000154978	VOPP1	ECOP|GASP	vesicular: overexpressed in cancer: prosurvival protein 1	protein-coding
chr6-2353	chr6	98629538	98629711	+	1	NA	Intergenic	L1MC3|LINE|L1	157218	NR_031579	100302164		NR_031579	ENSG00000238367	MIR2113	hsa-mir-2113	microRNA 2113	ncRNA
chr3-1978	chr3	76647579	76647752	+	1	NA	Intergenic	L1MD2|LINE|L1	-441628	NM_002942	6092	Hs.13305	XM_005264768	ENSG00000185008	ROBO2	SAX3	roundabout: axon guidance receptor: homolog 2 (Drosophila)	protein-coding
chr9-1382	chr9	107131785	107131958	+	1	NA	Intergenic	Intergenic	-134672	NM_001004485	138805	Hs.553602	NM_001004485	ENSG00000186881	OR13F1	OR9-6	olfactory receptor: family 13: subfamily F: member 1	protein-coding
chr5-5982	chr5	99289800	99289973	+	1	NA	Intergenic	AT_rich|Low_complexity|Low_complexity	434071	NR_027503	100133050	Hs.534796	NR_027503		LOC100133050	-	glucuronidase: beta pseudogene	pseudo
chr5-78	chr5	120699296	120699469	+	1	NA	Intergenic	L1MCc|LINE|L1	41138	NR_104999	102467226		NR_104999		LOC102467226	-	uncharacterized LOC102467226	ncRNA
chr2-6000	chr2	88447996	88448169	+	1	NA	Intergenic	L1MA5|LINE|L1	-20433	NM_001443	2168	Hs.380135	NM_001443	ENSG00000163586	FABP1	FABPL|L-FABP	fatty acid binding protein 1: liver	protein-coding
chr2-2501	chr2	81970808	81970981	+	1	NA	Intergenic	L1PA17|LINE|L1	-276825	NR_110161	100507201	Hs.98589	XR_109949		AC012075.2	-	uncharacterized LOC100507201	ncRNA
chr5-771	chr5	56021701	56021874	+	1	NA	Intergenic	Intergenic	-89112	NM_005921	4214	Hs.653654	XM_005248519	ENSG00000095015	MAP3K1	MAPKKK1|MEKK|MEKK 1|MEKK1|SRXY6	mitogen-activated protein kinase kinase kinase 1: E3 ubiquitin protein ligase	protein-coding
chr4-5202	chr4	22085381	22085554	+	1	NA	Intergenic	MLT1J1|LTR|ERVL-MaLR	-135094	NM_147182	80333	Hs.655705	XM_005248188	ENSG00000185774	KCNIP4	CALP|KCHIP4	Kv channel interacting protein 4	protein-coding
chr4-8087	chr4	111568652	111568825	+	1	NA	Intergenic	L1PREC2|LINE|L1	-5460	NM_001204399	5308	Hs.738484	XM_005263064	ENSG00000164093	PITX2	ARP1|Brx1|IDG2|IGDS|IGDS2|IHG2|IRID2|Otlx2|PTX2|RGS|RIEG|RIEG1|RS	paired-like homeodomain 2	protein-coding
chr4-2174	chr4	16473145	16473318	+	1	NA	Intergenic	L1MC4|LINE|L1	150422	NR_049865	100847063		NR_049865		MIR548AX	-	microRNA 548ax	ncRNA
chr15-241	chr15	51937098	51937271	+	1	NA	Intergenic	MIRb|SINE|MIR	-22218	NM_001174116	23312	Hs.511386	XM_005254255	ENSG00000104093	DMXL2	RC3	Dmx-like 2	protein-coding
chr9-1104	chr9	34843236	34843409	+	1	NA	Intergenic	Intergenic	-4740	NR_024481	389715	Hs.725618	NM_001126494		FAM205B	C9orf144	transmembrane protein C9orf144B pseudogene	pseudo
chr9-227	chr9	110424844	110425017	+	1	NA	Intergenic	L1M5|LINE|L1	-172884	NM_004235	9314	Hs.376206	XM_005252305	ENSG00000136826	KLF4	EZF|GKLF	Kruppel-like factor 4 (gut)	protein-coding
chr4-3549	chr4	109711075	109711248	+	1	NA	Intergenic	L1MA6|LINE|L1	-26927	NM_001146590	64850	Hs.106576	NM_001146590	ENSG00000164089	ETNPPL	AGXT2L1	ethanolamine-phosphate phospho-lyase	protein-coding
chr8-5158	chr8	119835880	119836053	+	1	NA	Intergenic	L2a|LINE|L2	128416	NM_002546	4982	Hs.81791	NM_002546	ENSG00000164761	TNFRSF11B	OCIF|OPG|TR1	tumor necrosis factor receptor superfamily: member 11b	protein-coding
chr1-156	chr1	89090492	89090665	+	1	NA	Intergenic	L1PREC2|LINE|L1	-59343	NM_006256	5586	Hs.440833	XM_005271031	ENSG00000065243	PKN2	PAK2|PRK2|PRKCL2|PRO2042|Pak-2	protein kinase N2	protein-coding
chr3-6060	chr3	106728585	106728758	+	1	NA	Intergenic	L1MA5|LINE|L1	230813	NR_028303	100302640	Hs.648607	NR_028303	ENSG00000242759	LINC00882	RP11-280F2.2	long intergenic non-protein coding RNA 882	ncRNA
chr5-7540	chr5	158071614	158071787	+	1	NA	Intergenic	L1PREC2|LINE|L1	-234920	NR_109888	101927697	Hs.483960	XR_245280		LOC101927697	-	uncharacterized LOC101927697	ncRNA
chr3-3672	chr3	6391905	6392078	+	1	NA	Intergenic	Intergenic	455144	NR_110123	101927347	Hs.602105	XR_245176	ENSG00000226258	AC069277.1	-	uncharacterized LOC101927347	ncRNA
chr20-51	chr20	4524761	4524934	+	1	NA	Intergenic	L1MA10|LINE|L1	-141949	NM_001080121	5621	Hs.721670	XM_005260757	ENSG00000171867	PRNP	ASCR|AltPrP|CD230|CJD|GSS|KURU|PRIP|PrP|PrP27-30|PrP33-35C|PrPc|p27-30	prion protein	protein-coding
chr12-1345	chr12	58986262	58986435	+	1	NA	Intergenic	Intergenic	326978	NM_001136051	121227	Hs.253736	NM_001136051	ENSG00000139263	LRIG3	LIG3	leucine-rich repeats and immunoglobulin-like domains 3	protein-coding
chr1-4844	chr1	97001347	97001520	+	1	NA	Intergenic	Intergenic	-185741	NM_021190	58155	Hs.743449	XM_005271084	ENSG00000117569	PTBP2	PTB|PTBLP|brPTB|nPTB|nPTB5|nPTB6|nPTB7|nPTB8	polypyrimidine tract binding protein 2	protein-coding
chr2-512	chr2	165507111	165507284	+	1	NA	Intergenic	L1MB3|LINE|L1	-28838	NM_004490	2888	Hs.411881	XM_005246477	ENSG00000115290	GRB14	-	growth factor receptor-bound protein 14	protein-coding
chr2-708	chr2	13332711	13332884	+	1	NA	Intergenic	MER44A|DNA|TcMar-Tigger	-185660	NR_038434	100506474	Hs.242196	XR_241245	ENSG00000225649	LOC100506474	-	uncharacterized LOC100506474	ncRNA
chr2-452	chr2	145883284	145883457	+	1	NA	Intergenic	L1MD1|LINE|L1	457837	NR_033870	401014	Hs.742290	NR_033870		TEX41	AC074093.1|DKFZp686O1327|LINC00953	testis expressed 41 (non-protein coding)	ncRNA
chr13-885	chr13	76836932	76837105	+	1	NA	Intergenic	Intergenic	391845	NM_001257995	729420	Hs.586820	NM_001257995	ENSG00000178734	C13orf45	-	chromosome 13 open reading frame 45	protein-coding
chr2-466	chr2	150747416	150747589	+	1	NA	Intergenic	L1ME3A|LINE|L1	-303173	NM_015702	27249	Hs.5324	NM_015702	ENSG00000168288	MMADHC	C2orf25|CL25022|cblD	methylmalonic aciduria (cobalamin deficiency) cblD type: with homocystinuria	protein-coding
chr2-8918	chr2	208234236	208234409	+	1	NA	Intergenic	Intergenic	-115283	NR_110283	101927865	Hs.622883	XR_241391	ENSG00000234902	AC007879.2	AC007879.5	uncharacterized LOC101927865	ncRNA
chr3-6544	chr3	127582669	127582842	+	1	NA	Intergenic	Intergenic	-40663	NM_001003794	11343	Hs.277035	XM_005247093	ENSG00000074416	MGLL	HU-K5|HUK5|MAGL|MGL	monoglyceride lipase	protein-coding
chr11-4123	chr11	114816411	114816584	+	1	NA	Intergenic	Intergenic	267298	NM_182495	120406	Hs.446760	XM_005271405	ENSG00000204361	NXPE2	FAM55B	neurexophilin and PC-esterase domain family: member 2	protein-coding
chr6-1380	chr6	8357793	8357966	+	1	NA	Intergenic	Intergenic	77914	NM_001142540	51000	Hs.285847	XM_005249155	ENSG00000124786	SLC35B3	C6orf196|PAPST2	solute carrier family 35 (adenosine 3'-phospho 5'-phosphosulfate transporter): member B3	protein-coding
chr8-748	chr8	101976516	101976689	+	1	NA	Intergenic	Intergenic	-10980	NM_003406	7534	Hs.492407	XM_005251060	ENSG00000164924	YWHAZ	14-3-3-zeta|HEL-S-3|HEL4|KCIP-1|YWHAD	tyrosine 3-monooxygenase/tryptophan 5-monooxygenase activation protein: zeta	protein-coding
chr1-461	chr1	188961241	188961414	+	1	NA	Intergenic	L2c|LINE|L2	1485431	NM_199051	339479	Hs.65765	XM_005245117	ENSG00000162670	BRINP3	DBCCR1L|DBCCR1L1|FAM5C	bone morphogenetic protein/retinoic acid inducible neural-specific 3	protein-coding
chr2-1805	chr2	16988458	16988631	+	1	NA	Intergenic	L1MEf|LINE|L1	-141411	NM_030797	81553	Hs.467769	XM_005262629	ENSG00000197872	FAM49A	-	family with sequence similarity 49: member A	protein-coding
chr6-4565	chr6	70106751	70106924	+	1	NA	Intergenic	L4|LINE|RTE	400211	NM_018368	55788	Hs.736005	NM_018368	ENSG00000168216	LMBRD1	C6orf209|LMBD1|MAHCF|NESI	LMBR1 domain containing 1	protein-coding
chr6-107	chr6	23139262	23139435	+	1	NA	Intergenic	Intergenic	569671	NM_138574	154150	Hs.629246	NM_138574	ENSG00000112273	HDGFL1	PWWP1|dJ309H15.1	hepatoma derived growth factor-like 1	protein-coding
chr12-360	chr12	15410638	15410811	+	1	NA	Intergenic	Intergenic	-36314	NM_001190726	85004	Hs.199487	NM_001190726	ENSG00000134533	RERG	-	RAS-like: estrogen-regulated: growth inhibitor	protein-coding
chr8-5425	chr8	133780476	133780649	+	1	NA	Intergenic	Intergenic	-7041	NM_001277196	51105	Hs.304362	XM_005250930	ENSG00000129292	PHF20L1	TDRD20B	PHD finger protein 20-like 1	protein-coding
chr2-379	chr2	76214313	76214486	+	1	NA	Intergenic	Intergenic	-276289	NM_001201335	6936	Hs.710597	XM_005264520	ENSG00000005436	GCFC2	C2orf3|DNABF|GCF|TCF9	GC-rich sequence DNA-binding factor 2	protein-coding
chr8-575	chr8	76417439	76417612	+	1	NA	Intergenic	MIR3|SINE|MIR	-34677	NM_004133	3174	Hs.241529	NM_004133	ENSG00000164749	HNF4G	NR2A2|NR2A3	hepatocyte nuclear factor 4: gamma	protein-coding
chr4-9590	chr4	145859471	145859644	+	1	NA	Intergenic	Intergenic	-159598	NM_002940	6059	Hs.12013	NM_001040876	ENSG00000164163	ABCE1	ABC38|OABP|RLI|RNASEL1|RNASELI|RNS4I	ATP-binding cassette: sub-family E (OABP): member 1	protein-coding
chr4-22	chr4	84716175	84716348	+	1	NA	Intergenic	(GA)n|Simple_repeat|Simple_repeat	258792	NM_032717	84803	Hs.99196	XM_005263314	ENSG00000138678	AGPAT9	AGPAT 10|AGPAT8|GPAT3|LPAAT-theta|MAG1	1-acylglycerol-3-phosphate O-acyltransferase 9	protein-coding
chr4-1143	chr4	61859066	61859239	+	1	NA	Intergenic	Intergenic	-503686	NM_015236	23284	Hs.570770	XM_005265660	ENSG00000150471	LPHN3	CIRL3|LEC3	latrophilin 3	protein-coding
chr2-8892	chr2	206976858	206977031	+	1	NA	Intergenic	MLT1G|LTR|ERVL-MaLR	4351	NR_033248	100329109	Hs.356055	NR_033248		GCSHP3	-	glycine cleavage system protein H (aminomethyl carrier) pseudogene 3	pseudo
chr10-3573	chr10	107915050	107915223	+	1	NA	Intergenic	Intergenic	1009329	NM_001206570	114815	Hs.591915	XM_005269473	ENSG00000108018	SORCS1	hSorCS	sortilin-related VPS10 domain containing receptor 1	protein-coding
chr13-2249	chr13	87430908	87431081	+	1	NA	Intergenic	L1PA10|LINE|L1	840000	NR_039722	100616182		NR_039722	ENSG00000266052	MIR4500	-	microRNA 4500	ncRNA
chr5-1851	chr5	42344636	42344809	+	1	NA	Intergenic	L1MA4A|LINE|L1	-79154	NM_000163	2690	Hs.688223	XM_005248288	ENSG00000112964	GHR	GHBP	growth hormone receptor	protein-coding
chr2-910	chr2	61160541	61160714	+	1	NA	Intergenic	L1MA8|LINE|L1	51876	NM_002908	5966	Hs.631886	XM_005264470	ENSG00000162924	REL	C-Rel	v-rel avian reticuloendotheliosis viral oncogene homolog	protein-coding
chr10-411	chr10	33376207	33376380	+	1	NA	Intergenic	Intergenic	-129001	NM_002211	3688	Hs.643813	XM_005252448	ENSG00000150093	ITGB1	CD29|FNRB|GPIIA|MDF2|MSK12|VLA-BETA|VLAB	integrin: beta 1 (fibronectin receptor: beta polypeptide: antigen CD29 includes MDF2: MSK12)	protein-coding
chr3-2585	chr3	109573209	109573382	+	1	NA	Intergenic	MLT1A|LTR|ERVL-MaLR	444459	NM_001145553	401082	Hs.477089	NM_001145553		FLJ25363	RP11-702L6.4	uncharacterized LOC401082	ncRNA
chr13-1424	chr13	53838449	53838622	+	1	NA	Intergenic	Intergenic	235660	NM_006418	10562	Hs.508113	NM_006418	ENSG00000102837	OLFM4	GC1|GW112|OLM4|OlfD|UNQ362|bA209J19.1|hGC-1|hOLfD	olfactomedin 4	protein-coding
chr3-2680	chr3	116343741	116343914	+	1	NA	Intergenic	L1MA3|LINE|L1	-84807	NR_015391	285194	Hs.120364	NR_015391		TUSC7	LINC00902|LSAMP-AS1|LSAMP-AS3|NCRNA00295|RP11-115O13.1	tumor suppressor candidate 7 (non-protein coding)	ncRNA
chr6-5904	chr6	109041073	109041246	+	1	NA	Intergenic	Intergenic	-31697	NR_033376	387111	Hs.520310	NR_033376	ENSG00000203801	LINC00222	C6orf181|NCRNA00222|dJ354J5.2	long intergenic non-protein coding RNA 222	ncRNA
chr2-8647	chr2	195376540	195376713	+	1	NA	Intergenic	ERVL-E-int|LTR|ERVL	167634	NR_110222	101927406	Hs.385793	XR_241369	ENSG00000225539	AC018799.1	-	uncharacterized LOC101927406	ncRNA
chr7-1488	chr7	41853606	41853779	+	1	NA	Intergenic	MIR|SINE|MIR	-110987	NM_002192	3624	Hs.583348	NM_002192		INHBA	EDF|FRP	inhibin: beta A	protein-coding
chr1-388	chr1	106907346	106907519	+	1	NA	Intergenic	Intergenic	-691834	NM_018137	55170	Hs.26006	NM_018137	ENSG00000198890	PRMT6	HRMT1L6	protein arginine methyltransferase 6	protein-coding
chr4-141	chr4	161699814	161699987	+	1	NA	Intergenic	Intergenic	1385285	NM_020116	56884	Hs.32452	NM_001128427	ENSG00000168843	FSTL5	-	follistatin-like 5	protein-coding
chr4-387	chr4	20096385	20096558	+	1	NA	Intergenic	Intergenic	-158715	NM_001289135	9353	Hs.29802	XM_005248211	ENSG00000145147	SLIT2	SLIL3|Slit-2	slit homolog 2 (Drosophila)	protein-coding
chr11-398	chr11	29014060	29014233	+	1	NA	Intergenic	Intergenic	-515052	NR_107035	102466876		NR_107035		MIR8068	hsa-mir-8068	microRNA mir-8068	ncRNA
chr2-4505	chr2	23030689	23030862	+	1	NA	Intergenic	MIRb|SINE|MIR	-577522	NM_052920	114818	Hs.130593	NM_025067	ENSG00000119771	KLHL29	KBTBD9	kelch-like family member 29	protein-coding
chr2-1051	chr2	109041458	109041631	+	1	NA	Intergenic	Intergenic	-24032	NR_028063	9648	Hs.469630	NM_181453	ENSG00000135968	GCC2	GCC185|RANBP2L4|REN53	GRIP and coiled-coil domain containing 2	protein-coding
chr6-594	chr6	25200916	25201089	+	1	NA	Intergenic	MIRc|SINE|MIR	-62383	NR_027626	8418	Hs.484918	NR_002174		CMAHP	CMAH|CSAH	cytidine monophospho-N-acetylneuraminic acid hydroxylase: pseudogene	pseudo
chr7-1343	chr7	23711717	23711890	+	1	NA	Intergenic	Intergenic	-7945	NM_001127364	340277	Hs.592178	XM_005249738	ENSG00000188732	FAM221A	C7orf46	family with sequence similarity 221: member A	protein-coding
chr2-1433	chr2	184477100	184477273	+	1	NA	Intergenic	L1MA8|LINE|L1	488104	NM_001287585	129401	Hs.180591	XM_005246284	ENSG00000163002	NUP35	MP-44|MP44|NP44|NUP53	nucleoporin 35kDa	protein-coding
chr7-865	chr7	109132205	109132378	+	1	NA	Intergenic	Intergenic	467978	NR_003024	442720	Hs.535194	NR_003024	ENSG00000237064	EIF3IP1	RG208K23	eukaryotic translation initiation factor 3: subunit I pseudogene 1	pseudo
chr10-223	chr10	58432749	58432922	+	1	NA	Intergenic	Intergenic	-311802	NM_001005413	11130	Hs.591363	XM_005269463	ENSG00000122952	ZWINT	HZwint-1|KNTC2AP|ZWINT1	ZW10 interacting kinetochore protein	protein-coding
chr7-588	chr7	31204965	31205138	+	1	NA	Intergenic	L1MC4|LINE|L1	112976	NM_001199636	117	Hs.377783	XM_005249618	ENSG00000078549	ADCYAP1R1	PAC1|PAC1R|PACAPR|PACAPRI	adenylate cyclase activating polypeptide 1 (pituitary) receptor type I	protein-coding
chr13-1635	chr13	62719177	62719350	+	1	NA	Intergenic	MSTB|LTR|ERVL-MaLR	-115583	NR_046995	100874143	Hs.552684	XR_245440		LINC00358	-	long intergenic non-protein coding RNA 358	ncRNA
chr8-1303	chr8	61567106	61567279	+	1	NA	Intergenic	Intergenic	-24131	NM_017780	55636	Hs.733236	XM_005251266	ENSG00000171316	CHD7	HH5|IS3|KAL5	chromodomain helicase DNA binding protein 7	protein-coding
chr18-709	chr18	26791249	26791422	+	1	NA	Intergenic	Intergenic	-1033891	NM_001792	1000	Hs.606106	XM_005258181	ENSG00000170558	CDH2	CD325|CDHN|CDw325|NCAD	cadherin 2: type 1: N-cadherin (neuronal)	protein-coding
chr15-99	chr15	55491901	55492074	+	1	NA	Intergenic	L1MEd|LINE|L1	-2757	NM_016304	51187	Hs.274772	NM_016304		RSL24D1	C15orf15|HRP-L30-iso|L30|RLP24|RPL24|RPL24L|TVAS3	ribosomal L24 domain containing 1	protein-coding
chr12-782	chr12	90140615	90140788	+	1	NA	Intergenic	L1ME2z|LINE|L1	37970	NR_028138	338758	Hs.601766	NR_028138	ENSG00000271614	LINC00936	RP11-591N1.1	long intergenic non-protein coding RNA 936	ncRNA
chr8-1348	chr8	65307756	65307929	+	1	NA	Intergenic	Intergenic	16137	NR_029669	406908		NR_029669	ENSG00000207816	MIR124-2	MIRN124-2|MIRN124A2	microRNA 124-2	ncRNA
chr11-1144	chr11	37869596	37869769	+	1	NA	Intergenic	Intergenic	-1249854	NM_001243786	5897	Hs.714519	NM_000536	ENSG00000175097	RAG2	RAG-2	recombination activating gene 2	protein-coding
chr4-2158	chr4	14547897	14548070	+	1	NA	Intergenic	L1ME2|LINE|L1	434392	NR_033931	152742	Hs.135435	NR_033931	ENSG00000248698	LINC01085	RP11-341G5.3	long intergenic non-protein coding RNA 1085	ncRNA
chr2-1373	chr2	174550258	174550431	+	1	NA	Intergenic	MER20B|DNA|hAT-Charlie	278602	NM_001017371	6670	Hs.531587	XM_005246801	ENSG00000172845	SP3	SPR2	Sp3 transcription factor	protein-coding
chrX-100	chrX	121121231	121121404	+	1	NA	Intergenic	Intergenic	939856	NM_012084	2747	Hs.368538	NM_012084	ENSG00000182890	GLUD2	GDH2|GLUDP1	glutamate dehydrogenase 2	protein-coding
chr11-2371	chr11	27339706	27339879	+	1	NA	Intergenic	Intergenic	45002	NM_030771	91057	Hs.143733	NM_030771	ENSG00000109881	CCDC34	NY-REN-41|RAMA3	coiled-coil domain containing 34	protein-coding
chr16-358	chr16	62358936	62359109	+	1	NA	Intergenic	Intergenic	-288284	NM_001796	1006	Hs.368322	XM_005255759	ENSG00000150394	CDH8	Nbla04261	cadherin 8: type 2	protein-coding
chr14-568	chr14	25013824	25013997	+	1	NA	Intergenic	L1MA1|LINE|L1	31555	NM_001911	1511	Hs.421724	NM_001911	ENSG00000100448	CTSG	CATG|CG	cathepsin G	protein-coding
chr5-1840	chr5	41513166	41513339	+	1	NA	Intergenic	MLT2C2|LTR|ERVL	-2523	NM_001005473	345557	Hs.145404	XM_005248297	ENSG00000182836	PLCXD3	-	phosphatidylinositol-specific phospholipase C: X domain containing 3	protein-coding
chr4-879	chr4	12578148	12578321	+	1	NA	Intergenic	MIR3|SINE|MIR	907754	NM_004249	9364	Hs.656060	XM_005248215	ENSG00000157869	RAB28	CORD18	RAB28: member RAS oncogene family	protein-coding
chr4-1182	chr4	64264999	64265172	+	1	NA	Intergenic	Intergenic	1010092	NM_001010874	253017	Hs.227752	XM_005265662		TECRL	GPSN2L|SRD5A2L2|TERL	trans-2,3-enoyl-CoA reductase-like	protein-coding
chr3-3643	chr3	3364484	3364657	+	1	NA	Intergenic	MER5A1|DNA|hAT-Charlie	-143170	NM_001173482	51185	Hs.18925	XM_005265202	ENSG00000113851	CRBN	MRT2|MRT2A	cereblon	protein-coding
chr4-4875	chr4	187910200	187910373	+	1	NA	Intergenic	THE1B|LTR|ERVL-MaLR	-265300	NM_005245	2195	Hs.481371	XM_005262834	ENSG00000083857	FAT1	CDHF7|CDHR8|FAT|ME5|hFat1	FAT atypical cadherin 1	protein-coding
chr15-498	chr15	39795916	39796089	+	1	NA	Intergenic	L2b|LINE|L2	-77277	NM_003246	7057	Hs.164226	NM_003246		THBS1	THBS|THBS-1|TSP|TSP-1|TSP1	thrombospondin 1	protein-coding
chr1-1766	chr1	79877327	79877500	+	1	NA	Intergenic	Intergenic	-404919	NM_022159	64123	Hs.132314	NM_022159	ENSG00000162618	ELTD1	ETL|KPG_003	EGF: latrophilin and seven transmembrane domain containing 1	protein-coding
chr4-384	chr4	19824831	19825004	+	1	NA	Intergenic	Intergenic	-430269	NM_001289135	9353	Hs.29802	XM_005248211	ENSG00000145147	SLIT2	SLIL3|Slit-2	slit homolog 2 (Drosophila)	protein-coding
chr21-99	chr21	24266298	24266471	+	1	NA	Intergenic	Intergenic	490771	NR_040254	266917	Hs.145622	NR_040254	ENSG00000228592	D21S2088E	AP000459.4	D21S2088E	ncRNA
chr19-121	chr19	33364945	33365118	+	1	NA	Intergenic	AluJr|SINE|Alu	-4349	NM_014270	11136	Hs.743345	XM_005258468	ENSG00000021488	SLC7A9	BAT1|CSNU3	solute carrier family 7 (amino acid transporter light chain: bo,+ system): member 9	protein-coding
chr8-872	chr8	118277747	118277920	+	1	NA	Intergenic	Intergenic	130497	NM_001172814	169026	Hs.532270	XM_005250809	ENSG00000164756	SLC30A8	ZNT8|ZnT-8	solute carrier family 30 (zinc transporter): member 8	protein-coding
chr5-4051	chr5	27546903	27547076	+	1	NA	Intergenic	Intergenic	74591	NR_038848	643401	Hs.533212	NR_038848	ENSG00000250337	LINC01021	RP11-46C20.1	long intergenic non-protein coding RNA 1021	ncRNA
chr2-280	chr2	4510769	4510942	+	1	NA	Intergenic	MER6B|DNA|TcMar-Tigger	192956	NR_034134	727982	Hs.444391	NR_034134	ENSG00000231532	AC022311.1	-	uncharacterized LOC727982	ncRNA
chr2-342	chr2	51733671	51733844	+	1	NA	Intergenic	L1PBa|LINE|L1	-474084	NM_001135659	9378	Hs.637685	XM_005264642	ENSG00000179915	NRXN1	Hs.22998|PTHSL2|SCZD17	neurexin 1	protein-coding
chr9-1312	chr9	89278481	89278654	+	1	NA	Intergenic	Arthur1|DNA|hAT-Tip100	283536	NM_002048	2619	Hs.65029	NM_002048	ENSG00000180447	GAS1	-	growth arrest-specific 1	protein-coding
chr2-4947	chr2	45325819	45325992	+	1	NA	Intergenic	Intergenic	-89364	NM_016932	10736	Hs.101937	XM_005264100	ENSG00000170577	SIX2	-	SIX homeobox 2	protein-coding
chr6-5501	chr6	98420169	98420342	+	1	NA	Intergenic	MLT2B4|LTR|ERVL	-52151	NR_031579	100302164		NR_031579	ENSG00000238367	MIR2113	hsa-mir-2113	microRNA 2113	ncRNA
chr5-1289	chr5	127278269	127278442	+	1	NA	Intergenic	Intergenic	140410	NR_015360	644873	Hs.340623	NR_015360	ENSG00000245937	LINC01184	-	long intergenic non-protein coding RNA 1184	ncRNA
chr16-1110	chr16	86432628	86432801	+	1	NA	Intergenic	MLT1L|LTR|ERVL-MaLR	-53430	NR_024406	732275	Hs.735593	XR_243423	ENSG00000168367	LINC00917	RP11-158I3.2	long intergenic non-protein coding RNA 917	ncRNA
chr14-2483	chr14	63773231	63773404	+	1	NA	Intergenic	L1PB1|LINE|L1	12275	NM_145171	122876	Hs.375028	NM_145171		GPHB5	B5|GPB5|ZLUT1	glycoprotein hormone beta 5	protein-coding
chr1-3809	chr1	64167654	64167827	+	1	NA	Intergenic	Intergenic	-71949	NM_005012	4919	Hs.128753	NM_001083592	ENSG00000185483	ROR1	NTRKR1|dJ537F10.1	receptor tyrosine kinase-like orphan receptor 1	protein-coding
chr8-1824	chr8	101469069	101469242	+	1	NA	Intergenic	MIR|SINE|MIR	74165	NR_039681	100616451		NR_039681	ENSG00000265599	MIR4471	-	microRNA 4471	ncRNA
chr2-4221	chr2	7315047	7315220	+	1	NA	Intergenic	(TCTA)n|Simple_repeat|Simple_repeat	-97123	NR_110252	101929452		XR_241259	ENSG00000223884	AC019048.1	-	uncharacterized LOC101929452	ncRNA
chr13-407	chr13	90348913	90349086	+	1	NA	Intergenic	Intergenic	-132333	NR_046991	100874139	Hs.742173	NR_046991		LINC00353	RP11-75N6.2	long intergenic non-protein coding RNA 353	ncRNA
chr17-438	chr17	7279784	7279957	+	1	NA	Intergenic	L1ME1|LINE|L1	-4422	NM_001251902	8711	Hs.739114	NM_001251902	ENSG00000174292	TNK1	-	tyrosine kinase: non-receptor: 1	protein-coding
chr9-230	chr9	113982254	113982427	+	1	NA	Intergenic	L1ME4a|LINE|L1	51153	NR_106989	102465800		NR_106989		MIR7702	hsa-mir-7702	microRNA mir-7702	ncRNA
chrX-125	chrX	8377205	8377378	+	1	NA	Intergenic	Intergenic	-55579	NM_001001888	425054	Hs.534814	XM_005274523	ENSG00000205642	VCX3B	VCX-C|VCXC	variable charge: X-linked 3B	protein-coding
chr12-1333	chr12	55444050	55444223	+	1	NA	Intergenic	Intergenic	30408	NM_021191	58158	Hs.591024	NM_021191	ENSG00000123307	NEUROD4	ATH-3|ATH3|Atoh3|MATH-3|bHLHa4	neuronal differentiation 4	protein-coding
chr5-6468	chr5	109444380	109444553	+	1	NA	Intergenic	Intergenic	225584	NR_033175	100289673	Hs.368405	NR_033175		LOC100289673	-	phosphoglycerate mutase family member 5 pseudogene	pseudo
chr21-83	chr21	16486053	16486226	+	1	NA	Intergenic	Intergenic	-49014	NM_003489	8204	Hs.155017	XM_005261062	ENSG00000180530	NRIP1	RIP140	nuclear receptor interacting protein 1	protein-coding
chr5-3353	chr5	156336748	156336921	+	1	NA	Intergenic	MIRb|SINE|MIR	53431	NM_138379	91937	Hs.334907	NM_001146726	ENSG00000145850	TIMD4	SMUCKLER|TIM4	T-cell immunoglobulin and mucin domain containing 4	protein-coding
chr8-613	chr8	82889940	82890113	+	1	NA	Intergenic	Intergenic	-135506	NM_022133	64089	Hs.492121	XM_005251282	ENSG00000104497	SNX16	-	sorting nexin 16	protein-coding
chr2-2208	chr2	56029289	56029462	+	1	NA	Intergenic	Intergenic	-108331	NM_033109	87178	Hs.388733	XM_005264629	ENSG00000138035	PNPT1	COXPD13|DFNB70|OLD35|PNPASE|old-35	polyribonucleotide nucleotidyltransferase 1	protein-coding
chr4-1280	chr4	78233747	78233920	+	1	NA	Intergenic	Intergenic	155477	NM_004354	901	Hs.740456	XM_005263336	ENSG00000138764	CCNG2	-	cyclin G2	protein-coding
chr17-42	chr17	13307997	13308170	+	1	NA	Intergenic	L2a|LINE|L2	197160	NM_006042	9955	Hs.462270	NM_006042	ENSG00000153976	HS3ST3A1	30ST3A1|3OST3A1	heparan sulfate (glucosamine) 3-O-sulfotransferase 3A1	protein-coding
chr11-1545	chr11	97719721	97719894	+	1	NA	Intergenic	Intergenic	-228913	NR_107016	102465857		NR_107016		MIR7976	hsa-mir-7976	microRNA mir-7976	ncRNA
chr3-4508	chr3	53988716	53988889	+	1	NA	Intergenic	GA-rich|Low_complexity|Low_complexity	-62814	NM_021237	58515	Hs.640242	NM_021237	ENSG00000113811	SELK	HSPC297|SelK	selenoprotein K	protein-coding
chr3-6694	chr3	137676754	137676927	+	1	NA	Intergenic	L1MC5|LINE|L1	-40817	NM_001002026	51208	Hs.655324	NM_001002026	ENSG00000066405	CLDN18	SFTA5|SFTPJ	claudin 18	protein-coding
chr8-535	chr8	66381338	66381511	+	1	NA	Intergenic	Intergenic	93476	NR_033893	286186	Hs.449427	NR_033893	ENSG00000254081	LOC286186	-	uncharacterized LOC286186	ncRNA
chr13-728	chr13	65852151	65852324	+	1	NA	Intergenic	MLT1F|LTR|ERVL-MaLR	-1540087	NR_047011	100874157	Hs.735640	NR_047011	ENSG00000231061	LINC00395	RP11-473M10.2	long intergenic non-protein coding RNA 395	ncRNA
chr3-647	chr3	28173901	28174074	+	1	NA	Intergenic	Intergenic	-109136	NM_182523	152100	Hs.444724	XM_005264895		CMC1	C3orf68	C-x(9)-C motif containing 1	protein-coding
chr11-3824	chr11	101687721	101687894	+	1	NA	Intergenic	THE1C|LTR|ERVL-MaLR	-97938	NM_020802	57562	Hs.156352	XM_005271627	ENSG00000110318	KIAA1377	-	KIAA1377	protein-coding
chr5-3235	chr5	141465893	141466066	+	1	NA	Intergenic	Intergenic	-22344	NM_030571	80762	Hs.653510	NM_030571	ENSG00000131507	NDFIP1	N4WBP5	Nedd4 family interacting protein 1	protein-coding
chr1-658	chr1	64837607	64837780	+	1	NA	Intergenic	MIR|SINE|MIR	-98782	NM_020925	57685	Hs.443891	NM_020925	ENSG00000158966	CACHD1	RP4-655E10.1	cache domain containing 1	protein-coding
chr8-120	chr8	91483244	91483417	+	1	NA	Intergenic	Intergenic	134960	NR_104062	101937451	Hs.583685	NR_104062		LINC01030	-	long intergenic non-protein coding RNA 1030	ncRNA
chr5-7491	chr5	154883381	154883554	+	1	NA	Intergenic	L1MEe|LINE|L1	490208	NM_001099293	285643	Hs.567824	NM_001099293	ENSG00000226650	KIF4B	-	kinesin family member 4B	protein-coding
chr20-166	chr20	6118721	6118894	+	1	NA	Intergenic	Intergenic	-14617	NM_017671	55612	Hs.472054	NM_017671	ENSG00000101311	FERMT1	C20orf42|DTGCU2|KIND1|UNC112A|URP1	fermitin family member 1	protein-coding
chr17-153	chr17	59523867	59524040	+	1	NA	Intergenic	MIR|SINE|MIR	-9853	NM_018488	9496	Hs.143907	XM_005257835	ENSG00000121075	TBX4	SPS	T-box 4	protein-coding
chr3-8286	chr3	188832826	188832999	+	1	NA	Intergenic	Intergenic	-56850	NM_198485	285386	Hs.729544	XM_005247382	ENSG00000188001	TPRG1	FAM79B	tumor protein p63 regulated 1	protein-coding
chr4-426	chr4	33031338	33031511	+	1	NA	Intergenic	MIRb|SINE|MIR	2309388	NM_032457	5099	Hs.479439	XM_005248163	ENSG00000169851	PCDH7	BH-Pcdh|BHPCDH	protocadherin 7	protein-coding
chr1-3008	chr1	208924508	208924681	+	1	NA	Intergenic	MER5B|DNA|hAT-Charlie	-506930	NM_025179	5362	Hs.497626	XM_005273164	ENSG00000076356	PLXNA2	OCT|PLXN2	plexin A2	protein-coding
chr3-3222	chr3	164281644	164281817	+	1	NA	Intergenic	Intergenic	514552	NM_001041	6476	Hs.429596	NM_001041	ENSG00000090402	SI	-	sucrase-isomaltase (alpha-glucosidase)	protein-coding
chr3-6637	chr3	132712737	132712910	+	1	NA	Intergenic	Intergenic	-44308	NM_001136469	66000	Hs.191616	XM_005247725	ENSG00000144868	TMEM108	CT124	transmembrane protein 108	protein-coding
chr1-321	chr1	79770446	79770619	+	1	NA	Intergenic	Intergenic	-298038	NM_022159	64123	Hs.132314	NM_022159	ENSG00000162618	ELTD1	ETL|KPG_003	EGF: latrophilin and seven transmembrane domain containing 1	protein-coding
chr11-51	chr11	2076938	2077111	+	1	NA	Intergenic	Intergenic	-57960	NR_002196	283120	Hs.533566	NR_002196	ENSG00000130600	H19	ASM|ASM1|BWS|D11S813E|LINC00008|NCRNA00008|PRO2605|WT2	H19: imprinted maternally expressed transcript (non-protein coding)	ncRNA
chr5-381	chr5	91452130	91452303	+	1	NA	Intergenic	THE1C|LTR|ERVL-MaLR	-773068	NM_020801	57561	Hs.24684	NM_020801	ENSG00000113369	ARRDC3	TLIMP	arrestin domain containing 3	protein-coding
chr20-155	chr20	2207695	2207868	+	1	NA	Intergenic	Intergenic	20208	NM_001287682	388780	Hs.132163	XM_005260905		LOC388780	-	uncharacterized LOC388780	protein-coding
chr3-387	chr3	105803295	105803468	+	1	NA	Intergenic	Intergenic	-215495	NM_170662	868	Hs.430589	XM_005247852	ENSG00000114423	CBLB	Cbl-b|RNF56	Cbl proto-oncogene B: E3 ubiquitin protein ligase	protein-coding
chr5-630	chr5	23748240	23748413	+	1	NA	Intergenic	L1MEe|LINE|L1	240603	NM_020227	56979	Hs.283096	NM_020227	ENSG00000164256	PRDM9	MEISETZ|MSBP3|PFM6|PRMD9|ZNF899	PR domain containing 9	protein-coding
chr9-1476	chr9	121360896	121361069	+	1	NA	Intergenic	Intergenic	770756	NM_014618	1620	Hs.532316	XM_005251758	ENSG00000078725	BRINP1	DBC1|DBCCR1|FAM5A	bone morphogenetic protein/retinoic acid inducible neural-specific 1	protein-coding
chr5-2509	chr5	92706358	92706531	+	1	NA	Intergenic	L1ME2|LINE|L1	200054	NR_015369	441094	Hs.457407	NR_015369	ENSG00000237187	NR2F1-AS1	-	NR2F1 antisense RNA 1	ncRNA
chr5-43	chr5	29608084	29608257	+	1	NA	Intergenic	Intergenic	-212088	NR_104628	101929681	Hs.549659	XR_241753		LOC101929681	-	uncharacterized LOC101929681	ncRNA
chr14-395	chr14	48769819	48769992	+	1	NA	Intergenic	L1M4|LINE|L1	-505689	NR_039996	100506433	Hs.547419	NR_039996	ENSG00000259129	LINC00648	RP11-479H16.1	long intergenic non-protein coding RNA 648	ncRNA
chr6-5861	chr6	106866615	106866788	+	1	NA	Intergenic	LTR9|LTR|ERV1	-93007	NM_001286111	9474	Hs.486063	XM_005267231	ENSG00000057663	ATG5	APG5|APG5-LIKE|APG5L|ASP|hAPG5	autophagy related 5	protein-coding
chr2-4253	chr2	9774433	9774606	+	1	NA	Intergenic	Intergenic	-3336	NM_006826	10971	Hs.74405	XM_005246148	ENSG00000134308	YWHAQ	14-3-3|1C5|HS1	tyrosine 3-monooxygenase/tryptophan 5-monooxygenase activation protein: theta	protein-coding
chr17-108	chr17	28568597	28568770	+	1	NA	Intergenic	Intergenic	-5698	NM_001045	6532	Hs.134662	XM_005258025	ENSG00000108576	SLC6A4	5-HTT|5-HTTLPR|5HTT|HTT|OCD1|SERT|SERT1|hSERT	solute carrier family 6 (neurotransmitter transporter): member 4	protein-coding
chr4-2059	chr4	180119741	180119914	+	1	NA	Intergenic	Intergenic	-1290738	NR_108092	101928656	Hs.508131	XR_244766		LINC01099	-	long intergenic non-protein coding RNA 1099	ncRNA
chr7-2119	chr7	111311331	111311504	+	1	NA	Intergenic	MLT1L|LTR|ERVL-MaLR	-108845	NM_001244606	83943	Hs.731706	XM_005250629	ENSG00000184903	IMMP2L	IMMP2L-IT1|IMP2|IMP2-LIKE	IMP2 inner mitochondrial membrane peptidase-like (S. cerevisiae)	protein-coding
chr21-342	chr21	20896008	20896181	+	1	NA	Intergenic	Intergenic	-763965	NR_109925	101927797	Hs.551743	XR_244295		AL109763.2	-	uncharacterized LOC101927797	ncRNA
chr1-3709	chr1	60691858	60692031	+	1	NA	Intergenic	T-rich|Low_complexity|Low_complexity	-152503	NM_152377	127795	Hs.47385	NM_152377	ENSG00000162598	C1orf87	-	chromosome 1 open reading frame 87	protein-coding
chr6-337	chr6	78984767	78984940	+	1	NA	Intergenic	Intergenic	584481	NM_001282136	101928601		NM_001282136		MEI4	-	meiosis-specific 4 homolog (S. cerevisiae)	protein-coding
chr2-116	chr2	181490987	181491160	+	1	NA	Intergenic	Intergenic	-65757	NR_104322	101669767		XR_241356		SCHLAP1	LINC00913|PCAT11|PCAT114	SWI/SNF complex antagonist associated with prostate cancer 1 (non-protein coding)	ncRNA
chr1-254	chr1	234813408	234813581	+	1	NA	Intergenic	MIR|SINE|MIR	-46294	NR_038856	100506810	Hs.586634	NR_038856	ENSG00000227630	LINC01132	RP4-781K5.8	long intergenic non-protein coding RNA 1132	ncRNA
chr7-218	chr7	22653820	22653993	+	1	NA	Intergenic	L2b|LINE|L2	50951	NR_038393	100506178	Hs.668122	XR_242058	ENSG00000232759	AC002480.3	-	uncharacterized LOC100506178	ncRNA
chr6-1016	chr6	103285356	103285529	+	1	NA	Intergenic	Intergenic	1438582	NM_021956	2898	Hs.98262	XM_005266945	ENSG00000164418	GRIK2	EAA4|GLR6|GLUK6|GLUR6|GluK2|MRT6	glutamate receptor: ionotropic: kainate 2	protein-coding
chr12-218	chr12	63580729	63580902	+	1	NA	Intergenic	L1MA7|LINE|L1	-34226	NM_000706	552	Hs.2131	XM_005269002		AVPR1A	AVPR V1a|AVPR1|V1aR	arginine vasopressin receptor 1A	protein-coding
chr12-1996	chr12	92870308	92870481	+	1	NA	Intergenic	MLT1A0|LTR|ERVL-MaLR	-48471	NM_001025232	574016	Hs.551199	NM_001025232	ENSG00000205057	CLLU1OS	-	chronic lymphocytic leukemia up-regulated 1 opposite strand	protein-coding
chr1-3409	chr1	30357638	30357811	+	1	NA	Intergenic	MER66-int|LTR|ERV1	794697	NM_001195001	10076	Hs.19718	XM_005245710	ENSG00000060656	PTPRU	FMI|PCP-2|PTP|PTP-J|PTP-PI|PTP-RO|PTPPSI|PTPRO|PTPU2|R-PTP-PSI|R-PTP-U|hPTP-J	protein tyrosine phosphatase: receptor type: U	protein-coding
chr12-1560	chr12	74752110	74752283	+	1	NA	Intergenic	L1MC3|LINE|L1	-65786	NR_038300	100507377	Hs.738728	NR_038300	ENSG00000251138	RP11-81H3.2	-	uncharacterized LOC100507377	ncRNA
chr12-411	chr12	23557109	23557282	+	1	NA	Intergenic	L1MA9|LINE|L1	180350	NM_178010	6660	Hs.657542	XM_005253479	ENSG00000134532	SOX5	L-SOX5|L-SOX5B|L-SOX5F|RP11-444D3.1	SRY (sex determining region Y)-box 5	protein-coding
chr3-4231	chr3	33003298	33003471	+	1	NA	Intergenic	L1ME2|LINE|L1	10319	NM_005508	1233	Hs.184926	NM_005508		CCR4	CC-CKR-4|CD194|CKR4|CMKBR4|ChemR13|HGCN:14099|K5-5	chemokine (C-C motif) receptor 4	protein-coding
chr4-10461	chr4	171264613	171264786	+	1	NA	Intergenic	Intergenic	-253162	NM_001286683	51166	Hs.529735	XM_005263044	ENSG00000109576	AADAT	KAT2|KATII	aminoadipate aminotransferase	protein-coding
chr8-295	chr8	91421105	91421278	+	1	NA	Intergenic	L1M3|LINE|L1	187476	NR_051989	100874052	Hs.571514	NR_051989	ENSG00000253394	LINC00534	RP11-1058B10.1	long intergenic non-protein coding RNA 534	ncRNA
chr13-1862	chr13	69624696	69624869	+	1	NA	Intergenic	L1PA15-16|LINE|L1	-165326	NR_038878	338862		NR_038878		LINC00550	-	long intergenic non-protein coding RNA 550	ncRNA
chr4-1491	chr4	107464042	107464215	+	1	NA	Intergenic	L1PA13|LINE|L1	-175537	NM_001195138	100507096	Hs.722750	NM_001195138		GIMD1	-	GIMAP family P-loop NTPase domain containing 1	protein-coding
chr5-3370	chr5	160510818	160510991	+	1	NA	Intergenic	L1MC3|LINE|L1	-145272	NR_027111	285629	Hs.554279	NR_027111	ENSG00000253417	RP11-109J4.1	-	uncharacterized LOC285629	ncRNA
chr15-781	chr15	81750446	81750619	+	1	NA	Intergenic	L1PB4|LINE|L1	-84115	NM_001080532	342125	Hs.253489	XM_005254339		TMC3	-	transmembrane channel-like 3	protein-coding
chr13-1531	chr13	58717197	58717370	+	1	NA	Intergenic	Intergenic	511495	NM_001040429	27253	Hs.106511	XM_005266357	ENSG00000118946	PCDH17	PCDH68|PCH68	protocadherin 17	protein-coding
chr12-2769	chr12	27025433	27025606	+	1	NA	Intergenic	Intergenic	-39389	NM_002223	3709	Hs.512235	NM_002223	ENSG00000123104	ITPR2	IP3R2	inositol 1,4,5-trisphosphate receptor: type 2	protein-coding
chr5-929	chr5	85655337	85655510	+	1	NA	Intergenic	L1MCc|LINE|L1	77162	NR_003719	285622	Hs.449272	NR_003719		NBPF22P	-	neuroblastoma breakpoint family: member 22: pseudogene	pseudo
chr21-467	chr21	9473229	9473402	+	1	NA	Intergenic	GA-rich|Low_complexity|Low_complexity	-352516	NR_037421	100500862		NR_037421		MIR3648	-	microRNA 3648	ncRNA
chr2-106	chr2	156451589	156451762	+	1	NA	Intergenic	L1MB7|LINE|L1	659756	NR_110249	101929378	Hs.171192	XR_241334		AC093375.1	-	uncharacterized LOC101929378	ncRNA
chr3-3550	chr3	187720769	187720942	+	1	NA	Intergenic	MIRb|SINE|MIR	-150807	NM_001167672	4026	Hs.720220	XM_005247444	ENSG00000145012	LPP	-	LIM domain containing preferred translocation partner in lipoma	protein-coding
chr12-4623	chr12	97782808	97782981	+	1	NA	Intergenic	Intergenic	-75904	NR_024037	196475	Hs.652568	XR_245900	ENSG00000255794	RMST	LINC00054|NCRMS|NCRNA00054	rhabdomyosarcoma 2 associated transcript (non-protein coding)	ncRNA
chr19-156	chr19	58832976	58833149	+	1	NA	Intergenic	Intergenic	-5322	NM_181846	342945	Hs.388162	XM_005258865	ENSG00000182318	ZSCAN22	HKR2|ZNF50	zinc finger and SCAN domain containing 22	protein-coding
chr6-427	chr6	113285927	113286100	+	1	NA	Intergenic	L1MD2|LINE|L1	617482	NM_001013734	442247	Hs.448264	NM_001013734	ENSG00000251258	RFPL4B	RNF211|RP11-506B6.6	ret finger protein-like 4B	protein-coding
chr2-2548	chr2	86571518	86571691	+	1	NA	Intergenic	MamRep137|DNA|TcMar?	-6399	NM_001164730	65055	Hs.368884	XM_005264502	ENSG00000068615	REEP1	C2orf23|HMN5B|SPG31	receptor accessory protein 1	protein-coding
chr18-576	chr18	6636544	6636717	+	1	NA	Intergenic	Intergenic	125216	NM_001243517	100130480	Hs.646267	NM_001243517	ENSG00000265944	C18orf64	-	chromosome 18 open reading frame 64	protein-coding
chr2-1172	chr2	143083392	143083565	+	1	NA	Intergenic	Intergenic	-194209	NM_018557	53353	Hs.656461	NM_018557	ENSG00000168702	LRP1B	LRP-DIT|LRPDIT	low density lipoprotein receptor-related protein 1B	protein-coding
chr2-267	chr2	204559777	204559950	+	1	NA	Intergenic	Intergenic	-11334	NM_006139	940	Hs.443123	XM_005246969	ENSG00000178562	CD28	Tp44	CD28 molecule	protein-coding
chr11-1640	chr11	102141261	102141434	+	1	NA	Intergenic	Intergenic	-46833	NM_182962	330	Hs.127799	XM_005271534	ENSG00000023445	BIRC3	AIP1|API2|CIAP2|HAIP1|HIAP1|MALT2|MIHC|RNF49|c-IAP2	baculoviral IAP repeat containing 3	protein-coding
chr9-1690	chr9	7781595	7781768	+	1	NA	Intergenic	Intergenic	18117	NM_033428	90871	Hs.7517	XM_005251628	ENSG00000137038	TMEM261	C9orf123	transmembrane protein 261	protein-coding
chr11-2164	chr11	21609120	21609293	+	1	NA	Intergenic	Intergenic	-605515	NM_213599	203859	Hs.154329	XM_005252820	ENSG00000171714	ANO5	GDD1|LGMD2L|TMEM16E	anoctamin 5	protein-coding
chr1-840	chr1	97037902	97038075	+	1	NA	Intergenic	Intergenic	-149186	NM_021190	58155	Hs.743449	XM_005271084	ENSG00000117569	PTBP2	PTB|PTBLP|brPTB|nPTB|nPTB5|nPTB6|nPTB7|nPTB8	polypyrimidine tract binding protein 2	protein-coding
chr9-2631	chr9	37634015	37634188	+	1	NA	Intergenic	HAL1|LINE|L1	-16950	NM_014907	22844	Hs.163990	NM_014907	ENSG00000070601	FRMPD1	FRMD2	FERM and PDZ domain containing 1	protein-coding
chr18-480	chr18	65589497	65589670	+	1	NA	Intergenic	Intergenic	-405617	NM_032160	92126	Hs.124673	NM_032160	ENSG00000171451	DSEL	C18orf4	dermatan sulfate epimerase-like	protein-coding
chr1-1718	chr1	75414079	75414252	+	1	NA	Intergenic	THE1B|LTR|ERVL-MaLR	-179953	NM_001001933	431707	Hs.403934	NM_001001933	ENSG00000162624	LHX8	LHX7	LIM homeobox 8	protein-coding
chr5-1444	chr5	6925418	6925591	+	1	NA	Intergenic	Intergenic	-97471	NR_036242	100422999		NR_036242		MIR4278	-	microRNA 4278	ncRNA
chr4-2064	chr4	180736270	180736443	+	1	NA	Intergenic	Intergenic	1343945	NR_033918	728081	Hs.535735	NR_033918	ENSG00000248197	LINC00290	NCRNA00290|RP11-810C20.1	long intergenic non-protein coding RNA 290	ncRNA
chr10-3893	chr10	131090443	131090616	+	1	NA	Intergenic	L1MA8|LINE|L1	-174924	NM_002412	4255	Hs.501522	XM_005252682		MGMT	-	O-6-methylguanine-DNA methyltransferase	protein-coding
chr7-2153	chr7	113702242	113702415	+	1	NA	Intergenic	MIR3|SINE|MIR	-24036	NR_033766	93986	Hs.282787	NM_001172766	ENSG00000128573	FOXP2	CAGH44|SPCH1|TNRC10	forkhead box P2	protein-coding
chr14-1355	chr14	106463349	106463522	+	1	NA	Intergenic	Intergenic	-25078	NR_002224	8755	Hs.662288	NR_002224	ENSG00000233988	ADAM6	C14orf96|tMDCIV	ADAM metallopeptidase domain 6: pseudogene	pseudo
chr4-1726	chr4	135199965	135200138	+	1	NA	Intergenic	Intergenic	-77149	NM_001114734	132430	Hs.49889	NM_001114734	ENSG00000254535	PABPC4L	-	poly(A) binding protein: cytoplasmic 4-like	protein-coding
chr12-58	chr12	22100979	22101152	+	1	NA	Intergenic	L1MA9|LINE|L1	-11438	NM_020297	10060	Hs.732701	XM_005253284	ENSG00000069431	ABCC9	ABC37|ATFB12|CANTU|CMD1O|SUR2	ATP-binding cassette: sub-family C (CFTR/MRP): member 9	protein-coding
chr11-140	chr11	22606975	22607148	+	1	NA	Intergenic	Intergenic	40325	NM_022725	2188	Hs.632151	NM_022725	ENSG00000183161	FANCF	FAF	Fanconi anemia: complementation group F	protein-coding
chr10-559	chr10	67125623	67125796	+	1	NA	Intergenic	Intergenic	540425	NR_001446	305	Hs.591361	NR_001446		ANXA2P3	ANX2L3|ANX2P3|LIP2|LPC2C	annexin A2 pseudogene 3	pseudo
chr4-7520	chr4	94893360	94893533	+	1	NA	Intergenic	Intergenic	143369	NM_005172	474	Hs.532680	NM_005172	ENSG00000172238	ATOH1	ATH1|HATH1|MATH-1|bHLHa14	atonal homolog 1 (Drosophila)	protein-coding
chr15-82	chr15	37926016	37926189	+	1	NA	Intergenic	Intergenic	-301354	NM_152453	145942	Hs.179646	XM_005254168	ENSG00000166069	TMCO5A	TMCO5	transmembrane and coiled-coil domains 5A	protein-coding
chr10-2979	chr10	71946302	71946475	+	1	NA	Intergenic	L1ME4a|LINE|L1	-16104	NM_001142648	56681	Hs.499960	XM_005269984	ENSG00000079332	SAR1A	SAR1|SARA1|Sara|masra2	SAR1 homolog A (S. cerevisiae)	protein-coding
chr1-353	chr1	88362073	88362246	+	1	NA	Intergenic	Intergenic	-524822	NR_038324	100505768	Hs.125247	NR_038324	ENSG00000227290	RP4-544H6.2	-	uncharacterized LOC100505768	ncRNA
chr1-6259	chr1	189486483	189486656	+	1	NA	Intergenic	L1PA10|LINE|L1	960189	NM_199051	339479	Hs.65765	XM_005245117	ENSG00000162670	BRINP3	DBCCR1L|DBCCR1L1|FAM5C	bone morphogenetic protein/retinoic acid inducible neural-specific 3	protein-coding
chr6-1094	chr6	116936526	116936699	+	1	NA	Intergenic	Intergenic	-1029	NM_001010892	345895	Hs.625134	NM_001010892	ENSG00000111834	RSPH4A	CILD11|RSHL3|RSPH6B|dJ412I7.1	radial spoke head 4 homolog A (Chlamydomonas)	protein-coding
chr6-3911	chr6	47370117	47370290	+	1	NA	Intergenic	Intergenic	-75321	NM_012120	23607	Hs.485518	XM_005248976	ENSG00000198087	CD2AP	CMS	CD2-associated protein	protein-coding
chr3-7372	chr3	160896135	160896308	+	1	NA	Intergenic	Intergenic	-42877	NM_015938	51068	Hs.598836	XM_005247511	ENSG00000169251	NMD3	-	NMD3 ribosome export adaptor	protein-coding
chr16-1076	chr16	79513676	79513849	+	1	NA	Intergenic	MIRb|SINE|MIR	120859	NM_005360	4094	Hs.134859	NM_001031804	ENSG00000178573	MAF	CCA4|c-MAF	v-maf avian musculoaponeurotic fibrosarcoma oncogene homolog	protein-coding
chr7-131	chr7	97200900	97201073	+	1	NA	Intergenic	Intergenic	-160284	NM_003182	6863	Hs.2563	NM_003182	ENSG00000006128	TAC1	Hs.2563|NK2|NKNA|NPK|TAC2	tachykinin: precursor 1	protein-coding
chr2-700	chr2	7221324	7221497	+	1	NA	Intergenic	MER58B|DNA|hAT-Charlie	-3400	NR_110252	101929452		XR_241259	ENSG00000223884	AC019048.1	-	uncharacterized LOC101929452	ncRNA
chr5-3440	chr5	164541449	164541622	+	1	NA	Intergenic	Intergenic	644251	NR_105065	102546299	Hs.437730	NR_105065		LOC102546299	-	uncharacterized LOC102546299	ncRNA
chr4-1189	chr4	64866238	64866411	+	1	NA	Intergenic	Intergenic	408853	NM_001010874	253017	Hs.227752	XM_005265662		TECRL	GPSN2L|SRD5A2L2|TERL	trans-2,3-enoyl-CoA reductase-like	protein-coding
chr3-472	chr3	147657226	147657399	+	1	NA	Intergenic	Intergenic	530132	NM_003412	7545	Hs.647962	NM_003412	ENSG00000152977	ZIC1	ZIC|ZNF201	Zic family member 1	protein-coding
chr9-206	chr9	88418707	88418880	+	1	NA	Intergenic	L2c|LINE|L2	-2123	NR_029410	389765	Hs.715986	NR_029410		LOC389765	-	kinesin family member 27 pseudogene	pseudo
chr4-4453	chr4	160908557	160908730	+	1	NA	Intergenic	Intergenic	719646	NM_014247	9693	Hs.744884	XM_005263358	ENSG00000109756	RAPGEF2	CNrasGEF|NRAPGEP|PDZ-GEF1|PDZGEF1|RA-GEF|RA-GEF-1|Rap-GEP|nRap GEP	Rap guanine nucleotide exchange factor (GEF) 2	protein-coding
chr8-593	chr8	79009832	79010005	+	1	NA	Intergenic	MIRb|SINE|MIR	-418417	NM_181839	5569	Hs.732129	NM_006823	ENSG00000171033	PKIA	PRKACN1	protein kinase (cAMP-dependent: catalytic) inhibitor alpha	protein-coding
chr18-1099	chr18	60365742	60365915	+	1	NA	Intergenic	L1ME3|LINE|L1	-16843	NM_194449	23239	Hs.465337	NM_194449	ENSG00000081913	PHLPP1	PHLPP|PLEKHE1|SCOP	PH domain and leucine rich repeat protein phosphatase 1	protein-coding
chr1-3418	chr1	32179859	32180032	+	1	NA	Intergenic	MIR3|SINE|MIR	-10178	NM_001856	1307	Hs.368921	XM_005270481	ENSG00000084636	COL16A1	447AA	collagen: type XVI: alpha 1	protein-coding
chr1-5387	chr1	117413286	117413459	+	1	NA	Intergenic	L2a|LINE|L2	-39316	NM_020440	5738	Hs.418093	NM_020440	ENSG00000134247	PTGFRN	CD315|CD9P-1|EWI-F|FPRP|SMAP-6	prostaglandin F2 receptor inhibitor	protein-coding
chr4-1210	chr4	66671387	66671560	+	1	NA	Intergenic	MLT1C|LTR|ERVL-MaLR	-135261	NM_001281767	2044	Hs.654492	XM_005265650	ENSG00000145242	EPHA5	CEK7|EHK-1|EHK1|EK7|HEK7|TYRO4	EPH receptor A5	protein-coding
chr4-4743	chr4	178221908	178222081	+	1	NA	Intergenic	MER20|DNA|hAT-Charlie	-8996	NM_018248	55247	Hs.405467	NM_018248	ENSG00000109674	NEIL3	FGP2|FPG2|NEI3|hFPG2|hNEI3	nei endonuclease VIII-like 3 (E. coli)	protein-coding
chr16-775	chr16	60829140	60829313	+	1	NA	Intergenic	MER61A|LTR|ERV1	-435560	NM_001282301	729159		XM_001129515		LOC729159	-	UPF0607 protein ENSP00000381418-like	protein-coding
chr6-1386	chr6	8919308	8919481	+	1	NA	Intergenic	L2b|LINE|L2	266953	NR_004855	728655	Hs.214343	NR_004855	ENSG00000251164	HULC	HCCAT1|LINC00078|NCRNA00078	hepatocellular carcinoma up-regulated long non-coding RNA	ncRNA
chr5-2248	chr5	81258689	81258862	+	1	NA	Intergenic	Intergenic	-9068	NM_031482	83734	Hs.713698	XM_005248610	ENSG00000152348	ATG10	APG10|APG10L|pp12616	autophagy related 10	protein-coding
chr8-4026	chr8	87200606	87200779	+	1	NA	Intergenic	MLT1A0|LTR|ERVL-MaLR	41911	NM_138817	157724	Hs.149095	XM_005250804	ENSG00000164893	SLC7A13	AGT-1|AGT1|XAT2	solute carrier family 7 (anionic amino acid transporter): member 13	protein-coding
chr10-128	chr10	65260968	65261141	+	1	NA	Intergenic	Intergenic	-20068	NM_001001330	221035	Hs.499833	XM_005269620	ENSG00000165476	REEP3	C10orf74	receptor accessory protein 3	protein-coding
chr15-691	chr15	63176457	63176630	+	1	NA	Intergenic	Intergenic	60388	NR_029709	406965		NR_029709		MIR190A	MIR190|MIRN190|hsa-mir-190a|miR-190	microRNA 190a	ncRNA
chr5-431	chr5	104477303	104477476	+	1	NA	Intergenic	Intergenic	42215	NR_000039	9366	Hs.158296	NR_000039	ENSG00000232159	RAB9BP1	RAB9P1	RAB9B: member RAS oncogene family pseudogene 1	pseudo
chr14-869	chr14	46236653	46236826	+	1	NA	Intergenic	Intergenic	-296622	NR_102701	100506412	Hs.207545	NR_102699	ENSG00000258700	LINC00871	-	long intergenic non-protein coding RNA 871	ncRNA
chr2-247	chr2	186738050	186738223	+	1	NA	Intergenic	Intergenic	-132933	NR_110217	101927196	Hs.244783	XR_241362	ENSG00000226747	AC007966.1	-	uncharacterized LOC101927196	ncRNA
chr6-328	chr6	71099746	71099919	+	1	NA	Intergenic	L1ME3B|LINE|L1	-23274	NM_020819	57579	Hs.211700	XM_005248743	ENSG00000082269	FAM135A	KIAA1411	family with sequence similarity 135: member A	protein-coding
chr8-1522	chr8	80741374	80741547	+	1	NA	Intergenic	Intergenic	-61363	NM_012258	23462	Hs.234434	XM_005251187	ENSG00000164683	HEY1	BHLHb31|CHF2|HERP2|HESR1|HRT-1|OAF1|hHRT1	hes-related family bHLH transcription factor with YRPW motif 1	protein-coding
chr5-5162	chr5	77095560	77095733	+	1	NA	Intergenic	L1MC1|LINE|L1	-23462	NM_004607	6902	Hs.291212	XM_005248585	ENSG00000171530	TBCA	-	tubulin folding cofactor A	protein-coding
chr7-4660	chr7	97239421	97239594	+	1	NA	Intergenic	Intergenic	-121763	NM_003182	6863	Hs.2563	NM_003182	ENSG00000006128	TAC1	Hs.2563|NK2|NKNA|NPK|TAC2	tachykinin: precursor 1	protein-coding
chr14-85	chr14	23005177	23005350	+	1	NA	Intergenic	Intergenic	52879	NM_001344	1603	Hs.82890	NM_001344	ENSG00000129562	DAD1	OST2	defender against cell death 1	protein-coding
chr11-308	chr11	128178836	128179009	+	1	NA	Intergenic	Intergenic	213282	NM_005238	2113	Hs.369438	XM_005271428	ENSG00000134954	ETS1	ETS-1|EWSR2	v-ets avian erythroblastosis virus E26 oncogene homolog 1	protein-coding
chr7-281	chr7	83467072	83467245	+	1	NA	Intergenic	Intergenic	-188680	NM_012431	9723	Hs.528721	NM_001178129	ENSG00000170381	SEMA3E	M-SEMAH|M-SemaK|SEMAH|coll-5	sema domain: immunoglobulin domain (Ig): short basic domain: secreted: (semaphorin) 3E	protein-coding
chr12-527	chr12	55664983	55665156	+	1	NA	Intergenic	L1MA9|LINE|L1	23946	NM_001005493	283365	Hs.554555	NM_001005493	ENSG00000188324	OR6C6	-	olfactory receptor: family 6: subfamily C: member 6	protein-coding
chr18-3077	chr18	76113829	76114002	+	1	NA	Intergenic	L1MEc|LINE|L1	-408233	NR_104127	101927715	Hs.737756	XR_245488		LINC01029	-	long intergenic non-protein coding RNA 1029	ncRNA
chr14-895	chr14	47082227	47082400	+	1	NA	Intergenic	Intergenic	38714	NM_080746	140801	Hs.308332	XM_005267350	ENSG00000165496	RPL10L	RPL10_5_1358	ribosomal protein L10-like	protein-coding
chr11-88	chr11	80066307	80066480	+	1	NA	Intergenic	Tigger3b|DNA|TcMar-Tigger	-914699	NM_001098816	26011	Hs.213087	XM_005273900	ENSG00000149256	TENM4	Doc4|ODZ4|TNM4|Ten-M4	teneurin transmembrane protein 4	protein-coding
chr6-2592	chr6	114668951	114669124	+	1	NA	Intergenic	Intergenic	-284997	NM_153612	222537	Hs.645477	XM_005266862	ENSG00000249853	HS3ST5	3-OST-5|3OST5|HS3OST5|NBLA04021	heparan sulfate (glucosamine) 3-O-sulfotransferase 5	protein-coding
chr9-3554	chr9	129084737	129084910	+	1	NA	Intergenic	AluJr4|SINE|Alu	-4299	NM_001011703	89853	Hs.162659	XM_005252297	ENSG00000196814	MVB12B	C9orf28|FAM125B	multivesicular body subunit 12B	protein-coding
chr8-1066	chr8	23714495	23714668	+	1	NA	Intergenic	Intergenic	-2262	NM_003155	6781	Hs.25590	XM_005273621	ENSG00000159167	STC1	STC	stanniocalcin 1	protein-coding
chr2-480	chr2	156399740	156399913	+	1	NA	Intergenic	Intergenic	711605	NR_110249	101929378	Hs.171192	XR_241334		AC093375.1	-	uncharacterized LOC101929378	ncRNA
chr2-1067	chr2	119540124	119540297	+	1	NA	Intergenic	Intergenic	65548	NM_001426	2019	Hs.271977	NM_001426	ENSG00000163064	EN1	-	engrailed homeobox 1	protein-coding
chr11-1351	chr11	82526131	82526304	+	1	NA	Intergenic	MIRc|SINE|MIR	-81312	NM_175885	220382	Hs.448218	NM_175885	ENSG00000182103	FAM181B	-	family with sequence similarity 181: member B	protein-coding
chr4-1831	chr4	147953136	147953309	+	1	NA	Intergenic	Intergenic	-86189	NM_031956	83894	Hs.378893	XM_005263269	ENSG00000137473	TTC29	NYD-SP14|TBPP2A	tetratricopeptide repeat domain 29	protein-coding
chr1-1308	chr1	223590674	223590847	+	1	NA	Intergenic	L1ME3A|LINE|L1	24046	NM_152610	164127	Hs.192090	NM_152610	ENSG00000178395	C1orf65	RP11-76K24.1	chromosome 1 open reading frame 65	protein-coding
chr12-1607	chr12	77556384	77556557	+	1	NA	Intergenic	Intergenic	-97111	NM_203394	144455	Hs.416375	NM_203394	ENSG00000165891	E2F7	-	E2F transcription factor 7	protein-coding
chr6-670	chr6	49720013	49720186	+	1	NA	Intergenic	L1PREC2|LINE|L1	-7932	NM_006061	10321	Hs.404466	NM_001190986	ENSG00000096006	CRISP3	Aeg2|CRISP-3|CRS3|SGP28|dJ442L6.3	cysteine-rich secretory protein 3	protein-coding
chr6-1541	chr6	32964285	32964458	+	1	NA	Intergenic	L1MC4|LINE|L1	13017	NM_002119	3111	Hs.631991	XM_005249047	ENSG00000204252	HLA-DOA	HLA-DNA|HLA-DZA|HLADZ	major histocompatibility complex: class II: DO alpha	protein-coding
chr10-882	chr10	26054170	26054343	+	1	NA	Intergenic	Intergenic	113616	NR_108067	101929052	Hs.128298	XR_242737		LINC00836	-	long intergenic non-protein coding RNA 836	ncRNA
chr10-1405	chr10	85667204	85667377	+	1	NA	Intergenic	LTR69|LTR|ERVL	-231894	NM_014394	27069	Hs.352656	XM_005269699	ENSG00000165678	GHITM	DERP2|HSPC282|MICS1|PTD010|TMBIM5	growth hormone inducible transmembrane protein	protein-coding
chr2-2898	chr2	143873412	143873585	+	1	NA	Intergenic	L1MA8|LINE|L1	-13400	NM_018460	55843	Hs.171011	XM_005263714	ENSG00000075884	ARHGAP15	BM046	Rho GTPase activating protein 15	protein-coding
chr13-326	chr13	71841463	71841636	+	1	NA	Intergenic	L1ME3A|LINE|L1	252277	NR_047699	100885781	Hs.372660	NR_047699	ENSG00000226846	LINC00348	RP11-77P3.1	long intergenic non-protein coding RNA 348	ncRNA
chr1-647	chr1	62005885	62006058	+	1	NA	Intergenic	Intergenic	-113942	NR_073400	414927	Hs.371864	NR_073400		MGC34796	-	sepiapterin reductase (7,8-dihydrobiopterin:NADP+ oxidoreductase) pseudogene	pseudo
chr4-2126	chr4	11570976	11571149	+	1	NA	Intergenic	Intergenic	-140526	NM_005114	9957	Hs.605349	XM_005248221		HS3ST1	3OST|3OST1	heparan sulfate (glucosamine) 3-O-sulfotransferase 1	protein-coding
chr5-1826	chr5	40296296	40296469	+	1	NA	Intergenic	Intergenic	243990	NR_104633	102467077	Hs.148993	NR_104633		LINC00603	-	long intergenic non-protein coding RNA 603	ncRNA
chr3-461	chr3	145087852	145088025	+	1	NA	Intergenic	Intergenic	791343	NM_000935	5352	Hs.477866	XM_005247535	ENSG00000152952	PLOD2	LH2|TLH	procollagen-lysine: 2-oxoglutarate 5-dioxygenase 2	protein-coding
chr5-350	chr5	84041097	84041270	+	1	NA	Intergenic	Intergenic	-360499	NM_001278642	10085	Hs.482730	NM_001278642	ENSG00000164176	EDIL3	DEL1	EGF-like repeats and discoidin I-like domains 3	protein-coding
chr4-1984	chr4	168792574	168792747	+	1	NA	Intergenic	Intergenic	-221027	NM_007193	11199	Hs.188401	NM_007193	ENSG00000109511	ANXA10	ANX14	annexin A10	protein-coding
chr13-223	chr13	54074604	54074777	+	1	NA	Intergenic	Intergenic	-314863	NR_047488	100861552	Hs.224691	NR_047488	ENSG00000261517	LINC00558	RP11-474J1.1	long intergenic non-protein coding RNA 558	ncRNA
chr11-1404	chr11	86628668	86628841	+	1	NA	Intergenic	Intergenic	37685	NM_012193	8322	Hs.591968	XM_005274341	ENSG00000174804	FZD4	CD344|EVR1|FEVR|FZD4S|Fz-4|Fz4|FzE4|GPCR|hFz4	frizzled family receptor 4	protein-coding
chr4-2441	chr4	34182480	34182653	+	1	NA	Intergenic	LTR41|LTR|ERVL	2063412	NM_015230	116984	Hs.479451	XM_005262638	ENSG00000047365	ARAP2	CENTD1|PARX	ArfGAP with RhoGAP domain: ankyrin repeat and PH domain 2	protein-coding
chr8-11	chr8	60660385	60660558	+	1	NA	Intergenic	L1ME3A|LINE|L1	533482	NM_004056	767	Hs.654388	NM_004056		CA8	CA-VIII|CALS|CAMRQ3|CARP	carbonic anhydrase VIII	protein-coding
chrX-153	chrX	28152286	28152459	+	1	NA	Intergenic	MER90|LTR|ERV1	-152807	NM_001017930	139425	Hs.447365	NM_001017930	ENSG00000226372	DCAF8L1	WDR42B	DDB1 and CUL4 associated factor 8-like 1	protein-coding
chr14-510	chr14	85167769	85167942	+	1	NA	Intergenic	L1PA11|LINE|L1	-692367	NR_102737	100996280	Hs.742397	NR_102737	ENSG00000259107	LINC00911	-	long intergenic non-protein coding RNA 911	ncRNA
chr10-701	chr10	115151174	115151347	+	1	NA	Intergenic	MIRb|SINE|MIR	-159329	NM_001177660	3026	Hs.422542	NM_001177660	ENSG00000148702	HABP2	FSAP|HABP|HGFAL|PHBP	hyaluronan binding protein 2	protein-coding
chr8-717	chr8	94340289	94340462	+	1	NA	Intergenic	L2c|LINE|L2	-161297	NM_001242668	389676	Hs.386711	NM_001242668	ENSG00000254318	C8orf87	-	chromosome 8 open reading frame 87	protein-coding
chr6-3705	chr6	27892453	27892626	+	1	NA	Intergenic	MER76|LTR|ERVL	-12366	NM_033057	81697	Hs.307111	NM_033057	ENSG00000168131	OR2B2	OR2B2Q|OR2B9|OR6-1|dJ193B12.4|hs6M1-10	olfactory receptor: family 2: subfamily B: member 2	protein-coding
chr17-166	chr17	66656170	66656343	+	1	NA	Intergenic	Tigger3a|DNA|TcMar-Tigger	-59162	NM_017565	54757	Hs.268874	NM_001243746		FAM20A	AIGFS|FP2747	family with sequence similarity 20: member A	protein-coding
chr8-51	chr8	84167210	84167383	+	1	NA	Intergenic	Intergenic	-928156	NM_001100393	138046	Hs.121663	XM_005251169	ENSG00000184672	RALYL	HNRPCL3	RALY RNA binding protein-like	protein-coding
chr2-4104	chr2	224523904	224524077	+	1	NA	Intergenic	L1PB1|LINE|L1	-56774	NM_003469	7857	Hs.516726	XM_005246840	ENSG00000171951	SCG2	CHGC|EM66|SN|SgII	secretogranin II	protein-coding
chr14-271	chr14	30984647	30984820	+	1	NA	Intergenic	T-rich|Low_complexity|Low_complexity	-43595	NM_017769	55632	Hs.605081	XM_005267835	ENSG00000092140	G2E3	KIAA1333|PHF7B	G2/M-phase specific E3 ubiquitin protein ligase	protein-coding
chr14-16	chr14	29478422	29478595	+	1	NA	Intergenic	Intergenic	236599	NR_026731	387978	Hs.633254	NR_026731	ENSG00000186960	C14orf23	c14_5148	chromosome 14 open reading frame 23	ncRNA
chr7-3209	chr7	25626657	25626830	+	1	NA	Intergenic	L2a|LINE|L2	253886	NR_046486	100873753		NR_046486		RNU6-16P	RNU6-16	RNA: U6 small nuclear 16: pseudogene	snRNA
chr7-1110	chr7	9944986	9945159	+	1	NA	Intergenic	MLT1L|LTR|ERVL-MaLR	271173	NR_002790	168741	Hs.545134	NR_002790		PER4	-	period circadian clock 3 pseudogene	pseudo
chr4-405	chr4	28914841	28915014	+	1	NA	Intergenic	Intergenic	93724	NR_036237	100422937		NR_036237		MIR4275	-	microRNA 4275	ncRNA
chr1-7245	chr1	225863104	225863277	+	1	NA	Intergenic	L1MB3|LINE|L1	-22346	NM_018212	55740	Hs.497893	XM_005273181	ENSG00000154380	ENAH	ENA|MENA|NDPP1	enabled homolog (Drosophila)	protein-coding
chr12-15	chr12	43607057	43607230	+	1	NA	Intergenic	Intergenic	338580	NM_025003	80070	Hs.287554	NM_025003	ENSG00000173157	ADAMTS20	ADAM-TS20|ADAMTS-20|GON-1	ADAM metallopeptidase with thrombospondin type 1 motif: 20	protein-coding
chrX-115	chrX	142496554	142496727	+	1	NA	Intergenic	Intergenic	108666	NM_001009609	139067	Hs.447320	NM_001009609	ENSG00000189252	SPANXN3	CT11.8|SPANX-N3	SPANX family: member N3	protein-coding
chr13-2717	chr13	32013110	32013283	+	1	NA	Intergenic	Intergenic	239085	NM_194318	145173	Hs.13205	NM_194318	ENSG00000187676	B3GALTL	B3GLCT|B3GTL|B3Glc-T|Gal-T|beta3Glc-T	beta 1,3-galactosyltransferase-like	protein-coding
chr2-6086	chr2	103445220	103445393	+	1	NA	Intergenic	Intergenic	66817	NM_144632	130827	Hs.436203	XM_005263874	ENSG00000170417	TMEM182	-	transmembrane protein 182	protein-coding
chr6-2898	chr6	130229536	130229709	+	1	NA	Intergenic	ERVL-E-int|LTR|ERVL	-47207	NM_001010876	253582	Hs.448372	NM_001010876	ENSG00000203756	TMEM244	C6orf191|bA174C7.4	transmembrane protein 244	protein-coding
chr10-702	chr10	115786868	115787041	+	1	NA	Intergenic	Intergenic	-16851	NM_000684	153	Hs.99913	NM_000684	ENSG00000043591	ADRB1	ADRB1R|B1AR|BETA1AR|RHR	adrenoceptor beta 1	protein-coding
chr8-5420	chr8	133567260	133567433	+	1	NA	Intergenic	Intergenic	6379	NR_026684	93668	Hs.545218	NR_026684	ENSG00000253521	HPYR1	HPRG1|LINC00027|NCRNA00027	Helicobacter pylori responsive 1 (non-protein coding)	ncRNA
chr7-4018	chr7	80910982	80911155	+	1	NA	Intergenic	Intergenic	-362402	NM_006379	10512	Hs.269109	XM_005250112	ENSG00000075223	SEMA3C	SEMAE|SemE	sema domain: immunoglobulin domain (Ig): short basic domain: secreted: (semaphorin) 3C	protein-coding
chr1-4699	chr1	90248111	90248284	+	1	NA	Intergenic	Intergenic	-38375	NM_001134479	55144	Hs.482087	XM_005270991	ENSG00000171492	LRRC8D	LRRC5	leucine rich repeat containing 8 family: member D	protein-coding
chr7-1928	chr7	89306016	89306189	+	1	NA	Intergenic	L1PA13|LINE|L1	-442611	NR_003551	442523	Hs.406964	NR_003551	ENSG00000235436	DPY19L2P4	-	DPY19L2 pseudogene 4	pseudo
chr12-298	chr12	86108533	86108706	+	1	NA	Intergenic	L1M4|LINE|L1	121698	NM_005447	9182	Hs.527881	NM_005447	ENSG00000198774	RASSF9	P-CIP1|PAMCI|PCIP1	Ras association (RalGDS/AF-6) domain family (N-terminal) member 9	protein-coding
chr4-1943	chr4	163711196	163711369	+	1	NA	Intergenic	Intergenic	376790	NM_138386	92345	Hs.129095	XM_005263349	ENSG00000145414	NAF1	-	nuclear assembly factor 1 ribonucleoprotein	protein-coding
chr17-407	chr17	68955876	68956049	+	1	NA	Intergenic	L2a|LINE|L2	242357	NR_104152	101928165	Hs.407613	XR_243749	ENSG00000260785	CASC17	LINC00600|RP11-879D6.1	cancer susceptibility candidate 17 (non-protein coding)	ncRNA
chr1-3279	chr1	240814020	240814193	+	1	NA	Intergenic	MER41D|LTR|ERV1	-38645	NM_022469	64388	Hs.98206	XM_005273226	ENSG00000180875	GREM2	CKTSF1B2|DAND3|PRDC	gremlin 2: DAN family BMP antagonist	protein-coding
chr9-1093	chr9	32086995	32087168	+	1	NA	Intergenic	HAL1b|LINE|L1	-297519	NM_002197	48	Hs.567229	XM_005251476	ENSG00000122729	ACO1	ACONS|HEL60|IREB1|IREBP|IREBP1|IRP1	aconitase 1: soluble	protein-coding
chr14-988	chr14	55734662	55734835	+	1	NA	Intergenic	Intergenic	-3272	NM_017943	55030	Hs.654725	XM_005267791	ENSG00000178974	FBXO34	Fbx34	F-box protein 34	protein-coding
chr4-3287	chr4	94960803	94960976	+	1	NA	Intergenic	Intergenic	-167869	NM_001128430	56916	Hs.410406	NM_001128429	ENSG00000163104	SMARCAD1	ADERM|ETL1|HEL1	SWI/SNF-related: matrix-associated actin-dependent regulator of chromatin: subfamily a: containing DEAD/H box 1	protein-coding
chr16-211	chr16	74195137	74195310	+	1	NA	Intergenic	Intergenic	54196	NR_104657	101928035	Hs.39557	XR_243472	ENSG00000261404	AC009120.4	-	uncharacterized LOC101928035	ncRNA
chr18-1523	chr18	11258149	11258322	+	1	NA	Intergenic	Intergenic	-109475	NM_022068	63895	Hs.436902	NM_022068	ENSG00000154864	PIEZO2	C18orf30|C18orf58|FAM38B|FAM38B2|HsT748|HsT771	piezo-type mechanosensitive ion channel component 2	protein-coding
chr1-3473	chr1	40305259	40305432	+	1	NA	Intergenic	Intergenic	43831	NM_017646	54802	Hs.356554	XM_005270953	ENSG00000043514	TRIT1	IPT|MOD5	tRNA isopentenyltransferase 1	protein-coding
chr5-1757	chr5	32196134	32196307	+	1	NA	Intergenic	L1MC4a|LINE|L1	-21796	NM_022130	64083	Hs.408909	XM_005248332	ENSG00000113384	GOLPH3	GOPP1|GPP34|MIDAS	golgi phosphoprotein 3 (coat-protein)	protein-coding
chr14-1049	chr14	62444814	62444987	+	1	NA	Intergenic	MLT1C|LTR|ERVL-MaLR	-17640	NM_031914	83851	Hs.404139	XM_005268123	ENSG00000139973	SYT16	CHR14SYT|SYT14L|Strep14|syt14r|yt14r	synaptotagmin XVI	protein-coding
chr18-1919	chr18	30356827	30357000	+	1	NA	Intergenic	MIRb|SINE|MIR	-3940	NM_020805	57565	Hs.446164	XM_005258322	ENSG00000197705	KLHL14	-	kelch-like family member 14	protein-coding
chr5-986	chr5	91802040	91802213	+	1	NA	Intergenic	Intergenic	1104372	NR_015369	441094	Hs.457407	NR_015369	ENSG00000237187	NR2F1-AS1	-	NR2F1 antisense RNA 1	ncRNA
chr12-2975	chr12	41059737	41059910	+	1	NA	Intergenic	Tigger1|DNA|TcMar-Tigger	-26420	NM_001256063	1272	Hs.741112	XM_005268651	ENSG00000018236	CNTN1	F3|GP135	contactin 1	protein-coding
chr4-92	chr4	66140392	66140565	+	1	NA	Intergenic	Intergenic	-270261	NR_033976	401134	Hs.165899	NR_033976	ENSG00000250125	RP11-707A18.1	-	uncharacterized LOC401134	ncRNA
chr7-5809	chr7	140690378	140690551	+	1	NA	Intergenic	Intergenic	24014	NM_016071	51650	Hs.416207	NM_016071	ENSG00000090263	MRPS33	MRP-S33|PTD003|S33mt	mitochondrial ribosomal protein S33	protein-coding
chr5-3348	chr5	155128770	155128943	+	1	NA	Intergenic	MIRb|SINE|MIR	-624910	NM_000337	6444	Hs.644733	XM_005265965	ENSG00000170624	SGCD	35DAG|CMD1L|DAGD|SG-delta|SGCDP|SGD	sarcoglycan: delta (35kDa dystrophin-associated glycoprotein)	protein-coding
chr5-2945	chr5	116991818	116991991	+	1	NA	Intergenic	L1MC3|LINE|L1	-74151	NR_104997	102467224	Hs.582522	NR_104997		LOC102467224	-	uncharacterized LOC102467224	ncRNA
chr20-146	chr20	56698480	56698653	+	1	NA	Intergenic	L1MC3|LINE|L1	-27416	NM_178456	128602	Hs.43977	NM_178456	ENSG00000124237	C20orf85	LLC1|bA196N14.1	chromosome 20 open reading frame 85	protein-coding
chr6-6519	chr6	127211601	127211774	+	1	NA	Intergenic	Intergenic	-228360	NM_032784	84870	Hs.135254	XM_005267167		RSPO3	CRISTIN1|PWTSR|THSD2	R-spondin 3	protein-coding
chr7-495	chr7	13870143	13870316	+	1	NA	Intergenic	MLT1A0|LTR|ERVL-MaLR	155909	NM_001163150	2115	Hs.22634	XM_005249635	ENSG00000006468	ETV1	ER81	ets variant 1	protein-coding
chr4-753	chr4	138630358	138630531	+	1	NA	Intergenic	L1MA7|LINE|L1	-176816	NM_019035	54510	Hs.738416	XM_005263070	ENSG00000189184	PCDH18	PCDH68L	protocadherin 18	protein-coding
chr3-3667	chr3	5906832	5907005	+	1	NA	Intergenic	Intergenic	-614979	NR_039953	100616334		NR_039953	ENSG00000265180	MIR4790	-	microRNA 4790	ncRNA
chr3-12	chr3	86283090	86283263	+	1	NA	Intergenic	L1ME3F|LINE|L1	207184	NR_046939	100873773		NR_046939	ENSG00000252055	RNU6-69P	RNU6-69	RNA: U6 small nuclear 69: pseudogene	snRNA
chr8-164	chr8	13940307	13940480	+	1	NA	Intergenic	Intergenic	516042	NM_001007090	157773	Hs.104941	NM_001007090	ENSG00000164743	C8orf48	-	chromosome 8 open reading frame 48	protein-coding
chr6-497	chr6	142251516	142251689	+	1	NA	Intergenic	Intergenic	158333	NM_002511	4829	Hs.654478	NM_002511	ENSG00000135577	NMBR	-	neuromedin B receptor	protein-coding
chr4-357	chr4	174934223	174934396	+	1	NA	Intergenic	MIRb|SINE|MIR	-270518	NM_001040157	80817	Hs.555989	XM_005263249	ENSG00000164118	CEP44	KIAA1712|PS1TP3	centrosomal protein 44kDa	protein-coding
chr13-53	chr13	85413808	85413981	+	1	NA	Intergenic	AT_rich|Low_complexity|Low_complexity	-523843	NR_046989	100874137	Hs.742643	NR_046989	ENSG00000226317	LINC00351	-	long intergenic non-protein coding RNA 351	ncRNA
chr11-2894	chr11	59185142	59185315	+	1	NA	Intergenic	Intergenic	5197	NM_001001954	219981	Hs.553648	NM_001001954	ENSG00000172324	OR5A2	-	olfactory receptor: family 5: subfamily A: member 2	protein-coding
chr2-4010	chr2	213576864	213577037	+	1	NA	Intergenic	Intergenic	-173599	NM_005235	2066	Hs.390729	XM_005246375	ENSG00000178568	ERBB4	ALS19|HER4|p180erbB4	v-erb-b2 avian erythroblastic leukemia viral oncogene homolog 4	protein-coding
chr12-365	chr12	17320987	17321160	+	1	NA	Intergenic	Intergenic	179393	NR_036619	728622	Hs.741380	NR_036619		SKP1P2	SKP1B|p19B	S-phase kinase-associated protein 1 pseudogene 2	pseudo
chr18-143	chr18	38588491	38588664	+	1	NA	Intergenic	MLT1J|LTR|ERVL-MaLR	511983	NR_002838	641516	Hs.116612	NR_002838	ENSG00000267313	KC6	RP11-142I20.1	keratoconus gene 6	ncRNA
chr2-2954	chr2	146305789	146305962	+	1	NA	Intergenic	Intergenic	880342	NR_033870	401014	Hs.742290	NR_033870		TEX41	AC074093.1|DKFZp686O1327|LINC00953	testis expressed 41 (non-protein coding)	ncRNA
chr10-196	chr10	36934803	36934976	+	1	NA	Intergenic	Intergenic	-479895	NM_052997	91074	Hs.373787	XM_005252639	ENSG00000148513	ANKRD30A	NY-BR-1	ankyrin repeat domain 30A	protein-coding
chr4-3749	chr4	118594754	118594927	+	1	NA	Intergenic	MIR|SINE|MIR	-360659	NM_004784	9348	Hs.480596	XM_005263351	ENSG00000164100	NDST3	HSST3	N-deacetylase/N-sulfotransferase (heparan glucosaminyl) 3	protein-coding
chr12-3407	chr12	63858705	63858878	+	1	NA	Intergenic	L1PREC2|LINE|L1	203562	NM_173812	283417	Hs.533644	NM_173812	ENSG00000177990	DPY19L2	SPATA34|SPGF9	dpy-19-like 2 (C. elegans)	protein-coding
chr3-211	chr3	21020356	21020529	+	1	NA	Intergenic	L1ME3A|LINE|L1	-426775	NR_002311	391518	Hs.543226	NR_002311	ENSG00000236380	VENTXP7	HPX42|VENTX1	VENT homeobox pseudogene 7	pseudo
chr7-955	chr7	119365088	119365261	+	1	NA	Intergenic	ERV3-16A3_I-int|LTR|ERVL	-548547	NM_012281	3751	Hs.654739	XM_005250322	ENSG00000184408	KCND2	KV4.2|RK5	potassium voltage-gated channel: Shal-related subfamily: member 2	protein-coding
chr9-400	chr9	24519980	24520153	+	1	NA	Intergenic	Intergenic	25607	NM_001271706	100129669	Hs.573530	XM_005251332	ENSG00000205442	IZUMO3	C9orf134|bA20A20.1	IZUMO family member 3	protein-coding
chr6-1035	chr6	105957283	105957456	+	1	NA	Intergenic	Intergenic	-106371	NM_002726	5550	Hs.436564	XM_005267044	ENSG00000085377	PREP	PE|PEP	prolyl endopeptidase	protein-coding
chrX-189	chrX	43790809	43790982	+	1	NA	Intergenic	Tigger3c|DNA|TcMar-Tigger	42025	NM_000266	4693	Hs.522615	NM_000266	ENSG00000124479	NDP	EVR2|FEVR|ND	Norrie disease (pseudoglioma)	protein-coding
chr4-2613	chr4	53621345	53621518	+	1	NA	Intergenic	Intergenic	-3625	NM_001242690	100288413	Hs.363087	NM_001242690	ENSG00000226887	ERVMER34-1	-	endogenous retrovirus group MER34: member 1	protein-coding
chr1-2194	chr1	106825243	106825416	+	1	NA	Intergenic	L1MD2|LINE|L1	-773937	NM_018137	55170	Hs.26006	NM_018137	ENSG00000198890	PRMT6	HRMT1L6	protein arginine methyltransferase 6	protein-coding
chr6-611	chr6	29531654	29531827	+	1	NA	Intergenic	Intergenic	-4039	NM_006398	10537	Hs.44532	NM_006398	ENSG00000213886	UBD	FAT10|GABBR1|UBD-3	ubiquitin D	protein-coding
chr12-94	chr12	75334071	75334244	+	1	NA	Intergenic	Intergenic	269370	NM_001260498	3747	Hs.741918	XM_005268854	ENSG00000166006	KCNC2	KV3.2	potassium voltage-gated channel: Shaw-related subfamily: member 2	protein-coding
chr9-2569	chr9	32268655	32268828	+	1	NA	Intergenic	Tigger3b|DNA|TcMar-Tigger	-115859	NM_002197	48	Hs.567229	XM_005251476	ENSG00000122729	ACO1	ACONS|HEL60|IREB1|IREBP|IREBP1|IRP1	aconitase 1: soluble	protein-coding
chr3-935	chr3	94298535	94298708	+	1	NA	Intergenic	Intergenic	-358485	NR_015400	255025	Hs.130994	XR_241480	ENSG00000239589	LINC00879	RP11-118N24.3	long intergenic non-protein coding RNA 879	ncRNA
chr6-1372	chr6	6721446	6721619	+	1	NA	Intergenic	L1ME3A|LINE|L1	-98474	NR_026970	285780	Hs.655737	NM_173675	ENSG00000216863	LY86-AS1	LY86-AS|LY86AS|RP3-398D13.3	LY86 antisense RNA 1	ncRNA
chr18-748	chr18	28467539	28467712	+	1	NA	Intergenic	(CA)n|Simple_repeat|Simple_repeat	155155	NM_001941	1825	Hs.41690	NM_001941	ENSG00000134762	DSC3	CDHF3|DSC|DSC1|DSC2|DSC4|HT-CP	desmocollin 3	protein-coding
chr8-1954	chr8	109784215	109784388	+	1	NA	Intergenic	Intergenic	15468	NM_153015	157753	Hs.99439	XM_005250805		TMEM74	NET36	transmembrane protein 74	protein-coding
chr1-4338	chr1	79960633	79960806	+	1	NA	Intergenic	Intergenic	-488225	NM_022159	64123	Hs.132314	NM_022159	ENSG00000162618	ELTD1	ETL|KPG_003	EGF: latrophilin and seven transmembrane domain containing 1	protein-coding
chr1-74	chr1	93479837	93480010	+	1	NA	Intergenic	Intergenic	-52845	NM_001252270	388650	Hs.180946	NM_001006605	ENSG00000154511	FAM69A	-	family with sequence similarity 69: member A	protein-coding
chr15-321	chr15	80525017	80525190	+	1	NA	Intergenic	Intergenic	79871	NM_000137	2184	Hs.73875	NM_000137	ENSG00000103876	FAH	-	fumarylacetoacetate hydrolase (fumarylacetoacetase)	protein-coding
chr8-2743	chr8	28912743	28912916	+	1	NA	Intergenic	Intergenic	164605	NM_024567	79618	Hs.598881	XM_005273634	ENSG00000147421	HMBOX1	HNF1LA|HOT1|PBHNF	homeobox containing 1	protein-coding
chr1-2416	chr1	164009486	164009659	+	1	NA	Intergenic	Intergenic	-519024	NM_001204963	5087	Hs.557097	XM_005245228	ENSG00000185630	PBX1	-	pre-B-cell leukemia homeobox 1	protein-coding
chr7-82	chr7	12992547	12992720	+	1	NA	Intergenic	L3|LINE|CR1	265723	NM_005738	10124	Hs.245540	NM_001037164	ENSG00000122644	ARL4A	ARL4	ADP-ribosylation factor-like 4A	protein-coding
chr6-2137	chr6	86118415	86118588	+	1	NA	Intergenic	Intergenic	-40800	NM_001204813	4907	Hs.153952	NM_001204813	ENSG00000135318	NT5E	CALJA|CD73|E5NT|NT|NT5|NTE|eN|eNT	5'-nucleotidase: ecto (CD73)	protein-coding
chr3-481	chr3	151223244	151223417	+	1	NA	Intergenic	MER57A-int|LTR|ERV1	-46834	NM_178822	285313	Hs.58561	XM_005247377		IGSF10	CMF608	immunoglobulin superfamily: member 10	protein-coding
chr12-2080	chr12	103387976	103388149	+	1	NA	Intergenic	Intergenic	36611	NM_004316	429	Hs.703025	NM_004316	ENSG00000139352	ASCL1	ASH1|HASH1|MASH1|bHLHa46	achaete-scute family bHLH transcription factor 1	protein-coding
chr13-4377	chr13	73720878	73721051	+	1	NA	Intergenic	Intergenic	88035	NM_001730	688	Hs.508234	XM_005266508	ENSG00000102554	KLF5	BTEB2|CKLF|IKLF	Kruppel-like factor 5 (intestinal)	protein-coding
chr3-3649	chr3	4110152	4110325	+	1	NA	Intergenic	MER33|DNA|hAT-Charlie	-234749	NM_001276325	6419	Hs.475300	NM_001243723	ENSG00000170364	SETMAR	HsMar1|METNASE|Mar1	SET domain and mariner transposase fusion gene	protein-coding
chr6-3287	chr6	2879864	2880037	+	1	NA	Intergenic	L1PBa1|LINE|L1	-3207	NR_033851	221756	Hs.8162	NM_182544		MGC39372	-	serpin peptidase inhibitor: clade B (ovalbumin): member 9 pseudogene	pseudo
chr5-806	chr5	63459115	63459288	+	1	NA	Intergenic	MER53|DNA|hAT	-2469	NM_001113561	285671	Hs.657843	XM_005248483	ENSG00000164197	RNF180	-	ring finger protein 180	protein-coding
chr9-583	chr9	103702503	103702676	+	1	NA	Intergenic	AT_rich|Low_complexity|Low_complexity	-88441	NM_207299	54886	Hs.382683	NM_017753	ENSG00000148123	LPPR1	PRG-3	lipid phosphate phosphatase-related protein type 1	protein-coding
chr2-2282	chr2	62891463	62891636	+	1	NA	Intergenic	Intergenic	-9436	NM_001142615	23301	Hs.271667	XM_005264225	ENSG00000115504	EHBP1	HPC12|NACSIN	EH domain binding protein 1	protein-coding
chr18-2969	chr18	68260885	68261058	+	1	NA	Intergenic	Intergenic	57121	NM_001278515	220158	Hs.448217	NM_178506	ENSG00000263417	GTSCR1	-	Gilles de la Tourette syndrome chromosome region: candidate 1	protein-coding
chr3-1049	chr3	109948822	109948995	+	1	NA	Intergenic	Intergenic	820072	NM_001145553	401082	Hs.477089	NM_001145553		FLJ25363	RP11-702L6.4	uncharacterized LOC401082	ncRNA
chr4-233	chr4	93091704	93091877	+	1	NA	Intergenic	Intergenic	-133759	NM_001286838	2895	Hs.480281	XM_005262954	ENSG00000152208	GRID2	GluD2	glutamate receptor: ionotropic: delta 2	protein-coding
chr6-1913	chr6	72307000	72307173	+	1	NA	Intergenic	L1MEc|LINE|L1	-176639	NR_026807	79940	Hs.368337	XR_241853	ENSG00000233237	LINC00472	C6orf155|dJ288M22.3	long intergenic non-protein coding RNA 472	ncRNA
chr5-1222	chr5	119445946	119446119	+	1	NA	Intergenic	Tigger2a|DNA|TcMar-Tigger	-353986	NM_016644	51334	Hs.157461	XM_005272010	ENSG00000184838	PRR16	DSC54	proline rich 16	protein-coding
chr6-549	chr6	10165311	10165484	+	1	NA	Intergenic	Intergenic	-247153	NR_033910	100130275	Hs.661431	NR_033910		TFAP2A-AS1	RP1-290I10.6	TFAP2A antisense RNA 1	ncRNA
chr4-4907	chr4	4357396	4357569	+	1	NA	Intergenic	MLT1D|LTR|ERVL-MaLR	-30500	NM_001040101	27065	Hs.518595	XM_005247954	ENSG00000168824	NSG1	D4S234|D4S234E|NEEP21|P21	neuron specific gene family member 1	protein-coding
chr13-609	chr13	57331547	57331720	+	1	NA	Intergenic	Intergenic	-383418	NM_198441	122183	Hs.723090	NM_198441	ENSG00000204919	PRR20A	PRR20	proline rich 20A	protein-coding
chr7-631	chr7	46915192	46915365	+	1	NA	Intergenic	L1M5|LINE|L1	706463	NM_022748	64759	Hs.520814	XM_005249823	ENSG00000136205	TNS3	TEM6|TENS1	tensin 3	protein-coding
chr4-6139	chr4	56804464	56804637	+	1	NA	Intergenic	MER51D|LTR|ERV1	-10423	NM_025009	9662	Hs.518767	XM_005265788	ENSG00000174799	CEP135	CEP4|KIAA0635|MCPH8	centrosomal protein 135kDa	protein-coding
chr14-2656	chr14	75434205	75434378	+	1	NA	Intergenic	THE1B|LTR|ERVL-MaLR	-11825	NM_001207012	5228	Hs.252820	XM_005267761	ENSG00000119630	PGF	D12S1900|PGFL|PLGF|PlGF-2|SHGC-10760	placental growth factor	protein-coding
chr2-1542	chr2	194293016	194293189	+	1	NA	Intergenic	Intergenic	678532	NR_002769	64002	Hs.546994	NR_002769	ENSG00000227418	PCGEM1	LINC00071|NCRNA00071|PCAT9	PCGEM1: prostate-specific transcript (non-protein coding)	ncRNA
chr13-447	chr13	21712781	21712954	+	1	NA	Intergenic	L1ME3B|LINE|L1	-1785	NM_005870	10284	Hs.524899	NM_005870	ENSG00000150459	SAP18	2HOR0202|SAP18P	Sin3A-associated protein: 18kDa	protein-coding
chr4-437	chr4	35291750	35291923	+	1	NA	Intergenic	Intergenic	954142	NM_015230	116984	Hs.479451	XM_005262638	ENSG00000047365	ARAP2	CENTD1|PARX	ArfGAP with RhoGAP domain: ankyrin repeat and PH domain 2	protein-coding
chr3-1213	chr3	146933333	146933506	+	1	NA	Intergenic	Intergenic	176797	NR_033119	84107	Hs.739084	NM_001168378	ENSG00000174963	ZIC4	-	Zic family member 4	protein-coding
chr3-828	chr3	80971879	80972052	+	1	NA	Intergenic	(TATATG)n|Simple_repeat|Simple_repeat	838984	NM_000158	2632	Hs.436062	XM_005264728	ENSG00000114480	GBE1	APBD|GBE|GSD4	glucan (1,4-alpha-): branching enzyme 1	protein-coding
chr4-757	chr4	139554692	139554865	+	1	NA	Intergenic	L3|LINE|CR1	323914	NR_051987	100874047	Hs.570848	NR_051987	ENSG00000251372	LINC00499	RP11-733C7.2	long intergenic non-protein coding RNA 499	ncRNA
chr6-523	chr6	161303060	161303233	+	1	NA	Intergenic	Intergenic	-109675	NM_005922	4216	Hs.390428	XM_005266988	ENSG00000085511	MAP3K4	MAPKKK4|MEKK4|MTK1|PRO0412	mitogen-activated protein kinase kinase kinase 4	protein-coding
chr20-104	chr20	18075496	18075669	+	1	NA	Intergenic	Tigger2a|DNA|TcMar-Tigger	-37062	NM_021220	58495	Hs.710157	XM_005260783	ENSG00000125850	OVOL2	EUROIMAGE566589|ZNF339	ovo-like zinc finger 2	protein-coding
chr2-9317	chr2	220205090	220205263	+	1	NA	Intergenic	L1MEf|LINE|L1	-7278	NM_001007089	389075	Hs.290551	NM_001007089	ENSG00000182698	RESP18	-	regulated endocrine-specific protein 18	protein-coding
chr2-3687	chr2	190853198	190853371	+	1	NA	Intergenic	MLT1J-int|LTR|ERVL-MaLR	74170	NM_005259	2660	Hs.41565	NM_005259	ENSG00000138379	MSTN	GDF8|MSLHP	myostatin	protein-coding
chr12-90	chr12	74160026	74160199	+	1	NA	Intergenic	L1M5|LINE|L1	526298	NR_038300	100507377	Hs.738728	NR_038300	ENSG00000251138	RP11-81H3.2	-	uncharacterized LOC100507377	ncRNA
chrX-208	chrX	63675770	63675943	+	1	NA	Intergenic	Intergenic	-60524	NM_017677	55613	Hs.442892	NM_017677	ENSG00000102043	MTMR8	-	myotubularin related protein 8	protein-coding
chr15-71	chr15	35617526	35617699	+	1	NA	Intergenic	L1M5|LINE|L1	46952	NR_037507	100500904		NR_037507		MIR3942	-	microRNA 3942	ncRNA
chr2-1961	chr2	35655139	35655312	+	1	NA	Intergenic	Intergenic	927487	NR_037631	100288911	Hs.432924	NR_037631		LOC100288911	-	uncharacterized LOC100288911	ncRNA
chr12-1464	chr12	69060654	69060827	+	1	NA	Intergenic	Intergenic	19898	NR_038930	100507250	Hs.600731	NR_038930	ENSG00000247363	RP11-637A17.2	-	uncharacterized LOC100507250	ncRNA
chr1-10	chr1	34713081	34713254	+	1	NA	Intergenic	(GA)n|Simple_repeat|Simple_repeat	70615	NM_001134734	84970	Hs.194610	NM_001134734	ENSG00000142698	C1orf94	-	chromosome 1 open reading frame 94	protein-coding
chr15-1581	chr15	65289351	65289524	+	1	NA	Intergenic	Intergenic	-7154	NM_001127890	51324	Hs.242458	XM_005254435	ENSG00000090487	SPG21	ACP33|GL010|MAST	spastic paraplegia 21 (autosomal recessive: Mast syndrome)	protein-coding
chr1-36	chr1	46951802	46951975	+	1	NA	Intergenic	(CAGA)n|Simple_repeat|Simple_repeat	-20779	NM_147192	127343	Hs.375623	NM_147192	ENSG00000197587	DMBX1	MBX|OTX3|PAXB	diencephalon/mesencephalon homeobox 1	protein-coding
chr17-20	chr17	36305797	36305970	+	1	NA	Intergenic	Intergenic	21881	NM_032258	84218	Hs.735975	XM_005257729	ENSG00000185128	TBC1D3F	TBC1D3	TBC1 domain family: member 3F	protein-coding
chr2-4123	chr2	227237797	227237970	+	1	NA	Intergenic	Intergenic	230374	NR_046102	646736	Hs.712836	XR_241316		LOC646736	-	uncharacterized LOC646736	ncRNA
chr5-159	chr5	104766760	104766933	+	1	NA	Intergenic	MLT1C|LTR|ERVL-MaLR	331672	NR_000039	9366	Hs.158296	NR_000039	ENSG00000232159	RAB9BP1	RAB9P1	RAB9B: member RAS oncogene family pseudogene 1	pseudo
chr3-237	chr3	30991512	30991685	+	1	NA	Intergenic	MER5A1|DNA|hAT-Charlie	-55446	NM_207359	339896	Hs.657052	NM_207359	ENSG00000144644	GADL1	-	glutamate decarboxylase-like 1	protein-coding
chr21-178	chr21	21321553	21321726	+	1	NA	Intergenic	Intergenic	853786	NR_024090	387486	Hs.576551	XR_244272	ENSG00000224924	LINC00320	C21orf131|NCRNA00320|PRED14	long intergenic non-protein coding RNA 320	ncRNA
chr14-977	chr14	54359223	54359396	+	1	NA	Intergenic	L2b|LINE|L2	55892	NR_049843	100847076		NR_049843	ENSG00000266431	MIR5580	-	microRNA 5580	ncRNA
chr4-2104	chr4	187058051	187058224	+	1	NA	Intergenic	(TC)n|Simple_repeat|Simple_repeat	-7857	NM_015398	25854	Hs.744961	XM_005262901	ENSG00000109794	FAM149A	MSTP119	family with sequence similarity 149: member A	protein-coding
chr5-754	chr5	53072481	53072654	+	1	NA	Intergenic	Intergenic	174861	NR_030307	693166		NR_030307		MIR581	MIRN581|hsa-mir-581	microRNA 581	ncRNA
chr6-690	chr6	54921814	54921987	+	1	NA	Intergenic	L1MA4|LINE|L1	-117170	NM_001526	3062	Hs.699147	XR_241892	ENSG00000137252	HCRTR2	OX2R	hypocretin (orexin) receptor 2	protein-coding
chr5-2819	chr5	107951283	107951456	+	1	NA	Intergenic	Intergenic	112592	NR_046368	100652853	Hs.133009	NR_046368	ENSG00000272523	LINC01023	HP07349	long intergenic non-protein coding RNA 1023	ncRNA
chr9-390	chr9	23193975	23194148	+	1	NA	Intergenic	L1MA4A|LINE|L1	547863	NR_038977	441389		NR_038977	ENSG00000234840	FLJ35282	-	uncharacterized LOC441389	ncRNA
chr12-3196	chr12	53181850	53182023	+	1	NA	Intergenic	L2a|LINE|L2	7955	NM_057088	3850	Hs.680652	XM_005268859	ENSG00000186442	KRT3	CK3|K3	keratin 3	protein-coding
chr11-254	chr11	98372848	98373021	+	1	NA	Intergenic	HAL1|LINE|L1	-518771	NM_001243270	53942	Hs.656783	NM_001243270	ENSG00000149972	CNTN5	HNB-2s|NB-2	contactin 5	protein-coding
chr4-849	chr4	177732586	177732759	+	1	NA	Intergenic	L1M3|LINE|L1	-18774	NM_005429	7424	Hs.435215	NM_005429	ENSG00000150630	VEGFC	Flt4-L|VRP	vascular endothelial growth factor C	protein-coding
chr2-2599	chr2	103828174	103828347	+	1	NA	Intergenic	Intergenic	449771	NM_144632	130827	Hs.436203	XM_005263874	ENSG00000170417	TMEM182	-	transmembrane protein 182	protein-coding
chr2-2499	chr2	81789416	81789589	+	1	NA	Intergenic	Intergenic	-95433	NR_110161	100507201	Hs.98589	XR_109949		AC012075.2	-	uncharacterized LOC100507201	ncRNA
chr1-1419	chr1	35502016	35502189	+	1	NA	Intergenic	Intergenic	-4534	NM_007167	9204	Hs.729053	XM_005271332	ENSG00000163867	ZMYM6	Buster2|MYM|ZNF198L4|ZNF258	zinc finger: MYM-type 6	protein-coding
chrY-75	chrY	8565317	8565490	+	1	NA	Intergenic	Intergenic	-7109	NR_001549	252952	Hs.522853	NR_001549	ENSG00000232419	TTTY19	NCRNA00144	testis-specific transcript: Y-linked 19 (non-protein coding)	ncRNA
chr11-1031	chr11	27749603	27749776	+	1	NA	Intergenic	MIR3|SINE|MIR	-6085	NM_170731	627	Hs.502182	XM_005253060	ENSG00000176697	BDNF	ANON2|BULN2	brain-derived neurotrophic factor	protein-coding
chr5-1112	chr5	105727695	105727868	+	1	NA	Intergenic	Intergenic	618933	NR_104671	102467213	Hs.570923	NR_104671		LOC102467213	-	uncharacterized LOC102467213	ncRNA
chr10-184	chr10	31565230	31565403	+	1	NA	Intergenic	Intergenic	42707	NR_024284	220930	Hs.372654	NR_024284		ZEB1-AS1	-	ZEB1 antisense RNA 1	ncRNA
chr11-1311	chr11	79723077	79723250	+	1	NA	Intergenic	Intergenic	-571469	NM_001098816	26011	Hs.213087	XM_005273900	ENSG00000149256	TENM4	Doc4|ODZ4|TNM4|Ten-M4	teneurin transmembrane protein 4	protein-coding
chr20-876	chr20	54416706	54416879	+	1	NA	Intergenic	L1MB1|LINE|L1	163735	NM_080617	140689	Hs.741877	XM_005260291	ENSG00000054803	CBLN4	CBLNL1	cerebellin 4 precursor	protein-coding
chr14-995	chr14	56582891	56583064	+	1	NA	Intergenic	Intergenic	-2115	NM_021255	57161	Hs.657926	XM_005267888	ENSG00000139946	PELI2	-	pellino E3 ubiquitin protein ligase family member 2	protein-coding
chr19-116	chr19	32641248	32641421	+	1	NA	Intergenic	L1MDa|LINE|L1	-195179	NM_014910	22847	Hs.205392	XM_005258667	ENSG00000168813	ZNF507	-	zinc finger protein 507	protein-coding
chr17-373	chr17	66807158	66807331	+	1	NA	Intergenic	Intergenic	144288	NM_001288986	10351	Hs.58351	XM_005256938	ENSG00000141338	ABCA8	-	ATP-binding cassette: sub-family A (ABC1): member 8	protein-coding
chr8-2627	chr8	20599458	20599631	+	1	NA	Intergenic	Intergenic	-231952	NR_033894	286114	Hs.651884	NR_033894	ENSG00000253199	RP11-421P23.1	-	uncharacterized LOC286114	ncRNA
chr9-3241	chr9	107709224	107709397	+	1	NA	Intergenic	Intergenic	-18784	NM_005502	19	Hs.659274	XM_005251773	ENSG00000165029	ABCA1	ABC-1|ABC1|CERP|HDLDT1|TGD	ATP-binding cassette: sub-family A (ABC1): member 1	protein-coding
chr6-1274	chr6	143010202	143010375	+	1	NA	Intergenic	L1MB1|LINE|L1	-51263	NR_027312	153910	Hs.350819	NR_027311	ENSG00000236366	RP11-440G9.1	-	uncharacterized LOC153910	ncRNA
chr17-448	chr17	10179643	10179816	+	1	NA	Intergenic	Intergenic	-77862	NM_201433	8522	Hs.462214	XM_005256831	ENSG00000007237	GAS7	MLL/GAS7	growth arrest-specific 7	protein-coding
chr13-730	chr13	65903442	65903615	+	1	NA	Intergenic	L2c|LINE|L2	-1495772	NR_046527	100874064	Hs.569284	XR_245370	ENSG00000228842	PCDH9-AS2	-	PCDH9 antisense RNA 2	ncRNA
chr13-1075	chr13	103428679	103428852	+	1	NA	Intergenic	L1MB7|LINE|L1	-2595	NR_104590	93081	Hs.398111	XM_005254097	ENSG00000151287	TEX30	C13orf27	testis expressed 30	protein-coding
chr6-2173	chr6	90594726	90594899	+	1	NA	Intergenic	Intergenic	-9375	NM_032602	84694	Hs.334499	NM_032602	ENSG00000135355	GJA10	CX62|RP11-63K6.6	gap junction protein: alpha 10: 62kDa	protein-coding
chr11-887	chr11	16724175	16724348	+	1	NA	Intergenic	Intergenic	-35886	NM_014267	10944	Hs.645792	NM_001142705		C11orf58	IMAGE145052|SMAP	chromosome 11 open reading frame 58	protein-coding
chr1-439	chr1	178024472	178024645	+	1	NA	Intergenic	Intergenic	-17417	NR_037167	730102	Hs.733192	NR_037167	ENSG00000242193	LOC730102	-	quinone oxidoreductase-like protein 2 pseudogene	pseudo
chr11-1816	chr11	122454640	122454813	+	1	NA	Intergenic	THE1D|LTR|ERVL-MaLR	-71671	NM_032873	84959	Hs.444075	XM_005271712	ENSG00000154127	UBASH3B	STS-1|STS1|TULA-2|p70	ubiquitin associated and SH3 domain containing B	protein-coding
chr9-1086	chr9	31631566	31631739	+	1	NA	Intergenic	Intergenic	-752948	NM_002197	48	Hs.567229	XM_005251476	ENSG00000122729	ACO1	ACONS|HEL60|IREB1|IREBP|IREBP1|IRP1	aconitase 1: soluble	protein-coding
chr7-1598	chr7	68994922	68995095	+	1	NA	Intergenic	Intergenic	67472	NR_108105	100507468	Hs.362492	XR_108828		LOC100507468	-	uncharacterized LOC100507468	ncRNA
chr20-865	chr20	52453788	52453961	+	1	NA	Intergenic	L2a|LINE|L2	38373	NR_002189	391257	Hs.449977	NR_002189		SUMO1P1	PIC1L|UBL2|UBL6	SUMO1 pseudogene 1	pseudo
chr6-35	chr6	94300314	94300487	+	1	NA	Intergenic	L2a|LINE|L2	-116400	NR_015362	643432	Hs.509936	XR_241850		TSG1	-	tumor suppressor TSG1	ncRNA
chr2-975	chr2	78612205	78612378	+	1	NA	Intergenic	Intergenic	-94435	NR_110288	101927967	Hs.406952	XR_245030		LOC101927967	-	uncharacterized LOC101927967	ncRNA
chr9-220	chr9	107345554	107345727	+	1	NA	Intergenic	L1ME4a|LINE|L1	14192	NM_001004483	138802	Hs.553599	NM_001004483	ENSG00000186943	OR13C8	OR37H|OR9-10	olfactory receptor: family 13: subfamily C: member 8	protein-coding
chr9-1548	chr9	1061775	1061948	+	1	NA	Intergenic	Intergenic	11242	NM_181872	10655	Hs.59506	XM_005251351	ENSG00000173253	DMRT2	-	doublesex and mab-3 related transcription factor 2	protein-coding
chr6-20	chr6	82321181	82321354	+	1	NA	Intergenic	MER110A|LTR|ERV1	141160	NM_017633	55603	Hs.10784	XM_005248731	ENSG00000112773	FAM46A	C6orf37|XTP11	family with sequence similarity 46: member A	protein-coding
chr12-2212	chr12	5652792	5652965	+	1	NA	Intergenic	L1PB2|LINE|L1	49581	NM_002527	4908	Hs.99171	XM_005253693	ENSG00000185652	NTF3	HDNF|NGF-2|NGF2|NT-3|NT3	neurotrophin 3	protein-coding
chr8-32	chr8	137515825	137515998	+	1	NA	Intergenic	Intergenic	1046196	NM_006558	10656	Hs.444558	XM_005250757	ENSG00000131773	KHDRBS3	Etle|SALP|SLM-2|SLM2|T-STAR|TSTAR|etoile	KH domain containing: RNA binding: signal transduction associated 3	protein-coding
chr14-1755	chr14	38233262	38233435	+	1	NA	Intergenic	L1M4c|LINE|L1	-169024	NM_004496	3169	Hs.163484	XM_005267575	ENSG00000129514	FOXA1	HNF3A|TCF3A	forkhead box A1	protein-coding
chr12-4872	chr12	127312729	127312902	+	1	NA	Intergenic	Intergenic	46420	NR_033970	440117	Hs.127100	NR_033970	ENSG00000249873	RP11-983C2.2	-	uncharacterized LOC440117	ncRNA
chr8-2258	chr8	129671214	129671387	+	1	NA	Intergenic	Intergenic	508939	NR_031613	100302281		NR_031613	ENSG00000221261	MIR1208	MIRN1208|hsa-mir-1208	microRNA 1208	ncRNA
chr4-245	chr4	97726314	97726487	+	1	NA	Intergenic	Intergenic	-561676	NR_102713	101410545	Hs.628520	NR_102713	ENSG00000251620	STPG2-AS1	RP11-18N21.2	STPG2 antisense RNA 1	ncRNA
chr7-2400	chr7	130556762	130556935	+	1	NA	Intergenic	AluJo|SINE|Alu	4720	NR_029503	407021		NR_029503		MIR29A	MIRN29|MIRN29A|hsa-mir-29|hsa-mir-29a|miRNA29A	microRNA 29a	ncRNA
chr5-4832	chr5	60584168	60584341	+	1	NA	Intergenic	Intergenic	-43845	NM_020928	57688	Hs.744939	NM_020928	ENSG00000130449	ZSWIM6	-	zinc finger: SWIM-type containing 6	protein-coding
chr1-5622	chr1	162966347	162966520	+	1	NA	Intergenic	L1MC3|LINE|L1	-71962	NM_001102445	5999	Hs.386726	NM_001102445	ENSG00000117152	RGS4	RGP4|SCZD9	regulator of G-protein signaling 4	protein-coding
chr9-2067	chr9	16060570	16060743	+	1	NA	Intergenic	Intergenic	192448	NM_001271829	100129385	Hs.586441	NM_001271829	ENSG00000205549	C9orf92	Em:AL513424.1	chromosome 9 open reading frame 92	protein-coding
chr14-24	chr14	42000974	42001147	+	1	NA	Intergenic	L1M4c|LINE|L1	-75703	NM_152447	145581	Hs.136893	XM_005267368	ENSG00000165379	LRFN5	C14orf146|FIGLER8|SALM5	leucine rich repeat and fibronectin type III domain containing 5	protein-coding
chr4-6962	chr4	78890043	78890216	+	1	NA	Intergenic	L1MEc|LINE|L1	-88594	NM_025074	80144	Hs.369448	NM_001166133	ENSG00000138759	FRAS1	-	Fraser syndrome 1	protein-coding
chr3-2861	chr3	142875559	142875732	+	1	NA	Intergenic	L1MB4|LINE|L1	37028	NM_004267	9435	Hs.529249	NM_004267		CHST2	C6ST|GST-2|GST2|Gn6ST-1|HEL-S-75|glcNAc6ST-1	carbohydrate (N-acetylglucosamine-6-O) sulfotransferase 2	protein-coding
chr4-728	chr4	133697018	133697191	+	1	NA	Intergenic	MLT1A0|LTR|ERVL-MaLR	-373365	NM_032961	57575	Hs.192859	NM_020815		PCDH10	OL-PCDH|PCDH19	protocadherin 10	protein-coding
chr14-220	chr14	92212081	92212254	+	1	NA	Intergenic	MLT2F|LTR|ERVL	-13755	NM_024764	79820	Hs.131755	XM_005268066	ENSG00000133962	CATSPERB	C14orf161|CatSper(beta)	catsper channel auxiliary subunit beta	protein-coding
chr6-2677	chr6	120154476	120154649	+	1	NA	Intergenic	Intergenic	-342096	NR_046100	285762	Hs.571063	NR_046100		LOC285762	-	uncharacterized LOC285762	ncRNA
chr5-763	chr5	53633256	53633429	+	1	NA	Intergenic	L1M2|LINE|L1	-26940	NM_019087	54622	Hs.659125	XM_005248549	ENSG00000185305	ARL15	ARFRP2	ADP-ribosylation factor-like 15	protein-coding
chr14-317	chr14	41036616	41036789	+	1	NA	Intergenic	L1MA4|LINE|L1	-387213	NR_109758	644919	Hs.434414	XM_928006		LOC644919	-	uncharacterized LOC644919	ncRNA
chr5-1085	chr5	103242099	103242272	+	1	NA	Intergenic	Intergenic	-343696	NM_031438	83594	Hs.434289	XM_005272095	ENSG00000112874	NUDT12	-	nudix (nucleoside diphosphate linked moiety X)-type motif 12	protein-coding
chr3-1296	chr3	163062197	163062370	+	1	NA	Intergenic	L1MC1|LINE|L1	-41195	NR_033945	647107	Hs.408584	NR_033945	ENSG00000241369	LINC01192	CT64|RP11-10O22.2	long intergenic non-protein coding RNA 1192	ncRNA
chr14-725	chr14	40494352	40494525	+	1	NA	Intergenic	Intergenic	-592735	NM_203301	254170	Hs.146632	NM_203301		FBXO33	BMND12|Fbx33|c14_5247	F-box protein 33	protein-coding
chr17-286	chr17	50888040	50888213	+	1	NA	Intergenic	L1MA8|LINE|L1	-174753	NM_001243552	100506650	Hs.146556	XM_005256919	ENSG00000227011	C17orf112	-	chromosome 17 open reading frame 112	protein-coding
chr12-610	chr12	73867189	73867362	+	1	NA	Intergenic	L2a|LINE|L2	314306	NR_110130	101928137	Hs.694666	XR_246006	ENSG00000258123	RP11-314D7.2	-	uncharacterized LOC101928137	ncRNA
chrY-5	chrY	59003191	59003364	+	1	NA	Intergenic	L1MEg|LINE|L1	-97179	NM_005840	10251	Hs.381912	XM_005274642	ENSG00000168939	SPRY3	HSPRY3|spry-3	sprouty homolog 3 (Drosophila)	protein-coding
chr8-290	chr8	89844014	89844187	+	1	NA	Intergenic	Intergenic	-504384	NM_005941	4325	Hs.546267	XM_005250921		MMP16	C8orf57|MMP-X2|MT-MMP2|MT-MMP3|MT3-MMP	matrix metallopeptidase 16 (membrane-inserted)	protein-coding
chr2-1131	chr2	140612235	140612408	+	1	NA	Intergenic	Intergenic	957428	NR_033658	647012	Hs.639411	NR_033658		YY1P2	-	YY1 transcription factor pseudogene 2	pseudo
chr9-1470	chr9	120495055	120495228	+	1	NA	Intergenic	Intergenic	28689	NM_138554	7099	Hs.174312	XM_005252182	ENSG00000136869	TLR4	ARMD10|CD284|TLR-4|TOLL	toll-like receptor 4	protein-coding
chr6-3767	chr6	37499209	37499382	+	1	NA	Intergenic	L1MC4a|LINE|L1	23902	NR_039669	100616413		NR_039669	ENSG00000263926	MIR4462	-	microRNA 4462	ncRNA
chr18-560	chr18	4466899	4467072	+	1	NA	Intergenic	L1ME3|LINE|L1	-11720	NM_004746	9229	Hs.654793	XM_005258171	ENSG00000170579	DLGAP1	DAP-1|DAP-1-ALPHA|DAP-1-BETA|GKAP|SAPAP1|hGKAP	discs: large (Drosophila) homolog-associated protein 1	protein-coding
chr5-4279	chr5	38160890	38161063	+	1	NA	Intergenic	Intergenic	-97534	NM_001205301	133584	Hs.20103	NM_182799	ENSG00000164318	EGFLAM	AGRINL|AGRNL	EGF-like: fibronectin type III and laminin G domains	protein-coding
chr16-765	chr16	60621811	60621984	+	1	NA	Intergenic	Intergenic	-228231	NM_001282301	729159		XM_001129515		LOC729159	-	UPF0607 protein ENSP00000381418-like	protein-coding
chr3-6314	chr3	115221150	115221323	+	1	NA	Intergenic	Intergenic	-120914	NM_002045	2596	Hs.134974	NM_001130064	ENSG00000172020	GAP43	B-50|PP46	growth associated protein 43	protein-coding
chr3-947	chr3	95147052	95147225	+	1	NA	Intergenic	Intergenic	254898	NR_077228	100287639	Hs.591320	NR_077228	ENSG00000244681	MTHFD2P1	-	methylenetetrahydrofolate dehydrogenase (NADP+ dependent) 2: methenyltetrahydrofolate cyclohydrolase pseudogene 1	pseudo
chr3-374	chr3	104149138	104149311	+	1	NA	Intergenic	L1ME2|LINE|L1	-203120	NR_030330	693127		NR_030330	ENSG00000208032	MIR548A3	MIRN548A3	microRNA 548a-3	ncRNA
chr15-846	chr15	97373448	97373621	+	1	NA	Intergenic	Intergenic	46856	NM_173499	145946	Hs.326528	NM_173499	ENSG00000185594	SPATA8	SRG8	spermatogenesis associated 8	protein-coding
chr20-340	chr20	49113696	49113869	+	1	NA	Intergenic	Intergenic	-13075	NM_002827	5770	Hs.417549	NM_001278618	ENSG00000196396	PTPN1	PTP1B	protein tyrosine phosphatase: non-receptor type 1	protein-coding
chr5-859	chr5	75050537	75050710	+	1	NA	Intergenic	L1M5|LINE|L1	-37311	NM_001099271	134359	Hs.432726	XM_005248435	ENSG00000152359	POC5	C5orf37	POC5 centriolar protein	protein-coding
chr3-1227	chr3	149918065	149918238	+	1	NA	Intergenic	Intergenic	-38154	NR_110168	101927992	Hs.534682	XR_241591	ENSG00000244541	RP11-167H9.6	-	uncharacterized LOC101927992	ncRNA
chr13-2537	chr13	106171678	106171851	+	1	NA	Intergenic	L1PB1|LINE|L1	-13735	NR_040247	282706	Hs.558713	NR_040247	ENSG00000232307	DAOA-AS1	DAOA-AS|DAOAAS|G30|RP11-166E2.1	DAOA antisense RNA 1	ncRNA
chr1-7493	chr1	244561855	244562028	+	1	NA	Intergenic	L1M4c|LINE|L1	46005	NM_001276348	200159	Hs.442703	NM_001012970	ENSG00000173728	C1orf100	-	chromosome 1 open reading frame 100	protein-coding
chr9-264	chr9	4968036	4968209	+	1	NA	Intergenic	MER5A1|DNA|hAT-Charlie	-17122	NM_004972	3717	Hs.656213	XM_005251455	ENSG00000096968	JAK2	JTK10|THCYT3	Janus kinase 2	protein-coding
chr11-536	chr11	81131276	81131449	+	1	NA	Intergenic	Intergenic	470515	NR_036186	100422823		NR_036186	ENSG00000264110	MIR4300	-	microRNA 4300	ncRNA
chr18-287	chr18	26840129	26840302	+	1	NA	Intergenic	Intergenic	-1038660	NR_031684	100302131		NR_031684		MIR302F	MIRN302F|hsa-mir-302f	microRNA 302f	ncRNA
chr10-70	chr10	36332884	36333057	+	1	NA	Intergenic	L1MB8|LINE|L1	265741	NR_110138	102578074		NR_110138		PCAT5	TPCAT-10-36067	prostate cancer associated transcript 5 (non-protein coding)	ncRNA
chr6-2398	chr6	101367903	101368076	+	1	NA	Intergenic	Intergenic	-38742	NM_022091	10973	Hs.733060	XM_005266803	ENSG00000112249	ASCC3	ASC1p200|HELIC1|RNAH	activating signal cointegrator 1 complex subunit 3	protein-coding
chr18-661	chr18	24246869	24247042	+	1	NA	Intergenic	Intergenic	-9591	NM_001258222	284252	Hs.526630	NM_001136205	ENSG00000134504	KCTD1	C18orf5|SENS	potassium channel tetramerization domain containing 1	protein-coding
chr1-2119	chr1	103196418	103196591	+	1	NA	Intergenic	Intergenic	377547	NM_080630	1301	Hs.523446	NM_001190709	ENSG00000060718	COL11A1	CO11A1|COLL6|STL2	collagen: type XI: alpha 1	protein-coding
chr13-5645	chr13	110488932	110489105	+	1	NA	Intergenic	Intergenic	-50105	NM_003749	8660	Hs.442344	NM_003749	ENSG00000185950	IRS2	IRS-2	insulin receptor substrate 2	protein-coding
chr2-2771	chr2	138569903	138570076	+	1	NA	Intergenic	Intergenic	-151818	NM_006895	3176	Hs.42151	XM_005263654	ENSG00000150540	HNMT	HMT|HNMT-S1|HNMT-S2	histamine N-methyltransferase	protein-coding
chr4-3866	chr4	126077115	126077288	+	1	NA	Intergenic	Intergenic	-160365	NM_024582	79633	Hs.563205	XM_005263209	ENSG00000196159	FAT4	CDHF14|CDHR11|FAT-J|FATJ|NBLA00548|VMLDS2	FAT atypical cadherin 4	protein-coding
chr6-839	chr6	77122449	77122622	+	1	NA	Intergenic	Intergenic	-340141	NM_001282368	3617	Hs.590893	NM_001282368	ENSG00000112706	IMPG1	GP147|IPM150|SPACR	interphotoreceptor matrix proteoglycan 1	protein-coding
chr13-2407	chr13	93812098	93812271	+	1	NA	Intergenic	MLT1C|LTR|ERVL-MaLR	-66893	NM_005708	10082	Hs.615434	XM_005254017	ENSG00000183098	GPC6	OMIMD1	glypican 6	protein-coding
chr1-620	chr1	56818062	56818235	+	1	NA	Intergenic	L1ME1|LINE|L1	227108	NM_003713	8613	Hs.619002	NM_003713	ENSG00000162407	PPAP2B	Dri42|LPP3|PAP2B|VCIP	phosphatidic acid phosphatase type 2B	protein-coding
chr4-1120	chr4	60374383	60374556	+	1	NA	Intergenic	THE1D|LTR|ERVL-MaLR	-1988369	NM_015236	23284	Hs.570770	XM_005265660	ENSG00000150471	LPHN3	CIRL3|LEC3	latrophilin 3	protein-coding
chr16-1034	chr16	76009697	76009870	+	1	NA	Intergenic	Intergenic	-301392	NM_033401	85445	Hs.461389	NM_033401	ENSG00000152910	CNTNAP4	CASPR4	contactin associated protein-like 4	protein-coding
chr13-401	chr13	89672179	89672352	+	1	NA	Intergenic	L1PA13|LINE|L1	479182	NR_047021	100874168	Hs.126406	NR_047021		LINC00433	-	long intergenic non-protein coding RNA 433	ncRNA
chr8-5350	chr8	130275153	130275326	+	1	NA	Intergenic	Intergenic	-21754	NR_033916	728724	Hs.49902	NR_033916	ENSG00000250400	LINC00977	RP11-1057N3.1	long intergenic non-protein coding RNA 977	ncRNA
chr2-9319	chr2	220725848	220726021	+	1	NA	Intergenic	Intergenic	45351	NR_036228	100422959		NR_036228	ENSG00000266518	MIR4268	-	microRNA 4268	ncRNA
chr1-1918	chr1	87992771	87992944	+	1	NA	Intergenic	Intergenic	-155520	NR_038324	100505768	Hs.125247	NR_038324	ENSG00000227290	RP4-544H6.2	-	uncharacterized LOC100505768	ncRNA
chr12-3034	chr12	43125213	43125386	+	1	NA	Intergenic	MIRc|SINE|MIR	-85000	NR_110042	101927058	Hs.434238	XR_245972	ENSG00000257510	RP11-609L23.1	-	uncharacterized LOC101927058	ncRNA
chr7-515	chr7	15609563	15609736	+	1	NA	Intergenic	Intergenic	-8010	NM_001004320	392636	Hs.670634	NM_001004320	ENSG00000187546	AGMO	TMEM195	alkylglycerol monooxygenase	protein-coding
chr7-2292	chr7	121841207	121841380	+	1	NA	Intergenic	Intergenic	-56950	NM_005763	10157	Hs.156738	XM_005250105		AASS	LKR/SDH|LKRSDH|LORSDH	aminoadipate-semialdehyde synthase	protein-coding
chr13-14	chr13	55787105	55787278	+	1	NA	Intergenic	L1M4|LINE|L1	38603	NR_049804	100846996		NR_049804	ENSG00000264387	MIR5007	-	microRNA 5007	ncRNA
chr5-4211	chr5	35346236	35346409	+	1	NA	Intergenic	Intergenic	-115500	NM_000949	5618	Hs.602914	NM_000949	ENSG00000113494	PRLR	HPRL|MFAB|hPRLrI	prolactin receptor	protein-coding
chr3-1434	chr3	182462465	182462638	+	1	NA	Intergenic	Intergenic	-48739	NM_014616	23200	Hs.478429	XM_005247241	ENSG00000058063	ATP11B	ATPIF|ATPIR	ATPase: class VI: type 11B	protein-coding
chr10-423	chr10	36923909	36924082	+	1	NA	Intergenic	Intergenic	-490789	NM_052997	91074	Hs.373787	XM_005252639	ENSG00000148513	ANKRD30A	NY-BR-1	ankyrin repeat domain 30A	protein-coding
chr5-438	chr5	105309311	105309484	+	1	NA	Intergenic	Intergenic	874223	NR_000039	9366	Hs.158296	NR_000039	ENSG00000232159	RAB9BP1	RAB9P1	RAB9B: member RAS oncogene family pseudogene 1	pseudo
chr12-2036	chr12	97541317	97541490	+	1	NA	Intergenic	Intergenic	240160	NM_001135175	121441	Hs.270084	XM_005268644	ENSG00000139350	NEDD1	GCP-WD|TUBGCP7	neural precursor cell expressed: developmentally down-regulated 1	protein-coding
chr10-1690	chr10	133824274	133824447	+	1	NA	Intergenic	MER51-int|LTR|ERV1	-28926	NM_004052	664	Hs.144873	NM_004052		BNIP3	NIP3	BCL2/adenovirus E1B 19kDa interacting protein 3	protein-coding
chr5-182	chr5	129214896	129215069	+	1	NA	Intergenic	Intergenic	-25540	NM_175856	337876	Hs.213137	XM_005271982	ENSG00000198108	CHSY3	CHSY2|CSS3	chondroitin sulfate synthase 3	protein-coding
chr5-2707	chr5	104415153	104415326	+	1	NA	Intergenic	MIR|SINE|MIR	-19935	NR_000039	9366	Hs.158296	NR_000039	ENSG00000232159	RAB9BP1	RAB9P1	RAB9B: member RAS oncogene family pseudogene 1	pseudo
chr15-1451	chr15	56289845	56290018	+	1	NA	Intergenic	L1MC4|LINE|L1	-3988	NM_006154	4734	Hs.1565	XM_005254406	ENSG00000069869	NEDD4	NEDD4-1|RPF1	neural precursor cell expressed: developmentally down-regulated 4: E3 ubiquitin protein ligase	protein-coding
chr5-887	chr5	82764125	82764298	+	1	NA	Intergenic	Intergenic	-3281	NM_001164097	1462	Hs.643801	NM_001126336	ENSG00000038427	VCAN	CSPG2|ERVR|GHAP|PG-M|WGN|WGN1	versican	protein-coding
chr5-513	chr5	130249967	130250140	+	1	NA	Intergenic	L1MA4|LINE|L1	250987	NR_073488	3094	Hs.483305	NM_005340		HINT1	HINT|NMAN|PKCI-1|PRKCNH1	histidine triad nucleotide binding protein 1	protein-coding
chr18-439	chr18	61508173	61508346	+	1	NA	Intergenic	Charlie22a|DNA|hAT-Charlie	-46679	NM_002575	5055	Hs.594481	NM_001143818	ENSG00000197632	SERPINB2	HsT1201|PAI|PAI-2|PAI2|PLANH2	serpin peptidase inhibitor: clade B (ovalbumin): member 2	protein-coding
chr14-588	chr14	27322651	27322824	+	1	NA	Intergenic	Intergenic	-19601	NR_110041	101927081	Hs.97955	XR_245749	ENSG00000257612	RP11-384J4.1	-	uncharacterized LOC101927081	ncRNA
chr2-5275	chr2	57247157	57247330	+	1	NA	Intergenic	L1PA16|LINE|L1	835986	NM_001080433	114800	Hs.117136	XM_005264122	ENSG00000055813	CCDC85A	-	coiled-coil domain containing 85A	protein-coding
chr14-1376	chr14	21179014	21179187	+	1	NA	Intergenic	PABL_B-int|LTR|ERV1	22165	NM_194431	6038	Hs.283749	XM_005267968	ENSG00000258818	RNASE4	RAB1|RNS4	ribonuclease: RNase A family: 4	protein-coding
chr4-9	chr4	35691748	35691921	+	1	NA	Intergenic	Intergenic	554144	NM_015230	116984	Hs.479451	XM_005262638	ENSG00000047365	ARAP2	CENTD1|PARX	ArfGAP with RhoGAP domain: ankyrin repeat and PH domain 2	protein-coding
chr5-537	chr5	161042825	161042998	+	1	NA	Intergenic	LTR24B|LTR|ERV1	-67782	NM_000813	2561	Hs.303527	XM_005265867	ENSG00000145864	GABRB2	-	gamma-aminobutyric acid (GABA) A receptor: beta 2	protein-coding
chr2-113	chr2	168398776	168398949	+	1	NA	Intergenic	Intergenic	-276319	NM_020981	8708	Hs.735833	XM_005246931	ENSG00000172318	B3GALT1	beta3Gal-T1	UDP-Gal:betaGlcNAc beta 1,3-galactosyltransferase: polypeptide 1	protein-coding
chr1-605	chr1	45766194	45766367	+	1	NA	Intergenic	L2c|LINE|L2	-3301	NR_024270	400752	Hs.334348	NR_024270		LINC01144	-	long intergenic non-protein coding RNA 1144	ncRNA
chr21-912	chr21	33490869	33491042	+	1	NA	Intergenic	Tigger1|DNA|TcMar-Tigger	-32348	NR_038033	100551499	Hs.224449	NR_038033		LINC00159	C21orf44|NCRNA00159	long intergenic non-protein coding RNA 159	ncRNA
chr8-1663	chr8	88559003	88559176	+	1	NA	Intergenic	Intergenic	327206	NM_152418	138009	Hs.371738	NM_152418	ENSG00000176566	DCAF4L2	WDR21C	DDB1 and CUL4 associated factor 4-like 2	protein-coding
chr4-1665	chr4	131015507	131015680	+	1	NA	Intergenic	Intergenic	998312	NM_001099783	132321	Hs.567679	XM_005262734	ENSG00000151470	C4orf33	-	chromosome 4 open reading frame 33	protein-coding
chr4-2581	chr4	47475033	47475206	+	1	NA	Intergenic	MER67C|LTR|ERV1	-9444	NM_017845	54951	Hs.23956	NM_017845	ENSG00000169019	COMMD8	-	COMM domain containing 8	protein-coding
chr10-6	chr10	42398548	42398721	+	1	NA	Intergenic	ALR/Alpha|Satellite|centr	464858	NR_024380	441666	Hs.255729	NR_024380	ENSG00000215146	LOC441666	-	zinc finger protein 91 pseudogene	pseudo
chr4-2333	chr4	29912554	29912727	+	1	NA	Intergenic	L1PREC2|LINE|L1	-809389	NM_032456	5099	Hs.479439	XM_005248163	ENSG00000169851	PCDH7	BH-Pcdh|BHPCDH	protocadherin 7	protein-coding
chr15-345	chr15	95647456	95647629	+	1	NA	Intergenic	L1MB7|LINE|L1	222786	NR_034095	400456	Hs.536404	NR_034095	ENSG00000248441	LINC01197	-	long intergenic non-protein coding RNA 1197	ncRNA
chr13-365	chr13	83120618	83120791	+	1	NA	Intergenic	Intergenic	1335823	NM_001281503	114798	Hs.694617	NM_001281503	ENSG00000178235	SLITRK1	LRRC12|TTM	SLIT and NTRK-like family: member 1	protein-coding
chr2-6419	chr2	127888340	127888513	+	1	NA	Intergenic	MLT2C1|LTR|ERVL	-23524	NM_139344	274	Hs.193163	XM_005263642	ENSG00000136717	BIN1	AMPH2|AMPHL|SH3P9	bridging integrator 1	protein-coding
chr9-2635	chr9	38290521	38290694	+	1	NA	Intergenic	L2c|LINE|L2	-102053	NM_000692	219	Hs.743532	XM_005251406	ENSG00000137124	ALDH1B1	ALDH5|ALDHX	aldehyde dehydrogenase 1 family: member B1	protein-coding
chr9-2030	chr9	14477698	14477871	+	1	NA	Intergenic	Intergenic	-78803	NM_001190738	4781	Hs.644095	XM_005251467	ENSG00000147862	NFIB	CTF|HMGIC/NFIB|NF-I/B|NF1-B|NFI-B|NFI-RED|NFIB2|NFIB3	nuclear factor I/B	protein-coding
chr2-251	chr2	187960710	187960883	+	1	NA	Intergenic	L1MC4|LINE|L1	-246900	NM_182521	151112	Hs.375054	NM_182521	ENSG00000163012	ZSWIM2	MEX|ZZZ2	zinc finger: SWIM-type containing 2	protein-coding
chr5-1629	chr5	23344586	23344759	+	1	NA	Intergenic	L1PA15|LINE|L1	-163051	NM_020227	56979	Hs.283096	NM_020227	ENSG00000164256	PRDM9	MEISETZ|MSBP3|PFM6|PRMD9|ZNF899	PR domain containing 9	protein-coding
chr4-841	chr4	174666627	174666800	+	1	NA	Intergenic	Intergenic	215105	NR_003679	79804	Hs.61435	XR_244648	ENSG00000237125	HAND2-AS1	DEIN|NBLA00301|RP11-471J12.1	HAND2 antisense RNA 1 (head to head)	ncRNA
chr4-8862	chr4	130040910	130041083	+	1	NA	Intergenic	Intergenic	23715	NM_001099783	132321	Hs.567679	XM_005262734	ENSG00000151470	C4orf33	-	chromosome 4 open reading frame 33	protein-coding
chr13-380	chr13	87342773	87342946	+	1	NA	Intergenic	MIR|SINE|MIR	928135	NR_039722	100616182		NR_039722	ENSG00000266052	MIR4500	-	microRNA 4500	ncRNA
chr6-4069	chr6	51065698	51065871	+	1	NA	Intergenic	Intergenic	279346	NM_003221	7021	Hs.33102	XM_005249347	ENSG00000008196	TFAP2B	AP-2B|AP2-B	transcription factor AP-2 beta (activating enhancer binding protein 2 beta)	protein-coding
chr9-3087	chr9	94458367	94458540	+	1	NA	Intergenic	Intergenic	-59827	NR_037489	100500902		NR_037489		MIR3910-2	-	microRNA 3910-2	ncRNA
chr9-1656	chr9	6126077	6126250	+	1	NA	Intergenic	L1MB4|LINE|L1	-89622	NM_001199641	90865	Hs.731660	XM_005251626	ENSG00000137033	IL33	C9orf26|DVS27|IL1F11|NF-HEV|NFEHEV|RP11-575C20.2	interleukin 33	protein-coding
chr5-964	chr5	89244772	89244945	+	1	NA	Intergenic	Intergenic	67678	NR_037433	100500825		NR_037433	ENSG00000264342	MIR3660	-	microRNA 3660	ncRNA
chr7-1548	chr7	51068748	51068921	+	1	NA	Intergenic	LTR16C|LTR|ERVL	-207676	NM_001001555	2887	Hs.164060	XM_005271760	ENSG00000106070	GRB10	GRB-IR|Grb-10|IRBP|MEG1|RSS	growth factor receptor-bound protein 10	protein-coding
chr2-242	chr2	185461812	185461985	+	1	NA	Intergenic	Intergenic	-1194	NM_194250	91752	Hs.159528	NM_194250	ENSG00000170396	ZNF804A	C2orf10	zinc finger protein 804A	protein-coding
chr10-1720	chr10	4186066	4186239	+	1	NA	Intergenic	L1M5|LINE|L1	99951	NR_108040	100652988	Hs.433011	XR_132573		LINC00702	RP11-67B16.1	long intergenic non-protein coding RNA 702	ncRNA
chr15-1866	chr15	94259895	94260068	+	1	NA	Intergenic	Intergenic	-581448	NM_001159643	55784	Hs.33368	XM_005254955	ENSG00000140563	MCTP2	RP11-4F5.2	multiple C2 domains: transmembrane 2	protein-coding
chr9-169	chr9	30693934	30694107	+	1	NA	Intergenic	Intergenic	-285569	NR_046204	401497	Hs.680131	NR_046204		LOC401497	-	uncharacterized LOC401497	ncRNA
chr14-685	chr14	37120370	37120543	+	1	NA	Intergenic	Intergenic	-6316	NM_006194	5083	Hs.609574	XM_005267715	ENSG00000198807	PAX9	STHAG3	paired box 9	protein-coding
chr17-643	chr17	41535571	41535744	+	1	NA	Intergenic	(GA)n|Simple_repeat|Simple_repeat	13484	NR_031751	100313779		NR_031751	ENSG00000267151	MIR2117	-	microRNA 2117	ncRNA
chr8-690	chr8	90664657	90664830	+	1	NA	Intergenic	L1M2c|LINE|L1	-105231	NM_003821	8767	Hs.103755	XM_005251092	ENSG00000104312	RIPK2	CARD3|CARDIAK|CCK|GIG30|RICK|RIP2	receptor-interacting serine-threonine kinase 2	protein-coding
chr2-5225	chr2	55292043	55292216	+	1	NA	Intergenic	Intergenic	-14396	NM_153828	57142	Hs.637850	XM_005264434	ENSG00000115310	RTN4	ASY|NI220/250|NOGO|NOGO-A|NOGOC|NSP|NSP-CL|Nbla00271|Nbla10545|Nogo-B|Nogo-C|RTN-X|RTN4-A|RTN4-B1|RTN4-B2|RTN4-C	reticulon 4	protein-coding
chr6-501	chr6	143376832	143377005	+	1	NA	Intergenic	Intergenic	-3581	NM_001286587	51390	Hs.567501	XM_005267010	ENSG00000146416	AIG1	AIG-1|dJ95L4.1	androgen-induced 1	protein-coding
chr15-620	chr15	55466987	55467160	+	1	NA	Intergenic	MLT1A1|LTR|ERVL-MaLR	22157	NM_016304	51187	Hs.274772	NM_016304		RSL24D1	C15orf15|HRP-L30-iso|L30|RLP24|RPL24|RPL24L|TVAS3	ribosomal L24 domain containing 1	protein-coding
chr12-229	chr12	69821217	69821390	+	1	NA	Intergenic	Intergenic	-42825	NM_001278354	10818	Hs.593446	NM_001042555	ENSG00000166225	FRS2	FRS2A|FRS2alpha|SNT|SNT-1|SNT1	fibroblast growth factor receptor substrate 2	protein-coding
chr8-436	chr8	23718177	23718350	+	1	NA	Intergenic	Intergenic	-5944	NM_003155	6781	Hs.25590	XM_005273621	ENSG00000159167	STC1	STC	stanniocalcin 1	protein-coding
chr12-2044	chr12	98409543	98409716	+	1	NA	Intergenic	L1MA9|LINE|L1	-20404	NR_036189	100422924		NR_036189	ENSG00000263890	MIR4303	-	microRNA 4303	ncRNA
chr8-4243	chr8	92745161	92745334	+	1	NA	Intergenic	Intergenic	284660	NM_175636	862	Hs.739194	XM_005251088	ENSG00000079102	RUNX1T1	AML1T1|CBFA2T1|CDR|ETO|MTG8|ZMYND2	runt-related transcription factor 1; translocated to: 1 (cyclin D-related)	protein-coding
chr4-4738	chr4	177938157	177938330	+	1	NA	Intergenic	Intergenic	-224345	NM_005429	7424	Hs.435215	NM_005429	ENSG00000150630	VEGFC	Flt4-L|VRP	vascular endothelial growth factor C	protein-coding
chr4-1034	chr4	35967628	35967801	+	1	NA	Intergenic	Intergenic	278264	NM_015230	116984	Hs.479451	XM_005262638	ENSG00000047365	ARAP2	CENTD1|PARX	ArfGAP with RhoGAP domain: ankyrin repeat and PH domain 2	protein-coding
chr11-2134	chr11	20245558	20245731	+	1	NA	Intergenic	Intergenic	-63775	NM_001029865	120237	Hs.558604	NM_001029865	ENSG00000109851	DBX1	-	developing brain homeobox 1	protein-coding
chr15-1187	chr15	45202229	45202402	+	1	NA	Intergenic	L1MB8|LINE|L1	-46584	NM_152448	145645	Hs.567701	NM_152448	ENSG00000167014	C15orf43	-	chromosome 15 open reading frame 43	protein-coding
chr10-3807	chr10	119573705	119573878	+	1	NA	Intergenic	MIRb|SINE|MIR	232322	NM_014904	22841	Hs.173656	XM_005269629	ENSG00000107560	RAB11FIP2	Rab11-FIP2|nRip11	RAB11 family interacting protein 2 (class I)	protein-coding
chr7-256	chr7	77602872	77603045	+	1	NA	Intergenic	L1ME1|LINE|L1	133512	NM_001127357	57157	Hs.601884	XM_005250508	ENSG00000006576	PHTF2	-	putative homeodomain transcription factor 2	protein-coding
chr14-378	chr14	47274250	47274423	+	1	NA	Intergenic	L1MD|LINE|L1	-153309	NM_080746	140801	Hs.308332	XM_005267350	ENSG00000165496	RPL10L	RPL10_5_1358	ribosomal protein L10-like	protein-coding
chr13-859	chr13	73009630	73009803	+	1	NA	Intergenic	(TCTG)n|Simple_repeat|Simple_repeat	-292170	NM_024808	79866	Hs.643464	XM_005266533	ENSG00000136122	BORA	C13orf34	bora: aurora kinase A activator	protein-coding
chr3-1109	chr3	118507722	118507895	+	1	NA	Intergenic	Intergenic	-154114	NR_046230	100506765	Hs.660823	XR_241458	ENSG00000239877	IGSF11-AS1	RP4-635B5.1	IGSF11 antisense RNA 1	ncRNA
chr2-4518	chr2	24762163	24762336	+	1	NA	Intergenic	L2a|LINE|L2	-45096	NM_003743	8648	Hs.596314	XM_005264625	ENSG00000084676	NCOA1	F-SRC-1|KAT13A|RIP160|SRC1|bHLHe42|bHLHe74	nuclear receptor coactivator 1	protein-coding
chr2-1409	chr2	181523596	181523769	+	1	NA	Intergenic	Intergenic	-33148	NR_104322	101669767		XR_241356		SCHLAP1	LINC00913|PCAT11|PCAT114	SWI/SNF complex antagonist associated with prostate cancer 1 (non-protein coding)	ncRNA
chr2-4578	chr2	30616662	30616835	+	1	NA	Intergenic	Intergenic	-53374	NM_182551	253558	Hs.662770	XM_005264244	ENSG00000172954	LCLAT1	1AGPAT8|AGPAT8|ALCAT1|HSRG1849|LYCAT|UNQ1849	lysocardiolipin acyltransferase 1	protein-coding
chr17-411	chr17	69216929	69217102	+	1	NA	Intergenic	Intergenic	-18696	NR_104152	101928165	Hs.407613	XR_243749	ENSG00000260785	CASC17	LINC00600|RP11-879D6.1	cancer susceptibility candidate 17 (non-protein coding)	ncRNA
chr2-1692	chr2	221976219	221976392	+	1	NA	Intergenic	Intergenic	460704	NM_004438	2043	Hs.371218	XM_005246374	ENSG00000116106	EPHA4	HEK8|SEK|TYRO1	EPH receptor A4	protein-coding
chrX-12	chrX	122279174	122279347	+	1	NA	Intergenic	Intergenic	-38835	NM_000828	2892	Hs.377070	XM_005262406	ENSG00000125675	GRIA3	GLUR-C|GLUR-K3|GLUR3|GLURC|GluA3|MRX94	glutamate receptor: ionotropic: AMPA 3	protein-coding
chr6-3172	chr6	154077014	154077187	+	1	NA	Intergenic	Intergenic	-254530	NM_001145280	4988	Hs.2353	XM_005267002	ENSG00000112038	OPRM1	LMOR|M-OR-1|MOP|MOR|MOR1|OPRM	opioid receptor: mu 1	protein-coding
chr17-715	chr17	50736302	50736475	+	1	NA	Intergenic	Intergenic	-326491	NM_001243552	100506650	Hs.146556	XM_005256919	ENSG00000227011	C17orf112	-	chromosome 17 open reading frame 112	protein-coding
chr2-3069	chr2	154224423	154224596	+	1	NA	Intergenic	L1MEf|LINE|L1	110812	NM_019845	56475	Hs.100890	NM_019845	ENSG00000177519	RPRM	REPRIMO	reprimo: TP53 dependent G2 arrest mediator candidate	protein-coding
chr11-727	chr11	107641637	107641810	+	1	NA	Intergenic	Intergenic	-58937	NM_003063	6588	Hs.334629	NM_003063	ENSG00000170290	SLN	-	sarcolipin	protein-coding
chr8-964	chr8	5783577	5783750	+	1	NA	Intergenic	AluSx3|SINE|Alu	480405	NR_040040	100287015	Hs.156928	NR_040040	ENSG00000246089	LOC100287015	-	uncharacterized LOC100287015	ncRNA
chr10-585	chr10	74720308	74720481	+	1	NA	Intergenic	L1MA2|LINE|L1	-5885	NM_032562	84647	Hs.333175	XM_005270243	ENSG00000138308	PLA2G12B	GXIIB|GXIIIsPLA2|PLA2G13	phospholipase A2: group XIIB	protein-coding
chr4-2831	chr4	66065241	66065414	+	1	NA	Intergenic	Intergenic	-195110	NR_033976	401134	Hs.165899	NR_033976	ENSG00000250125	RP11-707A18.1	-	uncharacterized LOC401134	ncRNA
chr13-635	chr13	59357248	59357421	+	1	NA	Intergenic	L4|LINE|RTE	1151546	NM_001040429	27253	Hs.106511	XM_005266357	ENSG00000118946	PCDH17	PCDH68|PCH68	protocadherin 17	protein-coding
chr2-9410	chr2	224487392	224487565	+	1	NA	Intergenic	L1M5|LINE|L1	-20262	NM_003469	7857	Hs.516726	XM_005246840	ENSG00000171951	SCG2	CHGC|EM66|SN|SgII	secretogranin II	protein-coding
chr3-1877	chr3	64442530	64442703	+	1	NA	Intergenic	Intergenic	-104405	NR_110151	101929335	Hs.476604	XR_245235		RP11-14D22.5	-	uncharacterized LOC101929335	ncRNA
chr9-53	chr9	124176642	124176815	+	1	NA	Intergenic	(TA)n|Simple_repeat|Simple_repeat	-44147	NM_001270527	2040	Hs.253903	XM_005251798	ENSG00000148175	STOM	BND7|EPB7|EPB72	stomatin	protein-coding
chr11-314	chr11	5797066	5797239	+	1	NA	Intergenic	Intergenic	2744	NM_001001922	390075	Hs.690207	NM_001001922	ENSG00000181009	OR52N5	OR11-62|OR52N5Q	olfactory receptor: family 52: subfamily N: member 5	protein-coding
chr1-337	chr1	83137092	83137265	+	1	NA	Intergenic	L2c|LINE|L2	871097	NM_012302	23266	Hs.649282	XM_005270666	ENSG00000117114	LPHN2	CIRL2|CL2|LEC1|LPHH1	latrophilin 2	protein-coding
chr3-866	chr3	84674431	84674604	+	1	NA	Intergenic	Intergenic	244208	NR_033860	440970	Hs.411049	NR_033860	ENSG00000242641	LINC00971	RP11-735B13.1	long intergenic non-protein coding RNA 971	ncRNA
chr4-35	chr4	155651884	155652057	+	1	NA	Intergenic	Intergenic	-13192	NM_004744	9227	Hs.658427	XR_244655	ENSG00000121207	LRAT	LCA14	lecithin retinol acyltransferase (phosphatidylcholine--retinol O-acyltransferase)	protein-coding
chr15-173	chr15	35308660	35308833	+	1	NA	Intergenic	Intergenic	-28250	NM_014106	54989	Hs.744990	NM_014106	ENSG00000198146	ZNF770	PRO1914	zinc finger protein 770	protein-coding
chr3-6712	chr3	138525741	138525914	+	1	NA	Intergenic	Intergenic	-47627	NM_006219	5291	Hs.239818	XM_005247530		PIK3CB	P110BETA|PI3K|PI3KBETA|PIK3C1	phosphatidylinositol-4,5-bisphosphate 3-kinase: catalytic subunit beta	protein-coding
chr16-1049	chr16	77162420	77162593	+	1	NA	Intergenic	L1M3|LINE|L1	-62309	NM_014940	22879	Hs.513743	XM_005255843		MON1B	HSRG1|SAND2|SRG1	MON1 secretory trafficking family member B	protein-coding
chr15-331	chr15	87698344	87698517	+	1	NA	Intergenic	Intergenic	-421729	NR_026869	145978	Hs.350808	NM_152454	ENSG00000259527	LINC00052	NCRNA00052|TMEM83	long intergenic non-protein coding RNA 52	ncRNA
chr6-1353	chr6	1185694	1185867	+	1	NA	Intergenic	Intergenic	-84214	NR_027115	285768	Hs.209463	NR_027115		LOC285768	-	uncharacterized LOC285768	ncRNA
chr13-127	chr13	71186750	71186923	+	1	NA	Intergenic	MIRb|SINE|MIR	-402436	NR_047699	100885781	Hs.372660	NR_047699	ENSG00000226846	LINC00348	RP11-77P3.1	long intergenic non-protein coding RNA 348	ncRNA
chr1-1225	chr1	198474876	198475049	+	1	NA	Intergenic	L1MB1|LINE|L1	35112	NM_133262	127124	Hs.127743	XM_005244892	ENSG00000151418	ATP6V1G3	ATP6G3|Vma10	ATPase: H+ transporting: lysosomal 13kDa: V1 subunit G3	protein-coding
chr18-157	chr18	41727725	41727898	+	1	NA	Intergenic	Intergenic	-532326	NM_001130110	26040	Hs.435458	XM_005258243	ENSG00000152217	SETBP1	SEB	SET binding protein 1	protein-coding
chr12-17	chr12	58576414	58576587	+	1	NA	Intergenic	Intergenic	241056	NM_033276	91419	Hs.61188	XM_005269223	ENSG00000166896	XRCC6BP1	KUB3	XRCC6 binding protein 1	protein-coding
chr3-8421	chr3	193529316	193529489	+	1	NA	Intergenic	Intergenic	182624	NR_027764	100128023	Hs.730112	NR_027764		DPPA2P3	-	developmental pluripotency associated 2 pseudogene 3	pseudo
chr5-528	chr5	148143121	148143294	+	1	NA	Intergenic	Intergenic	-62948	NM_000024	154	Hs.2551	XM_005268382	ENSG00000169252	ADRB2	ADRB2R|ADRBR|B2AR|BAR|BETA2AR	adrenoceptor beta 2: surface	protein-coding
chr1-560	chr1	235041028	235041201	+	1	NA	Intergenic	L1MC4a|LINE|L1	181326	NR_038856	100506810	Hs.586634	NR_038856	ENSG00000227630	LINC01132	RP4-781K5.8	long intergenic non-protein coding RNA 1132	ncRNA
chr2-930	chr2	66244140	66244313	+	1	NA	Intergenic	MER102b|DNA|hAT-Charlie	341233	NR_039938	100616464		NR_039938	ENSG00000264525	MIR4778	-	microRNA 4778	ncRNA
chr10-903	chr10	29056258	29056431	+	1	NA	Intergenic	Intergenic	28634	NR_038376	100507605	Hs.119207	NR_038374	ENSG00000235824	LINC00837	RP11-478H13.2	long intergenic non-protein coding RNA 837	ncRNA
chr3-1859	chr3	62913935	62914108	+	1	NA	Intergenic	Intergenic	-52958	NM_183393	8618	Hs.654933	XM_005265519	ENSG00000163618	CADPS	CADPS1|CAPS|CAPS1	Ca++-dependent secretion activator	protein-coding
chr2-1687	chr2	217735827	217736000	+	1	NA	Intergenic	Intergenic	-11132	NM_003284	7141	Hs.3017	NM_003284	ENSG00000118245	TNP1	TP1	transition protein 1 (during histone to protamine replacement)	protein-coding
chrX-272	chrX	99246613	99246786	+	1	NA	Intergenic	Intergenic	-51859	NR_024608	442459	Hs.706599	NM_001127438		XRCC6P5	-	X-ray repair complementing defective repair in Chinese hamster cells 6 pseudogene 5	pseudo
chr2-3147	chr2	158305016	158305189	+	1	NA	Intergenic	Intergenic	-4499	NM_004288	9595	Hs.270	NM_004288	ENSG00000115165	CYTIP	B3-1|CASP|CYBR|CYTHIP|HE|PSCDBP	cytohesin 1 interacting protein	protein-coding
chr2-866	chr2	53101679	53101852	+	1	NA	Intergenic	Intergenic	-893163	NM_001008708	494143	Hs.585944	XM_005264336	ENSG00000143942	CHAC2	-	ChaC: cation transport regulator homolog 2 (E. coli)	protein-coding
chr2-1460	chr2	186266873	186267046	+	1	NA	Intergenic	L1MC4a|LINE|L1	-336395	NM_173651	401024	Hs.98025	NM_207482	ENSG00000188738	FSIP2	-	fibrous sheath interacting protein 2	protein-coding
chr1-2595	chr1	183400152	183400325	+	1	NA	Intergenic	Intergenic	-12605	NM_015039	23057	Hs.497123	NM_015039	ENSG00000157064	NMNAT2	C1orf15|PNAT2	nicotinamide nucleotide adenylyltransferase 2	protein-coding
chr5-1815	chr5	39449826	39449999	+	1	NA	Intergenic	Intergenic	-24578	NM_001343	1601	Hs.696631	XM_005248260	ENSG00000153071	DAB2	DOC-2|DOC2	Dab: mitogen-responsive phosphoprotein: homolog 2 (Drosophila)	protein-coding
chr12-452	chr12	30591545	30591718	+	1	NA	Intergenic	Intergenic	238546	NM_001190995	10526	Hs.505136	NM_001190995	ENSG00000133704	IPO8	RANBP8	importin 8	protein-coding
chr12-2118	chr12	115604460	115604633	+	1	NA	Intergenic	Intergenic	-482578	NM_005996	6926	Hs.744016	NM_005996	ENSG00000135111	TBX3	TBX3-ISO|UMS|XHL	T-box 3	protein-coding
chr9-695	chr9	7869613	7869786	+	1	NA	Intergenic	L1MEd|LINE|L1	-69901	NM_033428	90871	Hs.7517	XM_005251628	ENSG00000137038	TMEM261	C9orf123	transmembrane protein 261	protein-coding
chr10-51	chr10	132158691	132158864	+	1	NA	Intergenic	(TC)n|Simple_repeat|Simple_repeat	224139	NM_001199868	10539	Hs.42644	XM_005252657	ENSG00000108010	GLRX3	GLRX4|GRX3|GRX4|PICOT|TXNL2|TXNL3	glutaredoxin 3	protein-coding
chr4-1104	chr4	58673326	58673499	+	1	NA	Intergenic	Intergenic	-696862	NM_001253835	3490	Hs.691061	NM_001253835	ENSG00000163453	IGFBP7	AGM|FSTL2|IBP-7|IGFBP-7|IGFBP-7v|IGFBPRP1|MAC25|PSF|RAMSVPS|TAF	insulin-like growth factor binding protein 7	protein-coding
chr7-233	chr7	37501665	37501838	+	1	NA	Intergenic	Intergenic	-12823	NM_001206480	9844	Hs.656638	XM_005249919	ENSG00000155849	ELMO1	CED-12|CED12|ELMO-1	engulfment and cell motility 1	protein-coding
chr1-57	chr1	189504007	189504180	+	1	NA	Intergenic	Intergenic	942665	NM_199051	339479	Hs.65765	XM_005245117	ENSG00000162670	BRINP3	DBCCR1L|DBCCR1L1|FAM5C	bone morphogenetic protein/retinoic acid inducible neural-specific 3	protein-coding
chr3-1247	chr3	152479697	152479870	+	1	NA	Intergenic	Intergenic	-72952	NM_002563	5028	Hs.654526	NM_002563	ENSG00000169860	P2RY1	P2Y1	purinergic receptor P2Y: G-protein coupled: 1	protein-coding
chr14-1042	chr14	61436899	61437072	+	1	NA	Intergenic	MIR|SINE|MIR	10796	NM_020810	57570	Hs.380159	XM_005267916	ENSG00000126814	TRMT5	KIAA1393|TRM5	tRNA methyltransferase 5	protein-coding
chr7-3193	chr7	24808410	24808583	+	1	NA	Intergenic	Intergenic	-10858	NM_001127454	1687	Hs.520708	NM_001127453	ENSG00000105928	DFNA5	ICERE-1	deafness: autosomal dominant 5	protein-coding
chr7-4512	chr7	92640934	92641107	+	1	NA	Intergenic	Intergenic	106315	NM_001193307	54809	Hs.65641	NM_001193307	ENSG00000205413	SAMD9	C7orf5|DRIF1|NFTC|OEF1|OEF2	sterile alpha motif domain containing 9	protein-coding
chr6-2786	chr6	125844540	125844713	+	1	NA	Intergenic	Intergenic	-150872	NR_038906	643623	Hs.520367	NR_038906	ENSG00000224506	RP1-293L8.2	-	uncharacterized LOC643623	ncRNA
chr8-1337	chr8	64746206	64746379	+	1	NA	Intergenic	Intergenic	64305	NR_038875	286184	Hs.586402	NR_038875	ENSG00000253734	RP11-579E24.1	-	uncharacterized LOC286184	ncRNA
chr5-803	chr5	62936172	62936345	+	1	NA	Intergenic	Intergenic	321860	NM_000524	3350	Hs.247940	NM_000524		HTR1A	5-HT-1A|5-HT1A|5HT1a|ADRB2RL1|ADRBRL1|G-21|PFMCD	5-hydroxytryptamine (serotonin) receptor 1A: G protein-coupled	protein-coding
chr13-2402	chr13	93621081	93621254	+	1	NA	Intergenic	Intergenic	-247301	NR_046520	100873969	Hs.577863	NR_046520	ENSG00000235984	GPC5-AS1	RP11-118A1.1	GPC5 antisense RNA 1	ncRNA
chr2-3600	chr2	187006756	187006929	+	1	NA	Intergenic	Intergenic	-55799	NR_110218	101927217	Hs.130011	XR_241363		AC097500.2	-	uncharacterized LOC101927217	ncRNA
chr16-289	chr16	51434233	51434406	+	1	NA	Intergenic	Intergenic	-249137	NM_002968	6299	Hs.135787	NM_001127892	ENSG00000103449	SALL1	HSAL1|Sal-1|TBS|ZNF794	spalt-like transcription factor 1	protein-coding
chr10-281	chr10	96854652	96854825	+	1	NA	Intergenic	MER57A-int|LTR|ERV1	-25485	NM_001198855	1558	Hs.709188	XR_246073	ENSG00000138115	CYP2C8	CPC8|CYPIIC8|MP-12/MP-20	cytochrome P450: family 2: subfamily C: polypeptide 8	protein-coding
chr20-619	chr20	17168314	17168487	+	1	NA	Intergenic	Intergenic	-38351	NM_001201528	5126	Hs.315186	XM_005260719	ENSG00000125851	PCSK2	NEC 2|NEC-2|NEC2|PC2|SPC2	proprotein convertase subtilisin/kexin type 2	protein-coding
chr2-6120	chr2	104706709	104706882	+	1	NA	Intergenic	L1MD1|LINE|L1	317994	NR_037885	100287010	Hs.694603	NR_037885		LOC100287010	-	uncharacterized LOC100287010	ncRNA
chr6-3681	chr6	25704141	25704314	+	1	NA	Intergenic	L1MB4|LINE|L1	22562	NM_170745	221613	Hs.406739	NM_170745	ENSG00000164508	HIST1H2AA	H2AA|H2AFR|bA317E16.2	histone cluster 1: H2aa	protein-coding
chr2-570	chr2	185317786	185317959	+	1	NA	Intergenic	L1MB7|LINE|L1	-145220	NM_194250	91752	Hs.159528	NM_194250	ENSG00000170396	ZNF804A	C2orf10	zinc finger protein 804A	protein-coding
chr1-2063	chr1	99884973	99885146	+	1	NA	Intergenic	L1PB2|LINE|L1	155212	NM_014839	9890	Hs.13245	NM_014839	ENSG00000117600	LPPR4	LPR4|PHP1|PRG-1|PRG1|RP4-788L13.1	lipid phosphate phosphatase-related protein type 4	protein-coding
chr4-133	chr4	150781418	150781591	+	1	NA	Intergenic	MLT2A1|LTR|ERVL	-217921	NM_001040260	166614	Hs.591683	XM_005262785	ENSG00000170390	DCLK2	CL2|CLICK-II|CLICK2|CLIK2|DCAMKL2|DCDC3|DCDC3B|DCK2	doublecortin-like kinase 2	protein-coding
chr15-809	chr15	89470105	89470278	+	1	NA	Intergenic	HUERS-P1-int|LTR|ERV1	-13529	NM_001114614	4240	Hs.3745	XM_005254917	ENSG00000140545	MFGE8	BA46|EDIL1|HMFG|HsT19888|MFG-E8|MFGM|OAcGD3S|SED1|SPAG10|hP47	milk fat globule-EGF factor 8 protein	protein-coding
chr13-576	chr13	53789435	53789608	+	1	NA	Intergenic	Intergenic	186646	NM_006418	10562	Hs.508113	NM_006418	ENSG00000102837	OLFM4	GC1|GW112|OLM4|OlfD|UNQ362|bA209J19.1|hGC-1|hOLfD	olfactomedin 4	protein-coding
chr3-894	chr3	86867952	86868125	+	1	NA	Intergenic	L2a|LINE|L2	172218	NM_016206	389136	Hs.744116	XM_005264752	ENSG00000206538	VGLL3	VGL-3|VGL3	vestigial like 3 (Drosophila)	protein-coding
chr4-5462	chr4	30686807	30686980	+	1	NA	Intergenic	LTR9|LTR|ERV1	-35136	NM_032456	5099	Hs.479439	XM_005248163	ENSG00000169851	PCDH7	BH-Pcdh|BHPCDH	protocadherin 7	protein-coding
chr4-4822	chr4	181227114	181227287	+	1	NA	Intergenic	Intergenic	853101	NR_033918	728081	Hs.535735	NR_033918	ENSG00000248197	LINC00290	NCRNA00290|RP11-810C20.1	long intergenic non-protein coding RNA 290	ncRNA
chr5-118	chr5	51064664	51064837	+	1	NA	Intergenic	Intergenic	-385585	NR_046243	642366	Hs.544139	NR_046243		LOC642366	-	uncharacterized LOC642366	ncRNA
chr16-489	chr16	5984209	5984382	+	1	NA	Intergenic	MER113|DNA|hAT-Charlie	-84836	NM_001142333	54715	Hs.459842	XM_005255378	ENSG00000078328	RBFOX1	2BP1|A2BP1|FOX-1|FOX1|HRNBP1	RNA binding protein: fox-1 homolog (C. elegans) 1	protein-coding
chr1-1011	chr1	163666404	163666577	+	1	NA	Intergenic	Intergenic	-273510	NR_104294	100422212	Hs.556898	NR_104294		LOC100422212	-	eukaryotic translation initiation factor 3: subunit J pseudogene	pseudo
chr10-503	chr10	57940391	57940564	+	1	NA	Intergenic	Intergenic	180556	NM_007057	11130	Hs.591363	XM_005269463	ENSG00000122952	ZWINT	HZwint-1|KNTC2AP|ZWINT1	ZW10 interacting kinetochore protein	protein-coding
chr5-2254	chr5	81961965	81962138	+	1	NA	Intergenic	Intergenic	-173922	NR_039773	100616297		NR_039773		MIR3977	-	microRNA 3977	ncRNA
chr15-1560	chr15	63231023	63231196	+	1	NA	Intergenic	Tigger13a|DNA|TcMar-Tigger	-103728	NM_001018006	7168	Hs.602995	XM_005254636	ENSG00000140416	TPM1	C15orf13|CMD1Y|CMH3|HTM-alpha|LVNC9|TMSA	tropomyosin 1 (alpha)	protein-coding
chr3-6157	chr3	110006443	110006616	+	1	NA	Intergenic	MLT1A0|LTR|ERVL-MaLR	782276	NR_045114	100506555	Hs.535689	NR_045114		PVRL3-AS1	RP11-553A10.2	PVRL3 antisense RNA 1	ncRNA
chr5-1198	chr5	116626414	116626587	+	1	NA	Intergenic	L4|LINE|RTE	-124707	NR_046089	728342	Hs.434420	NR_046089		LINC00992	-	long intergenic non-protein coding RNA 992	ncRNA
chr4-4780	chr4	179538367	179538540	+	1	NA	Intergenic	Intergenic	-709364	NR_108092	101928656	Hs.508131	XR_244766		LINC01099	-	long intergenic non-protein coding RNA 1099	ncRNA
chr11-2521	chr11	32463083	32463256	+	1	NA	Intergenic	L2b|LINE|L2	5885	NR_023920	51352	Hs.567499	NM_015855		WT1-AS	WIT-1|WIT1|WT1-AS1|WT1AS|dJ74J1.1	WT1 antisense RNA	ncRNA
chr4-4044	chr4	134880731	134880904	+	1	NA	Intergenic	L2b|LINE|L2	242085	NM_001114734	132430	Hs.49889	NM_001114734	ENSG00000254535	PABPC4L	-	poly(A) binding protein: cytoplasmic 4-like	protein-coding
chr10-749	chr10	6670768	6670941	+	1	NA	Intergenic	Intergenic	48468	NR_036503	439949	Hs.46689	XR_242698		PRKCQ-AS1	RP11-5N23.2	PRKCQ antisense RNA 1	ncRNA
chr2-95	chr2	103862782	103862955	+	1	NA	Intergenic	Intergenic	484379	NM_144632	130827	Hs.436203	XM_005263874	ENSG00000170417	TMEM182	-	transmembrane protein 182	protein-coding
chr4-2093	chr4	183088165	183088338	+	1	NA	Intergenic	Intergenic	-2194	NR_031640	100302270		NR_031640	ENSG00000221227	MIR1305	MIRN1305|hsa-mir-1305	microRNA 1305	ncRNA
chr18-203	chr18	71159751	71159924	+	1	NA	Intergenic	Intergenic	167662	NR_038340	100505817	Hs.197042	NR_038340	ENSG00000261780	LOC100505817	-	uncharacterized LOC100505817	ncRNA
chr15-1431	chr15	55450941	55451114	+	1	NA	Intergenic	L1MA7|LINE|L1	38203	NM_016304	51187	Hs.274772	NM_016304		RSL24D1	C15orf15|HRP-L30-iso|L30|RLP24|RPL24|RPL24L|TVAS3	ribosomal L24 domain containing 1	protein-coding
chr5-150	chr5	98893135	98893308	+	1	NA	Intergenic	Intergenic	628384	NR_036530	100289230	Hs.552095	NR_036530		LOC100289230	-	uncharacterized LOC100289230	ncRNA
chr4-973	chr4	30557325	30557498	+	1	NA	Intergenic	Intergenic	-164618	NM_032456	5099	Hs.479439	XM_005248163	ENSG00000169851	PCDH7	BH-Pcdh|BHPCDH	protocadherin 7	protein-coding
chr8-3154	chr8	59264328	59264501	+	1	NA	Intergenic	Intergenic	-59408	NM_001077619	137886	Hs.155572	XM_005251164	ENSG00000215114	UBXN2B	p37	UBX domain protein 2B	protein-coding
chr12-609	chr12	73786657	73786830	+	1	NA	Intergenic	Intergenic	233774	NR_110130	101928137	Hs.694666	XR_246006	ENSG00000258123	RP11-314D7.2	-	uncharacterized LOC101928137	ncRNA
chr12-3162	chr12	48009109	48009282	+	1	NA	Intergenic	Intergenic	90648	NM_001146075	79657	Hs.437855	NM_001146075		RPAP3	-	RNA polymerase II associated protein 3	protein-coding
chr1-3391	chr1	26536929	26537102	+	1	NA	Intergenic	Intergenic	19897	NM_198137	378807	Hs.123532	NM_198137	ENSG00000188782	CATSPER4	-	cation channel: sperm associated 4	protein-coding
chr11-955	chr11	23679363	23679536	+	1	NA	Intergenic	L1MC4|LINE|L1	-238714	NR_107021	102465860		NR_107021		MIR8054	hsa-mir-8054	microRNA mir-8054	ncRNA
chr4-3326	chr4	96643676	96643849	+	1	NA	Intergenic	Intergenic	-117476	NM_005390	5161	Hs.131361	NM_005390	ENSG00000163114	PDHA2	PDHAL	pyruvate dehydrogenase (lipoamide) alpha 2	protein-coding
chr4-1400	chr4	95360193	95360366	+	1	NA	Intergenic	Intergenic	-12728	NM_001011516	10611	Hs.732677	XM_005262693	ENSG00000163110	PDLIM5	ENH|ENH1|LIM	PDZ and LIM domain 5	protein-coding
chr10-465	chr10	55526946	55527119	+	1	NA	Intergenic	L2a|LINE|L2	-995573	NM_000242	4153	Hs.499674	XM_005269844	ENSG00000165471	MBL2	COLEC1|HSMBPC|MBL|MBL2D|MBP|MBP-C|MBP1|MBPD	mannose-binding lectin (protein C) 2: soluble	protein-coding
chr4-60	chr4	176931432	176931605	+	1	NA	Intergenic	Intergenic	-7677	NM_001261447	2823	Hs.75819	NM_001261447	ENSG00000150625	GPM6A	GPM6|M6A	glycoprotein M6A	protein-coding
chr8-154	chr8	122543468	122543641	+	1	NA	Intergenic	Intergenic	-108031	NR_002835	594842	Hs.668686	NR_002835		HAS2-AS1	HAS2-AS|HAS2AS|HASNT|NCRNA00077	HAS2 antisense RNA 1	ncRNA
chr6-1141	chr6	123519067	123519240	+	1	NA	Intergenic	L1MEc|LINE|L1	202038	NM_001010852	134829	Hs.486362	NM_001010852		CLVS2	C6orf212|C6orf213|RLBP1L2|bA160A10.4	clavesin 2	protein-coding
chr1-6458	chr1	192884026	192884199	+	1	NA	Intergenic	Intergenic	105944	NM_002923	5997	Hs.78944	NM_002923	ENSG00000116741	RGS2	G0S8	regulator of G-protein signaling 2: 24kDa	protein-coding
chr15-1559	chr15	63221120	63221293	+	1	NA	Intergenic	Intergenic	105051	NR_029709	406965		NR_029709		MIR190A	MIR190|MIRN190|hsa-mir-190a|miR-190	microRNA 190a	ncRNA
chr6-28	chr6	23609311	23609484	+	1	NA	Intergenic	Intergenic	-517016	NM_080723	140767	Hs.726270	NM_080723	ENSG00000152954	NRSN1	VMP|p24	neurensin 1	protein-coding
chr10-82	chr10	83214325	83214498	+	1	NA	Intergenic	L1MB7|LINE|L1	-420658	NM_001165972	10718	Hs.125119	XM_005269444	ENSG00000185737	NRG3	HRG3|pro-NRG3	neuregulin 3	protein-coding
chr8-185	chr8	36574569	36574742	+	1	NA	Intergenic	L1MC3|LINE|L1	-67186	NM_001031836	157855	Hs.13861	XM_005273423	ENSG00000215262	KCNU1	KCNMC1|KCa5|KCa5.1|Kcnma3|Slo3	potassium channel: subfamily U: member 1	protein-coding
chr4-365	chr4	182762206	182762379	+	1	NA	Intergenic	Intergenic	303375	NR_027107	90768	Hs.175465	XR_244654		MGC45800	AC108142.1	uncharacterized LOC90768	ncRNA
chr15-159	chr15	25782443	25782616	+	1	NA	Intergenic	Tigger3c|DNA|TcMar-Tigger	-98355	NM_130839	7337	Hs.598862	XM_005268267	ENSG00000114062	UBE3A	ANCR|AS|E6-AP|EPVE6AP|HPVE6A	ubiquitin protein ligase E3A	protein-coding
chr13-1027	chr13	90324086	90324259	+	1	NA	Intergenic	Intergenic	-107506	NR_046991	100874139	Hs.742173	NR_046991		LINC00353	RP11-75N6.2	long intergenic non-protein coding RNA 353	ncRNA
chr13-4550	chr13	79255498	79255671	+	1	NA	Intergenic	Intergenic	-22271	NM_024546	79596	Hs.567576	NM_024546	ENSG00000152193	RNF219	C13orf7	ring finger protein 219	protein-coding
chr6-633	chr6	44656484	44656657	+	1	NA	Intergenic	L1PB1|LINE|L1	253193	NR_039785	100616352		NR_039785		MIR4642	-	microRNA 4642	ncRNA
chr8-1053	chr8	20610643	20610816	+	1	NA	Intergenic	THE1B|LTR|ERVL-MaLR	-220767	NR_033894	286114	Hs.651884	NR_033894	ENSG00000253199	RP11-421P23.1	-	uncharacterized LOC286114	ncRNA
chr3-1621	chr3	24127941	24128114	+	1	NA	Intergenic	Intergenic	16710	NR_026834	152024	Hs.385606	XR_245096	ENSG00000224074	LINC00691	-	long intergenic non-protein coding RNA 691	ncRNA
chr2-2656	chr2	116908715	116908888	+	1	NA	Intergenic	L1MA8|LINE|L1	989118	NM_001004360	57628	Hs.580539	XM_005263718	ENSG00000175497	DPP10	DPL2|DPPY|DPRP3	dipeptidyl-peptidase 10 (non-functional)	protein-coding
chr6-3793	chr6	38631388	38631561	+	1	NA	Intergenic	Intergenic	-23551	NM_001099272	114781	Hs.603858	XM_005248840	ENSG00000183826	BTBD9	dJ322I12.1	BTB (POZ) domain containing 9	protein-coding
chr18-538	chr18	1908351	1908524	+	1	NA	Intergenic	Charlie1|DNA|hAT-Charlie	-548808	NR_023926	56651	Hs.541165	NM_031416		LINC00470	C18orf2	long intergenic non-protein coding RNA 470	ncRNA
chr5-4059	chr5	27962757	27962930	+	1	NA	Intergenic	L1PREC2|LINE|L1	490445	NR_038848	643401	Hs.533212	NR_038848	ENSG00000250337	LINC01021	RP11-46C20.1	long intergenic non-protein coding RNA 1021	ncRNA
chr16-502	chr16	9521551	9521724	+	1	NA	Intergenic	Intergenic	136610	NR_106988	102465753		NR_106988		MIR7641-2	B-ATF|hsa-mir-7641-2	microRNA mir-7641-2	ncRNA
chr4-4751	chr4	178609884	178610057	+	1	NA	Intergenic	AT_rich|Low_complexity|Low_complexity	-39940	NR_028342	285501	Hs.722466	NM_001085490	ENSG00000231171	LINC01098	-	long intergenic non-protein coding RNA 1098	ncRNA
chr11-2902	chr11	59700673	59700846	+	1	NA	Intergenic	(TATATG)n|Simple_repeat|Simple_repeat	-66719	NM_001062	6947	Hs.2012	NM_001062	ENSG00000134827	TCN1	TC-1|TC1|TCI	transcobalamin I (vitamin B12 binding protein: R binder family)	protein-coding
chr5-936	chr5	86304312	86304485	+	1	NA	Intergenic	Intergenic	106372	NR_036243	100422887		NR_036243	ENSG00000265919	MIR4280	-	microRNA 4280	ncRNA
chr11-4288	chr11	130740102	130740275	+	1	NA	Intergenic	Intergenic	46193	NM_014758	399979	Hs.444024	XM_005271545	ENSG00000120451	SNX19	CHET8	sorting nexin 19	protein-coding
chr21-355	chr21	21372837	21373010	+	1	NA	Intergenic	L1ME3|LINE|L1	802502	NR_024090	387486	Hs.576551	XR_244272	ENSG00000224924	LINC00320	C21orf131|NCRNA00320|PRED14	long intergenic non-protein coding RNA 320	ncRNA
chr2-3451	chr2	180140393	180140566	+	1	NA	Intergenic	MLT2D|LTR|ERVL	-11130	NM_178123	91404	Hs.30977	XM_005246944	ENSG00000187231	SESTD1	SOLO	SEC14 and spectrin domains 1	protein-coding
chr12-3928	chr12	80500793	80500966	+	1	NA	Intergenic	Intergenic	-102353	NM_173591	283310	Hs.723594	XM_005268802	ENSG00000165899	OTOGL	C12orf64|DFNB84B	otogelin-like	protein-coding
chr4-5643	chr4	33669503	33669676	+	1	NA	Intergenic	Intergenic	2576389	NM_015230	116984	Hs.479451	XM_005262638	ENSG00000047365	ARAP2	CENTD1|PARX	ArfGAP with RhoGAP domain: ankyrin repeat and PH domain 2	protein-coding
chr12-2927	chr12	34266638	34266811	+	1	NA	Intergenic	Intergenic	91509	NM_032834	84920	Hs.102971	NM_032834		ALG10	ALG10A|DIE2|KCR1	ALG10: alpha-1,2-glucosyltransferase	protein-coding
chr5-1982	chr5	53713740	53713913	+	1	NA	Intergenic	Intergenic	-37604	NM_006308	8988	Hs.41707	NM_006308	ENSG00000169271	HSPB3	DHMN2C|HMN2C|HSPL27	heat shock 27kDa protein 3	protein-coding
chr6-2325	chr6	96755974	96756147	+	1	NA	Intergenic	L1M5|LINE|L1	-213641	NM_015323	23376	Hs.149367	NM_015323	ENSG00000014123	UFL1	KIAA0776|Maxer|NLBP|RCAD|RP3-393D12.1	UFM1-specific ligase 1	protein-coding
chr2-6137	chr2	105233844	105234017	+	1	NA	Intergenic	Intergenic	-106964	NR_110113	101927360	Hs.650324	XR_244908	ENSG00000234781	LINC01103	AC068535.4	long intergenic non-protein coding RNA 1103	ncRNA
chr8-1277	chr8	59100893	59101066	+	1	NA	Intergenic	Intergenic	83680	NR_105005	101929528	Hs.563551	XR_242472	ENSG00000253281	LOC101929528	-	uncharacterized LOC101929528	ncRNA
chrX-107	chrX	127139777	127139950	+	1	NA	Intergenic	Intergenic	46518	NM_138289	139741	Hs.680125	NM_138289	ENSG00000123165	ACTRT1	AIP1|ARIP1|ARPT1|HSD27	actin-related protein T1	protein-coding
chr3-848	chr3	82590176	82590349	+	1	NA	Intergenic	L2a|LINE|L2	-779313	NM_000158	2632	Hs.436062	XM_005264728	ENSG00000114480	GBE1	APBD|GBE|GSD4	glucan (1,4-alpha-): branching enzyme 1	protein-coding
chr5-2566	chr5	95804881	95805054	+	1	NA	Intergenic	Intergenic	-35983	NM_000439	5122	Hs.78977	NM_000439	ENSG00000175426	PCSK1	BMIQ12|NEC1|PC1|PC3|SPC3	proprotein convertase subtilisin/kexin type 1	protein-coding
chr5-3577	chr5	10119750	10119923	+	1	NA	Intergenic	MSTA|LTR|ERVL-MaLR	130184	NR_047669	134145	Hs.481569	XM_005248248		FAM173B	JS-2	family with sequence similarity 173: member B	protein-coding
chr8-603	chr8	80204392	80204565	+	1	NA	Intergenic	LTR81A|LTR|Gypsy	-318570	NM_007029	11075	Hs.521651	XM_005251141	ENSG00000104435	STMN2	SCG10|SCGN10	stathmin-like 2	protein-coding
chr11-102	chr11	97328853	97329026	+	1	NA	Intergenic	Intergenic	161955	NR_107016	102465857		NR_107016		MIR7976	hsa-mir-7976	microRNA mir-7976	ncRNA
chr6-1217	chr6	138121303	138121476	+	1	NA	Intergenic	Intergenic	-66935	NM_001270508	7128	Hs.211600	XM_005267119	ENSG00000118503	TNFAIP3	A20|OTUD7C|TNFA1P2	tumor necrosis factor: alpha-induced protein 3	protein-coding
chr4-1601	chr4	122310451	122310624	+	1	NA	Intergenic	L1MB2|LINE|L1	-8357	NM_198179	84109	Hs.368977	NM_198179		QRFPR	AQ27|GPR103|SP9155	pyroglutamylated RFamide peptide receptor	protein-coding
chr2-122	chr2	194502751	194502924	+	1	NA	Intergenic	L1MA9|LINE|L1	-706155	NR_110222	101927406	Hs.385793	XR_241369	ENSG00000225539	AC018799.1	-	uncharacterized LOC101927406	ncRNA
chr7-1273	chr7	17761345	17761518	+	1	NA	Intergenic	Intergenic	-162899	NR_110013	101927630	Hs.583400	XR_242134		AC017060.1	-	uncharacterized LOC101927630	ncRNA
chr7-5633	chr7	130420158	130420331	+	1	NA	Intergenic	L1ME3C|LINE|L1	-1385	NM_138693	136259	Hs.125240	NM_138693	ENSG00000174595	KLF14	BTEB5	Kruppel-like factor 14	protein-coding
chr4-1096	chr4	56653900	56654073	+	1	NA	Intergenic	L2b|LINE|L2	-32250	NR_003935	644145	Hs.570825	NR_003935		LOC644145	-	exocyst complex component 1 pseudogene	pseudo
chr20-307	chr20	32480568	32480741	+	1	NA	Intergenic	L1MCc|LINE|L1	81545	NM_176812	128866	Hs.472471	NM_176812	ENSG00000101421	CHMP4B	C20orf178|CHMP4A|CTPP3|CTRCT31|SNF7|SNF7-2|Shax1|VPS32B|Vps32-2|dJ553F4.4	charged multivesicular body protein 4B	protein-coding
chr15-818	chr15	92222211	92222384	+	1	NA	Intergenic	Intergenic	-174640	NM_001145044	28232	Hs.311187	XM_005254889	ENSG00000176463	SLCO3A1	OATP-D|OATP3A1|OATPD|SLC21A11	solute carrier organic anion transporter family: member 3A1	protein-coding
chr14-1219	chr14	83638618	83638791	+	1	NA	Intergenic	Intergenic	-1549300	NR_110074	101928559	Hs.525499	XR_245793	ENSG00000258977	RP11-799P8.1	-	uncharacterized LOC101928559	ncRNA
chr6-1066	chr6	113833502	113833675	+	1	NA	Intergenic	Intergenic	-344938	NM_002356	4082	Hs.712658	NM_002356	ENSG00000155130	MARCKS	80K-L|MACS|PKCSL|PRKCSL	myristoylated alanine-rich protein kinase C substrate	protein-coding
chr1-6015	chr1	184305127	184305300	+	1	NA	Intergenic	L1ME1|LINE|L1	-50936	NM_030806	81563	Hs.744936	NM_030806	ENSG00000116667	C1orf21	PIG13	chromosome 1 open reading frame 21	protein-coding
chr8-2320	chr8	138302701	138302874	+	1	NA	Intergenic	L2a|LINE|L2	1206277	NM_015912	51059	Hs.126024	XM_005250928	ENSG00000147724	FAM135B	C8ORFK32	family with sequence similarity 135: member B	protein-coding
chr8-137	chr8	107196484	107196657	+	1	NA	Intergenic	MIRc|SINE|MIR	-85835	NM_018002	55074	Hs.701892	XM_005250993	ENSG00000164830	OXR1	TLDC3	oxidation resistance 1	protein-coding
chr4-1742	chr4	136324174	136324347	+	1	NA	Intergenic	Intergenic	484987	NR_103762	100507528	Hs.730081	NR_103762	ENSG00000248330	LINC00613	RP11-782E2.1	long intergenic non-protein coding RNA 613	ncRNA
chr4-3297	chr4	95334137	95334310	+	1	NA	Intergenic	Intergenic	-38784	NM_001011516	10611	Hs.732677	XM_005262693	ENSG00000163110	PDLIM5	ENH|ENH1|LIM	PDZ and LIM domain 5	protein-coding
chr4-4950	chr4	12254318	12254491	+	1	NA	Intergenic	Intergenic	-823868	NM_005114	9957	Hs.605349	XM_005248221		HS3ST1	3OST|3OST1	heparan sulfate (glucosamine) 3-O-sulfotransferase 1	protein-coding
chr12-131	chr12	128319055	128319228	+	1	NA	Intergenic	Intergenic	-47020	NR_033987	400087	Hs.524846	NR_033987		FLJ37505	-	uncharacterized LOC400087	ncRNA
chrX-252	chrX	94601891	94602064	+	1	NA	Intergenic	Intergenic	990923	NR_003539	643486	Hs.590806	NR_003539	ENSG00000271209	LOC643486	-	bromodomain: testis-specific pseudogene	pseudo
chr10-1200	chr10	62500982	62501155	+	1	NA	Intergenic	Intergenic	-7785	NM_001204403	288	Hs.499725	XM_005269710	ENSG00000151150	ANK3	ANKYRIN-G|MRT37	ankyrin 3: node of Ranvier (ankyrin G)	protein-coding
chr3-2925	chr3	145348377	145348550	+	1	NA	Intergenic	L1M4|LINE|L1	530818	NM_000935	5352	Hs.477866	XM_005247535	ENSG00000152952	PLOD2	LH2|TLH	procollagen-lysine: 2-oxoglutarate 5-dioxygenase 2	protein-coding
chr5-4162	chr5	30921414	30921587	+	1	NA	Intergenic	Intergenic	-272261	NM_004932	1004	Hs.171054	NM_004932	ENSG00000113361	CDH6	CAD6|KCAD	cadherin 6: type 2: K-cadherin (fetal kidney)	protein-coding
chr13-467	chr13	32030755	32030928	+	1	NA	Intergenic	Intergenic	256730	NM_194318	145173	Hs.13205	NM_194318	ENSG00000187676	B3GALTL	B3GLCT|B3GTL|B3Glc-T|Gal-T|beta3Glc-T	beta 1,3-galactosyltransferase-like	protein-coding
chr7-5598	chr7	127132125	127132298	+	1	NA	Intergenic	L1ME4a|LINE|L1	15275	NR_110024	100506682	Hs.148450	XR_108805	ENSG00000226770	AC000124.1	-	uncharacterized LOC100506682	ncRNA
chr2-311	chr2	35224564	35224737	+	1	NA	Intergenic	Intergenic	-1271367	NR_003143	151325	Hs.528847	NM_207329	ENSG00000239649	MYADML	-	myeloid-associated differentiation marker-like (pseudogene)	pseudo
chr11-2912	chr11	60247299	60247472	+	1	NA	Intergenic	L1MA4|LINE|L1	-12865	NM_001164470	54860	Hs.272789	NM_001164470	ENSG00000071203	MS4A12	Ms4a10	membrane-spanning 4-domains: subfamily A: member 12	protein-coding
chr21-441	chr21	36978822	36978995	+	1	NA	Intergenic	Intergenic	-25847	NR_073512	100506403	Hs.536609	NR_073512	ENSG00000159216	LOC100506403	-	uncharacterized LOC100506403	ncRNA
chr3-364	chr3	102139884	102140057	+	1	NA	Intergenic	Intergenic	-13888	NM_175056	131368	Hs.352213	XM_005247110	ENSG00000170044	ZPLD1	-	zona pellucida-like domain containing 1	protein-coding
chr20-776	chr20	38184228	38184401	+	1	NA	Intergenic	L1M6|LINE|L1	-330924	NR_027124	339568	Hs.434319	NR_027124	ENSG00000230324	RP4-705O1.1	-	uncharacterized LOC339568	ncRNA
chrX-98	chrX	116711544	116711717	+	1	NA	Intergenic	L1MA1|LINE|L1	396070	NM_033495	90293	Hs.348262	XM_005262494	ENSG00000003096	KLHL13	BKLHD2	kelch-like family member 13	protein-coding
chr3-2509	chr3	104565097	104565270	+	1	NA	Intergenic	AT_rich|Low_complexity|Low_complexity	-520373	NM_001243283	214	Hs.740441	NM_001243280	ENSG00000170017	ALCAM	CD166|MEMD	activated leukocyte cell adhesion molecule	protein-coding
chr18-849	chr18	36533992	36534165	+	1	NA	Intergenic	MLT1L|LTR|ERVL-MaLR	-722606	NR_049847	100847025		NR_049847	ENSG00000266148	MIR5583-1	-	microRNA 5583-1	ncRNA
chr15-941	chr15	32057069	32057242	+	1	NA	Intergenic	L2a|LINE|L2	-109614	NM_130901	161725	Hs.355236	XM_005254201	ENSG00000169918	OTUD7A	C15orf16|C16ORF15|CEZANNE2|OTUD7	OTU domain containing 7A	protein-coding
chr11-521	chr11	79963996	79964169	+	1	NA	Intergenic	L1MC3|LINE|L1	-812388	NM_001098816	26011	Hs.213087	XM_005273900	ENSG00000149256	TENM4	Doc4|ODZ4|TNM4|Ten-M4	teneurin transmembrane protein 4	protein-coding
chr10-856	chr10	22548508	22548681	+	1	NA	Intergenic	Intergenic	7594	NR_038921	100130992	Hs.48501	NR_038921		LOC100130992	-	uncharacterized LOC100130992	ncRNA
chr8-402	chr8	13861285	13861458	+	1	NA	Intergenic	L1PA7|LINE|L1	437020	NM_001007090	157773	Hs.104941	NM_001007090	ENSG00000164743	C8orf48	-	chromosome 8 open reading frame 48	protein-coding
chr10-131	chr10	78454823	78454996	+	1	NA	Intergenic	L1MCa|LINE|L1	912391	NM_032024	83938	Hs.690504	XM_005270212	ENSG00000148655	C10orf11	OCA5|OCA7	chromosome 10 open reading frame 11	protein-coding
chr10-1493	chr10	95034401	95034574	+	1	NA	Intergenic	MER41B|LTR|ERV1	200841	NM_000783	1592	Hs.150595	NM_000783	ENSG00000095596	CYP26A1	CP26|CYP26|P450RAI|P450RAI1	cytochrome P450: family 26: subfamily A: polypeptide 1	protein-coding
chr5-3692	chr5	14981142	14981315	+	1	NA	Intergenic	Intergenic	-109342	NM_054027	56172	Hs.156727	XM_005248324	ENSG00000154122	ANKH	ANK|CCAL2|CMDJ|CPPDD|HANK|MANK	ANKH inorganic pyrophosphate transport regulator	protein-coding
chr2-2261	chr2	60261378	60261551	+	1	NA	Intergenic	L1PA16|LINE|L1	353115	NR_039631	100616473		NR_039631	ENSG00000266078	MIR4432	-	microRNA 4432	ncRNA
chr19-29	chr19	34459880	34460053	+	1	NA	Intergenic	L1MA4|LINE|L1	172216	NM_024076	79047	Hs.606506	XM_005259243	ENSG00000153885	KCTD15	-	potassium channel tetramerization domain containing 15	protein-coding
chr16-82	chr16	48676380	48676553	+	1	NA	Intergenic	(TC)n|Simple_repeat|Simple_repeat	-32347	NM_153029	9683	Hs.511839	XM_005256262	ENSG00000102921	N4BP1	-	NEDD4 binding protein 1	protein-coding
chr14-82	chr14	20375583	20375756	+	1	NA	Intergenic	Intergenic	-13096	NM_001005483	79317	Hs.554585	NM_001005483	ENSG00000176281	OR4K5	OR14-16	olfactory receptor: family 4: subfamily K: member 5	protein-coding
chr11-365	chr11	23972944	23973117	+	1	NA	Intergenic	MER44B|DNA|TcMar-Tigger	-532295	NR_107021	102465860		NR_107021		MIR8054	hsa-mir-8054	microRNA mir-8054	ncRNA
chr3-1795	chr3	46646518	46646691	+	1	NA	Intergenic	Intergenic	-7320	NM_001195442	100132146	Hs.679623	NM_001195442		LOC100132146	-	uncharacterized LOC100132146	protein-coding
chr21-23	chr21	30229947	30230120	+	1	NA	Intergenic	Intergenic	27661	NR_047510	29104	Hs.163846	NM_013240		N6AMT1	C21orf127|HEMK2|MTQ2|N6AMT	N-6 adenine-specific DNA methyltransferase 1 (putative)	protein-coding
chr1-56	chr1	189076054	189076227	+	1	NA	Intergenic	Intergenic	1370618	NM_199051	339479	Hs.65765	XM_005245117	ENSG00000162670	BRINP3	DBCCR1L|DBCCR1L1|FAM5C	bone morphogenetic protein/retinoic acid inducible neural-specific 3	protein-coding
chr6-681	chr6	52838175	52838348	+	1	NA	Intergenic	Intergenic	21916	NM_001512	2941	Hs.485557	XM_005249035	ENSG00000170899	GSTA4	GSTA4-4|GTA4	glutathione S-transferase alpha 4	protein-coding
chr21-109	chr21	37040965	37041138	+	1	NA	Intergenic	Intergenic	-51961	NR_030414	768219		NR_030414	ENSG00000211590	MIR802	MIRN802|hsa-mir-802	microRNA 802	ncRNA
chr5-2644	chr5	101706119	101706292	+	1	NA	Intergenic	Intergenic	-73953	NM_180991	353189	Hs.127648	NM_180991	ENSG00000173930	SLCO4C1	OATP-H|OATP-M1|OATP4C1|OATPX|PRO2176|SLC21A20	solute carrier organic anion transporter family: member 4C1	protein-coding
chr2-958	chr2	76073329	76073502	+	1	NA	Intergenic	Intergenic	-135305	NM_001201335	6936	Hs.710597	XM_005264520	ENSG00000005436	GCFC2	C2orf3|DNABF|GCF|TCF9	GC-rich sequence DNA-binding factor 2	protein-coding
chr6-3722	chr6	29093948	29094121	+	1	NA	Intergenic	Intergenic	14448	NM_001005216	442186	Hs.738947	NM_001005216	ENSG00000204701	OR2J3	6M1-3|C3HEXS|HS6M1-3|OR6-16|OR6-6|OR6.3.6|ORL671	olfactory receptor: family 2: subfamily J: member 3	protein-coding
chr1-3129	chr1	219498836	219499009	+	1	NA	Intergenic	Intergenic	151731	NM_138794	127018	Hs.657617	XM_005273046	ENSG00000143353	LYPLAL1	-	lysophospholipase-like 1	protein-coding
chr11-616	chr11	93017633	93017806	+	1	NA	Intergenic	L1ME3B|LINE|L1	-46163	NM_181645	159989	Hs.436625	XM_005273802	ENSG00000165325	CCDC67	-	coiled-coil domain containing 67	protein-coding
chr10-3295	chr10	90378101	90378274	+	1	NA	Intergenic	Intergenic	31669	NM_001010939	142910	Hs.440959	XM_005269542	ENSG00000204022	LIPJ	LIPL1|bA425M17.2	lipase: family member J	protein-coding
chr18-94	chr18	4568014	4568187	+	1	NA	Intergenic	L1MB7|LINE|L1	-112835	NM_004746	9229	Hs.654793	XM_005258171	ENSG00000170579	DLGAP1	DAP-1|DAP-1-ALPHA|DAP-1-BETA|GKAP|SAPAP1|hGKAP	discs: large (Drosophila) homolog-associated protein 1	protein-coding
chr15-835	chr15	96076833	96077006	+	1	NA	Intergenic	L1MC3|LINE|L1	100598	NR_027133	145820	Hs.652702	XR_243202	ENSG00000259134	LINC00924	RP11-398J10.1	long intergenic non-protein coding RNA 924	ncRNA
chr1-1261	chr1	213698601	213698774	+	1	NA	Intergenic	L2b|LINE|L2	-399404	NR_046189	100861504	Hs.742586	NR_046189		LINC00538	PROX1UP|Yiya	long intergenic non-protein coding RNA 538	ncRNA
chr6-1720	chr6	55802328	55802501	+	1	NA	Intergenic	Intergenic	-62040	NM_021073	653	Hs.296648	XM_005249302	ENSG00000112175	BMP5	-	bone morphogenetic protein 5	protein-coding
chr2-6968	chr2	148348499	148348672	+	1	NA	Intergenic	Charlie1a|DNA|hAT-Charlie	-253500	NM_001278580	92	Hs.470174	XM_005263843	ENSG00000121989	ACVR2A	ACTRII|ACVR2	activin A receptor: type IIA	protein-coding
chr9-679	chr9	5193274	5193447	+	1	NA	Intergenic	Intergenic	-7743	NM_007179	11172	Hs.632648	NM_007179	ENSG00000120210	INSL6	RIF1	insulin-like 6	protein-coding
chr14-2348	chr14	57548430	57548603	+	1	NA	Intergenic	Intergenic	-187089	NM_018229	55745	Hs.597349	NM_018229	ENSG00000053770	AP5M1	C14orf108|MUDENG|Mu5|MuD	adaptor-related protein complex 5: mu 1 subunit	protein-coding
chr7-4801	chr7	108200081	108200254	+	1	NA	Intergenic	THE1C|LTR|ERVL-MaLR	9729	NM_182529	168451	Hs.707689	XM_005250175	ENSG00000177683	THAP5	-	THAP domain containing 5	protein-coding
chr3-3218	chr3	164126231	164126404	+	1	NA	Intergenic	Intergenic	669965	NM_001041	6476	Hs.429596	NM_001041	ENSG00000090402	SI	-	sucrase-isomaltase (alpha-glucosidase)	protein-coding
chr2-692	chr2	4645313	4645486	+	1	NA	Intergenic	Intergenic	58412	NR_034134	727982	Hs.444391	NR_034134	ENSG00000231532	AC022311.1	-	uncharacterized LOC727982	ncRNA
chr4-10857	chr4	181935260	181935433	+	1	NA	Intergenic	Intergenic	144955	NR_033918	728081	Hs.535735	NR_033918	ENSG00000248197	LINC00290	NCRNA00290|RP11-810C20.1	long intergenic non-protein coding RNA 290	ncRNA
chr13-46	chr13	69792328	69792501	+	1	NA	Intergenic	Intergenic	-332958	NR_038878	338862		NR_038878		LINC00550	-	long intergenic non-protein coding RNA 550	ncRNA
chr14-436	chr14	59361472	59361645	+	1	NA	Intergenic	Intergenic	256004	NR_046095	51339	Hs.714204	NM_001079520	ENSG00000165617	DACT1	DAPPER|DAPPER1|DPR1|FRODO|HDPR1|THYEX3	dishevelled-binding antagonist of beta-catenin 1	protein-coding
chr18-1306	chr18	75599832	75600005	+	1	NA	Intergenic	Tigger1|DNA|TcMar-Tigger	105764	NR_104127	101927715	Hs.737756	XR_245488		LINC01029	-	long intergenic non-protein coding RNA 1029	ncRNA
chr8-116	chr8	89351675	89351848	+	1	NA	Intergenic	AT_rich|Low_complexity|Low_complexity	-12045	NM_005941	4325	Hs.546267	XM_005250921		MMP16	C8orf57|MMP-X2|MT-MMP2|MT-MMP3|MT3-MMP	matrix metallopeptidase 16 (membrane-inserted)	protein-coding
chr1-3253	chr1	238302146	238302319	+	1	NA	Intergenic	Intergenic	-248011	NM_021186	57829	Hs.136241	NM_021186		ZP4	ZBP|ZP1|ZPB|Zp-4	zona pellucida glycoprotein 4	protein-coding
chr2-3892	chr2	206679206	206679379	+	1	NA	Intergenic	MIRb|SINE|MIR	132069	NM_201264	8828	Hs.471200	XM_005246933	ENSG00000118257	NRP2	NP2|NPN2|PRO2714|VEGF165R2	neuropilin 2	protein-coding
chr4-340	chr4	162159847	162160020	+	1	NA	Intergenic	Intergenic	925252	NM_020116	56884	Hs.32452	NM_001128427	ENSG00000168843	FSTL5	-	follistatin-like 5	protein-coding
chr5-1070	chr5	102053906	102054079	+	1	NA	Intergenic	Intergenic	-46825	NR_103753	285708	Hs.533011	NR_103753		LINC00491	-	long intergenic non-protein coding RNA 491	ncRNA
chr8-4705	chr8	109592419	109592592	+	1	NA	Intergenic	Tigger3b|DNA|TcMar-Tigger	136653	NM_014673	9694	Hs.654351	NM_014673	ENSG00000104412	EMC2	KIAA0103|TTC35	ER membrane protein complex subunit 2	protein-coding
chr14-1401	chr14	23330761	23330934	+	1	NA	Intergenic	MLT1F-int|LTR|ERVL-MaLR	-10112	NM_014045	26020	Hs.525232	XM_005267510	ENSG00000197324	LRP10	LRP9|MST087	low density lipoprotein receptor-related protein 10	protein-coding
chr19-1	chr19	27732160	27732333	+	1	NA	Intergenic	ALR/Alpha|Satellite|centr	552601	NR_027301	148189	Hs.706547	NR_027301	ENSG00000261824	LINC00662	-	long intergenic non-protein coding RNA 662	ncRNA
chr6-1624	chr6	48395410	48395583	+	1	NA	Intergenic	Intergenic	-359072	NM_207499	442213	Hs.659409	XM_005249141	ENSG00000244694	PTCHD4	C6orf138|dJ402H5.2	patched domain containing 4	protein-coding
chr2-6444	chr2	131535680	131535853	+	1	NA	Intergenic	L1MB4|LINE|L1	21903	NM_001105195	205147	Hs.369289	NM_001105193	ENSG00000178171	AMER3	FAM123C	APC membrane recruitment protein 3	protein-coding
chr17-317	chr17	53283234	53283407	+	1	NA	Intergenic	L1ME4a|LINE|L1	-59000	NM_002126	3131	Hs.196952	XM_005257269	ENSG00000108924	HLF	-	hepatic leukemia factor	protein-coding
chr7-3311	chr7	31084167	31084340	+	1	NA	Intergenic	Intergenic	-7822	NM_001199637	117	Hs.377783	XM_005249618	ENSG00000078549	ADCYAP1R1	PAC1|PAC1R|PACAPR|PACAPRI	adenylate cyclase activating polypeptide 1 (pituitary) receptor type I	protein-coding
chr18-507	chr18	70617394	70617567	+	1	NA	Intergenic	L1MEg|LINE|L1	-82671	NM_001201465	81832	Hs.465407	XM_005266773	ENSG00000166342	NETO1	BCTL1|BTCL1|RP11-713C5.1	neuropilin (NRP) and tolloid (TLL)-like 1	protein-coding
chr16-532	chr16	14418408	14418581	+	1	NA	Intergenic	L1MC4a|LINE|L1	15353	NR_029854	100126355		NR_029854	ENSG00000199130	MIR365A	MIR365-1|MIRN365-1|hsa-mir-365a	microRNA 365a	ncRNA
chr3-3708	chr3	8865145	8865318	+	1	NA	Intergenic	L1ME3E|LINE|L1	-53932	NM_000916	5021	Hs.2820	NM_000916	ENSG00000180914	OXTR	OT-R	oxytocin receptor	protein-coding
chr3-1466	chr3	191412961	191413134	+	1	NA	Intergenic	Intergenic	234096	NM_001083308	152138	Hs.690618	NM_001083308	ENSG00000253548	PYDC2	POP2|cPOP2	pyrin domain containing 2	protein-coding
chr14-2631	chr14	72324860	72325033	+	1	NA	Intergenic	L1PB1|LINE|L1	-73870	NM_001204423	9628	Hs.509872	XM_005268231	ENSG00000182732	RGS6	GAP	regulator of G-protein signaling 6	protein-coding
chr1-1617	chr1	68834129	68834302	+	1	NA	Intergenic	MLT1E2|LTR|ERVL-MaLR	81426	NM_000329	6121	Hs.2133	NM_000329	ENSG00000116745	RPE65	LCA2|RP20|mRPE65|rd12|sRPE65	retinal pigment epithelium-specific protein 65kDa	protein-coding
chr1-3465	chr1	39124087	39124260	+	1	NA	Intergenic	Intergenic	201321	NM_022157	64121	Hs.532461	NM_001271851	ENSG00000116954	RRAGC	GTR2|RAGC|TIB929	Ras-related GTP binding C	protein-coding
chr8-5188	chr8	121097055	121097228	+	1	NA	Intergenic	Intergenic	-40205	NM_021110	7373	Hs.409662	XM_005251059	ENSG00000187955	COL14A1	UND	collagen: type XIV: alpha 1	protein-coding
chr15-351	chr15	97732394	97732567	+	1	NA	Intergenic	Intergenic	405802	NM_173499	145946	Hs.326528	NM_173499	ENSG00000185594	SPATA8	SRG8	spermatogenesis associated 8	protein-coding
chr1-997	chr1	157422257	157422430	+	1	NA	Intergenic	LTR26B|LTR|ERV1	99966	NM_031281	83416	Hs.415950	NM_001195388	ENSG00000143297	FCRL5	BXMAS1|CD307|CD307e|FCRH5|IRTA2|PRO820	Fc receptor-like 5	protein-coding
chr10-3891	chr10	130738369	130738542	+	1	NA	Intergenic	Intergenic	-526998	NM_002412	4255	Hs.501522	XM_005252682		MGMT	-	O-6-methylguanine-DNA methyltransferase	protein-coding
chr3-6880	chr3	144966497	144966670	+	1	NA	Intergenic	L1M1|LINE|L1	912698	NM_000935	5352	Hs.477866	XM_005247535	ENSG00000152952	PLOD2	LH2|TLH	procollagen-lysine: 2-oxoglutarate 5-dioxygenase 2	protein-coding
chr11-2519	chr11	32134221	32134394	+	1	NA	Intergenic	MIR|SINE|MIR	21831	NM_002901	5954	Hs.97887	NM_002901	ENSG00000049449	RCN1	HEL-S-84|PIG20|RCAL|RCN	reticulocalbin 1: EF-hand calcium binding domain	protein-coding
chr4-1874	chr4	155634021	155634194	+	1	NA	Intergenic	Intergenic	-31055	NM_004744	9227	Hs.658427	XR_244655	ENSG00000121207	LRAT	LCA14	lecithin retinol acyltransferase (phosphatidylcholine--retinol O-acyltransferase)	protein-coding
chr5-3345	chr5	154819528	154819701	+	1	NA	Intergenic	Intergenic	426355	NM_001099293	285643	Hs.567824	NM_001099293	ENSG00000226650	KIF4B	-	kinesin family member 4B	protein-coding
chr2-4177	chr2	2599873	2600046	+	1	NA	Intergenic	L1M1|LINE|L1	-264915	NM_015025	23040	Hs.669852	XM_005264685	ENSG00000186487	MYT1L	NZF1|ZC2HC4B	myelin transcription factor 1-like	protein-coding
chr8-1488	chr8	78770315	78770488	+	1	NA	Intergenic	ERVL-E-int|LTR|ERVL	-657934	NM_181839	5569	Hs.732129	NM_006823	ENSG00000171033	PKIA	PRKACN1	protein kinase (cAMP-dependent: catalytic) inhibitor alpha	protein-coding
chr2-1555	chr2	195081410	195081583	+	1	NA	Intergenic	LTR79|LTR|ERVL	-127496	NR_110222	101927406	Hs.385793	XR_241369	ENSG00000225539	AC018799.1	-	uncharacterized LOC101927406	ncRNA
chr8-970	chr8	8292069	8292242	+	1	NA	Intergenic	Intergenic	-52899	NM_001080826	157285	Hs.657673	XM_005272369	ENSG00000182319	SGK223	PRAGMIN	homolog of rat pragma of Rnd2	protein-coding
chr17-243	chr17	32522311	32522484	+	1	NA	Intergenic	Intergenic	-38573	NM_001094	40	Hs.368417	NM_001094	ENSG00000108684	ASIC2	ACCN|ACCN1|ASIC2a|BNC1|BNaC1|MDEG|hBNaC1	acid-sensing (proton-gated) ion channel 2	protein-coding
chr14-2205	chr14	50376728	50376901	+	1	NA	Intergenic	Intergenic	17079	NM_001663	382	Hs.719973	NM_001663		ARF6	-	ADP-ribosylation factor 6	protein-coding
chr5-353	chr5	84486221	84486394	+	1	NA	Intergenic	Intergenic	-805623	NM_001278642	10085	Hs.482730	NM_001278642	ENSG00000164176	EDIL3	DEL1	EGF-like repeats and discoidin I-like domains 3	protein-coding
chr3-111	chr3	86823511	86823684	+	1	NA	Intergenic	Intergenic	216659	NM_016206	389136	Hs.744116	XM_005264752	ENSG00000206538	VGLL3	VGL-3|VGL3	vestigial like 3 (Drosophila)	protein-coding
chr5-749	chr5	52475403	52475576	+	1	NA	Intergenic	Intergenic	69818	NR_104654	257396	Hs.12326	XR_241779	ENSG00000247796	LOC257396	-	uncharacterized LOC257396	ncRNA
chr13-898	chr13	79265158	79265331	+	1	NA	Intergenic	Intergenic	-31931	NM_024546	79596	Hs.567576	NM_024546	ENSG00000152193	RNF219	C13orf7	ring finger protein 219	protein-coding
chr5-501	chr5	126588248	126588421	+	1	NA	Intergenic	Intergenic	-38121	NM_001256545	84466	Hs.438709	XM_005272114	ENSG00000145794	MEGF10	EMARDD	multiple EGF-like-domains 10	protein-coding
chr11-2826	chr11	44463696	44463869	+	1	NA	Intergenic	L1PA7|LINE|L1	-123358	NM_002231	3732	Hs.527778	NM_001024844		CD82	4F9|C33|GR15|IA4|KAI1|R2|SAR2|ST6|TSPAN27	CD82 molecule	protein-coding
chr4-6921	chr4	76865312	76865485	+	1	NA	Intergenic	L1ME3C|LINE|L1	-3233	NM_001042402	27163	Hs.437365	XM_005262920	ENSG00000138744	NAAA	ASAHL|PLT	N-acylethanolamine acid amidase	protein-coding
chr10-671	chr10	107145432	107145605	+	1	NA	Intergenic	Intergenic	-719545	NR_104028	100505890	Hs.348526	NR_104028	ENSG00000226387	SORCS3-AS1	-	SORCS3 antisense RNA 1	ncRNA
chr2-1824	chr2	18561106	18561279	+	1	NA	Intergenic	Intergenic	180766	NM_020905	57665	Hs.120319	NM_020905	ENSG00000240857	RDH14	PAN2|SDR7C4	retinol dehydrogenase 14 (all-trans/9-cis/11-cis)	protein-coding
chr11-158	chr11	28700041	28700214	+	1	NA	Intergenic	Intergenic	-201033	NR_107035	102466876		NR_107035		MIR8068	hsa-mir-8068	microRNA mir-8068	ncRNA
chr7-1507	chr7	44392925	44393098	+	1	NA	Intergenic	L1MD2|LINE|L1	-27782	NM_172078	816	Hs.351887	XM_005249858	ENSG00000058404	CAMK2B	CAM2|CAMK2|CAMKB	calcium/calmodulin-dependent protein kinase II beta	protein-coding
chr11-15	chr11	41680333	41680506	+	1	NA	Intergenic	Intergenic	-199234	NM_020929	57689	Hs.745123	XM_005253030	ENSG00000148948	LRRC4C	NGL-1|NGL1	leucine rich repeat containing 4C	protein-coding
chr1-1097	chr1	187948445	187948618	+	1	NA	Intergenic	Intergenic	1150500	NM_024420	5321	Hs.497200	XM_005245267	ENSG00000116711	PLA2G4A	PLA2G4|cPLA2-alpha	phospholipase A2: group IVA (cytosolic: calcium-dependent)	protein-coding
chr6-7239	chr6	151522562	151522735	+	1	NA	Intergenic	L1MB2|LINE|L1	-38485	NM_005100	9590	Hs.371240	XM_005267233	ENSG00000131016	AKAP12	AKAP250|SSeCKS	A kinase (PRKA) anchor protein 12	protein-coding
chr14-73	chr14	82853643	82853816	+	1	NA	Intergenic	Intergenic	-764325	NR_110074	101928559	Hs.525499	XR_245793	ENSG00000258977	RP11-799P8.1	-	uncharacterized LOC101928559	ncRNA
chr20-177	chr20	7172022	7172195	+	1	NA	Intergenic	Intergenic	-180146	NR_107029	102465865		NR_107029		MIR8062	hsa-mir-8062	microRNA mir-8062	ncRNA
chr8-1032	chr8	16414971	16415144	+	1	NA	Intergenic	AT_rich|Low_complexity|Low_complexity	-364758	NM_138715	4481	Hs.147635	XM_005273506	ENSG00000038945	MSR1	CD204|SCARA1|SR-A|SRA|phSR1|phSR2	macrophage scavenger receptor 1	protein-coding
chr14-92	chr14	28421659	28421832	+	1	NA	Intergenic	Intergenic	339952	NR_039992	100505967	Hs.668484	NR_039992	ENSG00000258548	LINC00645	RP11-572M18.1	long intergenic non-protein coding RNA 645	ncRNA
chr10-2810	chr10	65794191	65794364	+	1	NA	Intergenic	MamGypLTR2c|LTR|Gypsy	513155	NM_001001330	221035	Hs.499833	XM_005269620	ENSG00000165476	REEP3	C10orf74	receptor accessory protein 3	protein-coding
chr21-187	chr21	24222573	24222746	+	1	NA	Intergenic	Intergenic	534496	NR_040254	266917	Hs.145622	NR_040254	ENSG00000228592	D21S2088E	AP000459.4	D21S2088E	ncRNA
chr5-220	chr5	18082508	18082681	+	1	NA	Intergenic	LTR16A|LTR|ERVL	-695176	NR_033975	401177	Hs.508311	NR_033975	ENSG00000250822	LOC401177	-	uncharacterized LOC401177	ncRNA
chr1-2408	chr1	163561652	163561825	+	1	NA	Intergenic	HERVH-int|LTR|ERV1	-168758	NR_104294	100422212	Hs.556898	NR_104294		LOC100422212	-	eukaryotic translation initiation factor 3: subunit J pseudogene	pseudo
chr13-2253	chr13	87544817	87544990	+	1	NA	Intergenic	Intergenic	726091	NR_039722	100616182		NR_039722	ENSG00000266052	MIR4500	-	microRNA 4500	ncRNA
chr6-931	chr6	93864216	93864389	+	1	NA	Intergenic	L1PB1|LINE|L1	264997	NM_001288630	2045	Hs.73962	XM_005248669	ENSG00000135333	EPHA7	EHK-3|EHK3|EK11|HEK11	EPH receptor A7	protein-coding
chr8-2880	chr8	36393556	36393729	+	1	NA	Intergenic	Intergenic	-248199	NM_001031836	157855	Hs.13861	XM_005273423	ENSG00000215262	KCNU1	KCNMC1|KCa5|KCa5.1|Kcnma3|Slo3	potassium channel: subfamily U: member 1	protein-coding
chr8-1834	chr8	103159766	103159939	+	1	NA	Intergenic	L1MC3|LINE|L1	22193	NR_049859	100847001		NR_049859	ENSG00000266756	MIR5680	-	microRNA 5680	ncRNA
chr10-3067	chr10	78338041	78338214	+	1	NA	Intergenic	Intergenic	795609	NM_032024	83938	Hs.690504	XM_005270212	ENSG00000148655	C10orf11	OCA5|OCA7	chromosome 10 open reading frame 11	protein-coding
chr5-1026	chr5	96739362	96739535	+	1	NA	Intergenic	Intergenic	-100951	NR_105028	102546227	Hs.582516	NR_105028		LOC102546227	-	uncharacterized LOC102546227	ncRNA
chr5-1048	chr5	100627429	100627602	+	1	NA	Intergenic	L1PB|LINE|L1	-388527	NM_175052	7903	Hs.308628	XM_005272078	ENSG00000113532	ST8SIA4	PST|PST1|SIAT8D|ST8SIA-IV	ST8 alpha-N-acetyl-neuraminide alpha-2,8-sialyltransferase 4	protein-coding
chr1-6831	chr1	203224067	203224240	+	1	NA	Intergenic	Tigger1|DNA|TcMar-Tigger	-25294	NR_045785	1118	Hs.201688	NM_001256125	ENSG00000133063	CHIT1	CHI3|CHIT|CHITD	chitinase 1 (chitotriosidase)	protein-coding
chr11-942	chr11	23140241	23140414	+	1	NA	Intergenic	Intergenic	-258356	NM_001195637	100500938	Hs.555029	NM_001195637	ENSG00000255359	CCDC179	-	coiled-coil domain containing 179	protein-coding
chr4-4456	chr4	161027578	161027751	+	1	NA	Intergenic	Intergenic	838667	NM_014247	9693	Hs.744884	XM_005263358	ENSG00000109756	RAPGEF2	CNrasGEF|NRAPGEP|PDZ-GEF1|PDZGEF1|RA-GEF|RA-GEF-1|Rap-GEP|nRap GEP	Rap guanine nucleotide exchange factor (GEF) 2	protein-coding
chr4-30	chr4	125673985	125674158	+	1	NA	Intergenic	Intergenic	-40185	NM_020337	57182	Hs.480694	NM_001167882	ENSG00000151458	ANKRD50	-	ankyrin repeat domain 50	protein-coding
chr3-3700	chr3	7922237	7922410	+	1	NA	Intergenic	L1PA15|LINE|L1	135670	NR_110131	101927394	Hs.517767	XR_245179	ENSG00000227110	AC087859.1	-	uncharacterized LOC101927394	ncRNA
chr16-467	chr16	79897988	79898161	+	1	NA	Intergenic	Intergenic	68929	NR_104661	101928248	Hs.659802	XR_243479		LOC101928248	-	uncharacterized LOC101928248	ncRNA
chr5-1416	chr5	166502996	166503169	+	1	NA	Intergenic	Intergenic	-149708	NR_108020	102557615		NR_108020		LOC102557615	-	uncharacterized LOC102557615	ncRNA
chr4-2117	chr4	10395761	10395934	+	1	NA	Intergenic	L1MA3|LINE|L1	63184	NM_053042	85460	Hs.455089	XM_005248193	ENSG00000178163	ZNF518B	-	zinc finger protein 518B	protein-coding
chr6-486	chr6	140331479	140331652	+	1	NA	Intergenic	Intergenic	-194823	NR_037441	100500879		NR_037441	ENSG00000263514	MIR3668	-	microRNA 3668	ncRNA
chr7-3741	chr7	55054052	55054225	+	1	NA	Intergenic	Intergenic	-32586	NM_201282	1956	Hs.605083	XM_005271746	ENSG00000146648	EGFR	ERBB|ERBB1|HER1|PIG61|mENA	epidermal growth factor receptor	protein-coding
chr11-1858	chr11	3450491	3450664	+	1	NA	Intergenic	Intergenic	-37433	NR_044999	10821	Hs.741779	NR_044999	ENSG00000189398	OR7E12P	HG1058|OR11-3|OR7E58P|OR7E79P|OR7E81P|OST021	olfactory receptor: family 7: subfamily E: member 12 pseudogene	pseudo
chr1-592	chr1	29820128	29820301	+	1	NA	Intergenic	L1MB2|LINE|L1	257187	NM_001195001	10076	Hs.19718	XM_005245710	ENSG00000060656	PTPRU	FMI|PCP-2|PTP|PTP-J|PTP-PI|PTP-RO|PTPPSI|PTPRO|PTPU2|R-PTP-PSI|R-PTP-U|hPTP-J	protein tyrosine phosphatase: receptor type: U	protein-coding
chr2-3598	chr2	186963687	186963860	+	1	NA	Intergenic	Intergenic	-12730	NR_110218	101927217	Hs.130011	XR_241363		AC097500.2	-	uncharacterized LOC101927217	ncRNA
chr18-176	chr18	58274820	58274993	+	1	NA	Intergenic	Intergenic	-234906	NM_005912	4160	Hs.532833	NM_005912	ENSG00000166603	MC4R	-	melanocortin 4 receptor	protein-coding
chr4-1643	chr4	128058128	128058301	+	1	NA	Intergenic	Intergenic	-495872	NM_015693	27152	Hs.391481	NM_015693		INTU	INT|PDZD6|PDZK6	inturned planar cell polarity protein	protein-coding
chr8-206	chr8	57575560	57575733	+	1	NA	Intergenic	MLT1F|LTR|ERVL-MaLR	-103265	NR_038236	100507632	Hs.583755	NR_038236	ENSG00000246430	LINC00968	RP11-16M8.2	long intergenic non-protein coding RNA 968	ncRNA
chr2-9425	chr2	225617757	225617930	+	1	NA	Intergenic	Intergenic	-167730	NM_001257197	8452	Hs.372286	XM_005246912	ENSG00000036257	CUL3	CUL-3|PHA2E	cullin 3	protein-coding
chr12-129	chr12	103335108	103335281	+	1	NA	Intergenic	L1PA15|LINE|L1	-16257	NM_004316	429	Hs.703025	NM_004316	ENSG00000139352	ASCL1	ASH1|HASH1|MASH1|bHLHa46	achaete-scute family bHLH transcription factor 1	protein-coding
chr10-1232	chr10	65412098	65412271	+	1	NA	Intergenic	Intergenic	131062	NM_001001330	221035	Hs.499833	XM_005269620	ENSG00000165476	REEP3	C10orf74	receptor accessory protein 3	protein-coding
chr6-206	chr6	132551100	132551273	+	1	NA	Intergenic	Intergenic	96069	NR_038981	100507254	Hs.103070	NR_038981		LINC01013	RP3-523C21.1	long intergenic non-protein coding RNA 1013	ncRNA
chr2-3839	chr2	200853249	200853422	+	1	NA	Intergenic	Intergenic	-32877	NR_004862	129450	Hs.204619	NM_152382	ENSG00000162971	TYW5	C2orf60|hTYW5	tRNA-yW synthesizing protein 5	protein-coding
chr15-440	chr15	36454321	36454494	+	1	NA	Intergenic	Intergenic	235351	NR_039735	100616293		NR_039735	ENSG00000265098	MIR4510	-	microRNA 4510	ncRNA
chr4-1910	chr4	161383523	161383696	+	1	NA	Intergenic	Intergenic	1194612	NM_014247	9693	Hs.744884	XM_005263358	ENSG00000109756	RAPGEF2	CNrasGEF|NRAPGEP|PDZ-GEF1|PDZGEF1|RA-GEF|RA-GEF-1|Rap-GEP|nRap GEP	Rap guanine nucleotide exchange factor (GEF) 2	protein-coding
chr17-403	chr17	68602146	68602319	+	1	NA	Intergenic	Intergenic	436557	NM_000891	3759	Hs.1547	XM_005257332	ENSG00000123700	KCNJ2	ATFB9|HHBIRK1|HHIRK1|IRK1|KIR2.1|LQT7|SQT3	potassium inwardly-rectifying channel: subfamily J: member 2	protein-coding
chr9-1376	chr9	104801857	104802030	+	1	NA	Intergenic	Intergenic	-301082	NM_133445	116443	Hs.654783	NM_133445	ENSG00000198785	GRIN3A	GluN3A|NMDAR-L|NR3A	glutamate receptor: ionotropic: N-methyl-D-aspartate 3A	protein-coding
chr12-264	chr12	80344765	80344938	+	1	NA	Intergenic	Intergenic	-15617	NM_001244990	4659	Hs.49582	XM_005268885	ENSG00000058272	PPP1R12A	M130|MBS|MYPT1	protein phosphatase 1: regulatory subunit 12A	protein-coding
chr8-5445	chr8	135888863	135889036	+	1	NA	Intergenic	MLT1H|LTR|ERVL-MaLR	-71762	NR_029599	407033		NR_029599	ENSG00000199153	MIR30D	MIRN30D	microRNA 30d	ncRNA
chr8-1936	chr8	108542568	108542741	+	1	NA	Intergenic	Intergenic	-32401	NM_001199859	284	Hs.369675	XM_005250873	ENSG00000154188	ANGPT1	AGP1|AGPT|ANG1	angiopoietin 1	protein-coding
chr3-723	chr3	59099552	59099725	+	1	NA	Intergenic	L1MC4|LINE|L1	-63924	NM_198463	200844	Hs.368434	XM_005264928	ENSG00000163689	C3orf67	-	chromosome 3 open reading frame 67	protein-coding
chr3-1590	chr3	21994998	21995171	+	1	NA	Intergenic	Intergenic	-202269	NM_024697	79750	Hs.21026	XM_005265485	ENSG00000151789	ZNF385D	ZNF659	zinc finger protein 385D	protein-coding
chr8-768	chr8	106255918	106256091	+	1	NA	Intergenic	Intergenic	-75142	NM_012082	23414	Hs.431009	XM_005250850	ENSG00000169946	ZFPM2	DIH3|FOG2|ZC2HC11B|ZNF89B|hFOG-2	zinc finger protein: FOG family member 2	protein-coding
chr18-377	chr18	41658160	41658333	+	1	NA	Intergenic	Intergenic	-601891	NM_001130110	26040	Hs.435458	XM_005258243	ENSG00000152217	SETBP1	SEB	SET binding protein 1	protein-coding
chr12-1885	chr12	88021534	88021707	+	1	NA	Intergenic	L1MA7|LINE|L1	156867	NR_033410	400058	Hs.572212	NR_033410		MKRN9P	MKRN5|MKRN9|MKRNP6|RNF65|ZNF127L3	makorin ring finger protein 9: pseudogene	pseudo
chr8-4307	chr8	94302248	94302421	+	1	NA	Intergenic	Intergenic	-123256	NM_001242668	389676	Hs.386711	NM_001242668	ENSG00000254318	C8orf87	-	chromosome 8 open reading frame 87	protein-coding
chr4-418	chr4	31277182	31277355	+	1	NA	Intergenic	Intergenic	555232	NM_032457	5099	Hs.479439	XM_005248163	ENSG00000169851	PCDH7	BH-Pcdh|BHPCDH	protocadherin 7	protein-coding
chr3-904	chr3	87917790	87917963	+	1	NA	Intergenic	Intergenic	-113849	NM_000866	3355	Hs.248136	XM_005264747		HTR1F	5-HT-1F|5-HT1F|5HT6|HTR1EL|MR77	5-hydroxytryptamine (serotonin) receptor 1F: G protein-coupled	protein-coding
chr10-616	chr10	86659892	86660065	+	1	NA	Intergenic	L1PA16|LINE|L1	475041	NM_001284242	54462	Hs.461988	XM_005269904	ENSG00000107771	CCSER2	FAM190B|Gcap14|KIAA1128|bA486O22.1	coiled-coil serine-rich protein 2	protein-coding
chr5-101	chr5	27050108	27050281	+	1	NA	Intergenic	Intergenic	-11506	NM_016279	1007	Hs.272212	NM_016279	ENSG00000113100	CDH9	-	cadherin 9: type 2 (T1-cadherin)	protein-coding
chr2-959	chr2	76460690	76460863	+	1	NA	Intergenic	L1MA6|LINE|L1	-522666	NM_001201335	6936	Hs.710597	XM_005264520	ENSG00000005436	GCFC2	C2orf3|DNABF|GCF|TCF9	GC-rich sequence DNA-binding factor 2	protein-coding
chr12-719	chr12	84838702	84838875	+	1	NA	Intergenic	Intergenic	467819	NM_018057	55117	Hs.44424	NM_001146335	ENSG00000072041	SLC6A15	NTT73|SBAT1|V7-3|hv7-3	solute carrier family 6 (neutral amino acid transporter): member 15	protein-coding
chr7-4738	chr7	106415717	106415890	+	1	NA	Intergenic	Intergenic	-89919	NM_001282426	5294	Hs.561747	XM_005250441	ENSG00000105851	PIK3CG	PI3CG|PI3K|PI3Kgamma|PIK3|p110gamma|p120-PI3K	phosphatidylinositol-4,5-bisphosphate 3-kinase: catalytic subunit gamma	protein-coding
chr11-581	chr11	87092958	87093131	+	1	NA	Intergenic	L1MC5|LINE|L1	344159	NR_033149	65084	Hs.490745	NM_001168724		TMEM135	PMP52	transmembrane protein 135	protein-coding
chr10-62	chr10	6957395	6957568	+	1	NA	Intergenic	(GA)n|Simple_repeat|Simple_repeat	135922	NR_038291	100507127	Hs.498571	NR_038291	ENSG00000238266	LINC00707	RP11-799O21.1	long intergenic non-protein coding RNA 707	ncRNA
chr7-30	chr7	88276328	88276501	+	1	NA	Intergenic	Intergenic	-112338	NM_181646	219578	Hs.684410	NM_181646	ENSG00000182348	ZNF804B	-	zinc finger protein 804B	protein-coding
chr13-619	chr13	58142481	58142654	+	1	NA	Intergenic	Intergenic	-63221	NM_001040429	27253	Hs.106511	XM_005266357	ENSG00000118946	PCDH17	PCDH68|PCH68	protocadherin 17	protein-coding
chr7-179	chr7	9086454	9086627	+	1	NA	Intergenic	L1ME3E|LINE|L1	-587359	NR_002790	168741	Hs.545134	NR_002790		PER4	-	period circadian clock 3 pseudogene	pseudo
chrX-228	chrX	76715835	76716008	+	1	NA	Intergenic	Intergenic	6275	NM_003868	8823	Hs.666364	NM_003868		FGF16	FGF-16|MF4	fibroblast growth factor 16	protein-coding
chr7-15	chr7	84085996	84086169	+	1	NA	Intergenic	Intergenic	-75709	NR_110080	101927378	Hs.539042	XR_242309	ENSG00000235139	AC003984.1	-	uncharacterized LOC101927378	ncRNA
chr12-3502	chr12	68307877	68308050	+	1	NA	Intergenic	L4|LINE|RTE	-75261	NR_104125	100885789	Hs.439832	XR_245999	ENSG00000255733	IFNG-AS1	GS1-410F4.2|Tmevpg1	IFNG antisense RNA 1	ncRNA
chr9-2637	chr9	38430194	38430367	+	1	NA	Intergenic	ERVL-E-int|LTR|ERVL	-5837	NM_001007563	347252	Hs.349705	NM_001007563		IGFBPL1	IGFBP-RP4|IGFBPRP4|bA113O24.1	insulin-like growth factor binding protein-like 1	protein-coding
chr4-1662	chr4	130661241	130661414	+	1	NA	Intergenic	Intergenic	644046	NM_001099783	132321	Hs.567679	XM_005262734	ENSG00000151470	C4orf33	-	chromosome 4 open reading frame 33	protein-coding
chr11-1729	chr11	106935343	106935516	+	1	NA	Intergenic	L2a|LINE|L2	-46259	NM_001256424	2977	Hs.24321	XM_005271530	ENSG00000152402	GUCY1A2	GC-SA2|GUC1A2	guanylate cyclase 1: soluble: alpha 2	protein-coding
chr21-732	chr21	22224830	22225003	+	1	NA	Intergenic	Intergenic	-49491	NR_109787	387486	Hs.576551	XR_244272	ENSG00000224924	LINC00320	C21orf131|NCRNA00320|PRED14	long intergenic non-protein coding RNA 320	ncRNA
chr9-614	chr9	115802651	115802824	+	1	NA	Intergenic	Intergenic	16333	NM_003408	7539	Hs.150406	XM_005252187	ENSG00000136866	ZFP37	ZNF906|zfp-37	ZFP37 zinc finger protein	protein-coding
chr16-172	chr16	62658475	62658648	+	1	NA	Intergenic	Intergenic	-587823	NM_001796	1006	Hs.368322	XM_005255759	ENSG00000150394	CDH8	Nbla04261	cadherin 8: type 2	protein-coding
chr11-147	chr11	25659511	25659684	+	1	NA	Intergenic	Intergenic	-694080	NM_031418	63982	Hs.91791	XM_005253063	ENSG00000134343	ANO3	C11orf25|DYT23|DYT24|TMEM16C	anoctamin 3	protein-coding
chrX-65	chrX	50811538	50811711	+	1	NA	Intergenic	L1MB4|LINE|L1	157890	NM_005448	9210	Hs.532692	NM_005448	ENSG00000130385	BMP15	GDF9B|ODG2|POF4	bone morphogenetic protein 15	protein-coding
chr14-2531	chr14	66799246	66799419	+	1	NA	Intergenic	L1MEe|LINE|L1	-153756	NR_110308	440184	Hs.412138	NM_001004331	ENSG00000196553	LINC00238	C14orf53|NCRNA00238	long intergenic non-protein coding RNA 238	ncRNA
chr5-5046	chr5	72035451	72035624	+	1	NA	Intergenic	Intergenic	-76880	NM_002270	3842	Hs.482497	XM_005248500	ENSG00000083312	TNPO1	IPO2|KPNB2|MIP|MIP1|TRN	transportin 1	protein-coding
chr22-156	chr22	34575526	34575699	+	1	NA	Intergenic	Intergenic	-259197	NM_004737	9215	Hs.474667	XM_005261831	ENSG00000133424	LARGE	MDC1D|MDDGA6|MDDGB6	like-glycosyltransferase	protein-coding
chr6-579	chr6	22326353	22326526	+	1	NA	Intergenic	MLT1K|LTR|ERVL-MaLR	-23358	NM_001163558	5617	Hs.735971	NM_000948	ENSG00000172179	PRL	-	prolactin	protein-coding
chr8-293	chr8	90589035	90589208	+	1	NA	Intergenic	L1MD1|LINE|L1	-180853	NM_003821	8767	Hs.103755	XM_005251092	ENSG00000104312	RIPK2	CARD3|CARDIAK|CCK|GIG30|RICK|RIP2	receptor-interacting serine-threonine kinase 2	protein-coding
chr8-2955	chr8	41205490	41205663	+	1	NA	Intergenic	LTR9|LTR|ERV1	-38587	NM_003012	6422	Hs.213424	XM_005273596	ENSG00000104332	SFRP1	FRP|FRP-1|FRP1|FrzA|SARP2	secreted frizzled-related protein 1	protein-coding
chr5-1958	chr5	51707204	51707377	+	1	NA	Intergenic	MIRb|SINE|MIR	-376483	NM_015946	53918	Hs.644352	XM_005248543		PELO	PRO1770	pelota homolog (Drosophila)	protein-coding
chrX-314	chrX	122715458	122715631	+	1	NA	Intergenic	Intergenic	151359	NM_001081550	57187	Hs.149991	XM_005262447	ENSG00000125676	THOC2	CXorf3|THO2|dJ506G2.1|hTREX120	THO complex 2	protein-coding
chr2-54	chr2	76424343	76424516	+	1	NA	Intergenic	Intergenic	-486319	NM_001201335	6936	Hs.710597	XM_005264520	ENSG00000005436	GCFC2	C2orf3|DNABF|GCF|TCF9	GC-rich sequence DNA-binding factor 2	protein-coding
chr10-1465	chr10	91799167	91799340	+	1	NA	Intergenic	MIR|SINE|MIR	210004	NR_038382	643529	Hs.618956	NR_038382	ENSG00000232229	LINC00865	RP11-248C1.2	long intergenic non-protein coding RNA 865	ncRNA
chr10-3189	chr10	85422508	85422681	+	1	NA	Intergenic	Intergenic	-476590	NM_014394	27069	Hs.352656	XM_005269699	ENSG00000165678	GHITM	DERP2|HSPC282|MICS1|PTD010|TMBIM5	growth hormone inducible transmembrane protein	protein-coding
chr6-405	chr6	103354074	103354247	+	1	NA	Intergenic	Intergenic	1507300	NM_021956	2898	Hs.98262	XM_005266945	ENSG00000164418	GRIK2	EAA4|GLR6|GLUK6|GLUR6|GluK2|MRT6	glutamate receptor: ionotropic: kainate 2	protein-coding
chr14-549	chr14	101856362	101856535	+	1	NA	Intergenic	L1PA8|LINE|L1	165564	NR_002770	64150	Hs.745484	NR_002770		DIO3OS	C14orf134|DIO3-AS1|DIO3-OS|NCRNA00041	DIO3 opposite strand/antisense RNA (head to head)	ncRNA
chr10-732	chr10	3222379	3222552	+	1	NA	Intergenic	MLT1D|LTR|ERVL-MaLR	-7433	NM_001242309	10531	Hs.528300	XM_005252345	ENSG00000107959	PITRM1	MP1|PreP	pitrilysin metallopeptidase 1	protein-coding
chr10-224	chr10	58574818	58574991	+	1	NA	Intergenic	Intergenic	-453871	NM_001005413	11130	Hs.591363	XM_005269463	ENSG00000122952	ZWINT	HZwint-1|KNTC2AP|ZWINT1	ZW10 interacting kinetochore protein	protein-coding
chr12-209	chr12	61004283	61004456	+	1	NA	Intergenic	Intergenic	921252	NR_073056	9194	Hs.439643	XM_005269231	ENSG00000118596	SLC16A7	MCT2	solute carrier family 16 (monocarboxylate transporter): member 7	protein-coding
chr7-2	chr7	157254022	157254195	+	1	NA	Intergenic	(TC)n|Simple_repeat|Simple_repeat	-4816	NR_110157	101927914	Hs.623826	XR_242052		AC006372.4	-	uncharacterized LOC101927914	ncRNA
chr4-1941	chr4	163541163	163541336	+	1	NA	Intergenic	Intergenic	-456064	NM_001128427	56884	Hs.32452	NM_001128427	ENSG00000168843	FSTL5	-	follistatin-like 5	protein-coding
chr11-1046	chr11	28531189	28531362	+	1	NA	Intergenic	MIR3|SINE|MIR	-32181	NR_107035	102466876		NR_107035		MIR8068	hsa-mir-8068	microRNA mir-8068	ncRNA
chr2-2728	chr2	130658094	130658267	+	1	NA	Intergenic	L1MA4|LINE|L1	-22569	NR_110285	101927924	Hs.570248	XR_244851	ENSG00000237574	AC079776.3	-	uncharacterized LOC101927924	ncRNA
chr5-5551	chr5	88008971	88009144	+	1	NA	Intergenic	AluJr4|SINE|Alu	-28438	NR_015436	645323	Hs.744298	NR_015436	ENSG00000245526	LINC00461	EyeLinc1|Visc-1a|Visc-1b	long intergenic non-protein coding RNA 461	ncRNA
chr2-915	chr2	62890118	62890291	+	1	NA	Intergenic	Intergenic	-10781	NM_001142615	23301	Hs.271667	XM_005264225	ENSG00000115504	EHBP1	HPC12|NACSIN	EH domain binding protein 1	protein-coding
chr7-3607	chr7	48817415	48817588	+	1	NA	Intergenic	MER90|LTR|ERV1	-146655	NR_003595	168448	Hs.567757	NR_003595		CDC14C	CDC14B2|CDC14Bretro	cell division cycle 14C	pseudo
chr4-56	chr4	138747065	138747238	+	1	NA	Intergenic	Intergenic	-263016	NR_038380	641364	Hs.570846	NR_038380	ENSG00000250033	SLC7A11-AS1	-	SLC7A11 antisense RNA 1	ncRNA
chr10-799	chr10	16424047	16424220	+	1	NA	Intergenic	Intergenic	-54808	NM_001261837	9317	Hs.745101	NM_001001484	ENSG00000165983	PTER	HPHRP|RPR-1	phosphotriesterase related	protein-coding
chr7-3636	chr7	49793223	49793396	+	1	NA	Intergenic	Intergenic	-19947	NM_198570	375567	Hs.629302	XR_242082		VWC2	PSST739|UNQ739	von Willebrand factor C domain containing 2	protein-coding
chr12-818	chr12	97248338	97248511	+	1	NA	Intergenic	Intergenic	-52576	NM_001135177	121441	Hs.270084	XM_005268644	ENSG00000139350	NEDD1	GCP-WD|TUBGCP7	neural precursor cell expressed: developmentally down-regulated 1	protein-coding
chr20-69	chr20	9463689	9463862	+	1	NA	Intergenic	Intergenic	-31229	NM_001199897	24141	Hs.22920	NM_001199897	ENSG00000125869	LAMP5	BAD-LAMP|BADLAMP|C20orf103|LAMP-5|UNC-43	lysosomal-associated membrane protein family: member 5	protein-coding
chr13-230	chr13	55546365	55546538	+	1	NA	Intergenic	L1ME3A|LINE|L1	-202137	NR_049804	100846996		NR_049804	ENSG00000264387	MIR5007	-	microRNA 5007	ncRNA
chr5-1273	chr5	125092237	125092410	+	1	NA	Intergenic	Tigger3a|DNA|TcMar-Tigger	263370	NR_109887	101927460	Hs.407582	XR_246578	ENSG00000260192	RP11-756H20.1	-	uncharacterized LOC101927460	ncRNA
chr18-626	chr18	19740389	19740562	+	1	NA	Intergenic	Intergenic	8453	NR_102763	100128893	Hs.514745	XR_243841	ENSG00000266010	GATA6-AS1	RP11-627G18.3|locus5689	GATA6 antisense RNA 1 (head to head)	ncRNA
chr22-14	chr22	35072205	35072378	+	1	NA	Intergenic	L2a|LINE|L2	-389838	NM_001008494	91464	Hs.567637	NM_001008494	ENSG00000175329	ISX	Pix-1|RAXLX	intestine-specific homeobox	protein-coding
chr12-2099	chr12	106418841	106419014	+	1	NA	Intergenic	MLT1A|LTR|ERVL-MaLR	114883	NM_014840	9891	Hs.524692	NM_014840	ENSG00000074590	NUAK1	ARK5	NUAK family: SNF1-like kinase: 1	protein-coding
chr4-346	chr4	163706988	163707161	+	1	NA	Intergenic	MER68|LTR|ERVL	380998	NM_138386	92345	Hs.129095	XM_005263349	ENSG00000145414	NAF1	-	nuclear assembly factor 1 ribonucleoprotein	protein-coding
chr3-7296	chr3	156920326	156920499	+	1	NA	Intergenic	Intergenic	-41931	NM_020307	57018	Hs.4859	XM_005247647		CCNL1	ANIA6A|PRO1073|ania-6a	cyclin L1	protein-coding
chr18-2437	chr18	49721476	49721649	+	1	NA	Intergenic	Intergenic	-144979	NM_005215	1630	Hs.162025	XM_005258204		DCC	CRC18|CRCR1|IGDCC1|MRMV1	deleted in colorectal carcinoma	protein-coding
chr4-2671	chr4	60107023	60107196	+	1	NA	Intergenic	Intergenic	-2130559	NM_001253835	3490	Hs.691061	NM_001253835	ENSG00000163453	IGFBP7	AGM|FSTL2|IBP-7|IGFBP-7|IGFBP-7v|IGFBPRP1|MAC25|PSF|RAMSVPS|TAF	insulin-like growth factor binding protein 7	protein-coding
chr9-182	chr9	71285103	71285276	+	1	NA	Intergenic	Intergenic	-35140	NM_001278253	8395	Hs.534371	XM_005252261	ENSG00000107242	PIP5K1B	MSS4|STM7	phosphatidylinositol-4-phosphate 5-kinase: type I: beta	protein-coding
chr11-1660	chr11	103668609	103668782	+	1	NA	Intergenic	Intergenic	-51938	NR_039842	100616457		NR_039842	ENSG00000264200	MIR4693	-	microRNA 4693	ncRNA
chr2-1738	chr2	6317141	6317314	+	1	NA	Intergenic	Tigger3a|DNA|TcMar-Tigger	195118	NR_026833	400940	Hs.378814	NR_026833		LOC400940	-	uncharacterized LOC400940	ncRNA
chr6-1941	chr6	73288651	73288824	+	1	NA	Intergenic	Intergenic	-42833	NM_001160132	56479	Hs.445324	XM_005248734	ENSG00000185760	KCNQ5	Kv7.5	potassium voltage-gated channel: KQT-like subfamily: member 5	protein-coding
chr8-655	chr8	85852794	85852967	+	1	NA	Intergenic	MER57-int|LTR|ERV1	-166442	NM_033402	85444	Hs.193115	XM_005251317	ENSG00000133739	LRRCC1	CLERC|SAP2|VFL1	leucine rich repeat and coiled-coil centrosomal protein 1	protein-coding
chr17-321	chr17	53875531	53875704	+	1	NA	Intergenic	L1MEg|LINE|L1	47152	NM_001102402	58488	Hs.285218	XM_005257549	ENSG00000141179	PCTP	PC-TP|STARD2	phosphatidylcholine transfer protein	protein-coding
chr5-7132	chr5	130175618	130175791	+	1	NA	Intergenic	L2b|LINE|L2	325336	NR_073488	3094	Hs.483305	NM_005340		HINT1	HINT|NMAN|PKCI-1|PRKCNH1	histidine triad nucleotide binding protein 1	protein-coding
chr5-387	chr5	92668831	92669004	+	1	NA	Intergenic	Tigger3a|DNA|TcMar-Tigger	237581	NR_015369	441094	Hs.457407	NR_015369	ENSG00000237187	NR2F1-AS1	-	NR2F1 antisense RNA 1	ncRNA
chr13-288	chr13	65105415	65105588	+	1	NA	Intergenic	MER34B|LTR|ERV1	-793351	NR_047011	100874157	Hs.735640	NR_047011	ENSG00000231061	LINC00395	RP11-473M10.2	long intergenic non-protein coding RNA 395	ncRNA
chr2-6222	chr2	114983863	114984036	+	1	NA	Intergenic	THE1B|LTR|ERVL-MaLR	-215949	NM_020868	57628	Hs.580539	XM_005263718	ENSG00000175497	DPP10	DPL2|DPPY|DPRP3	dipeptidyl-peptidase 10 (non-functional)	protein-coding
chr1-2710	chr1	189233372	189233545	+	1	NA	Intergenic	Intergenic	1213300	NM_199051	339479	Hs.65765	XM_005245117	ENSG00000162670	BRINP3	DBCCR1L|DBCCR1L1|FAM5C	bone morphogenetic protein/retinoic acid inducible neural-specific 3	protein-coding
chr9-3231	chr9	107317221	107317394	+	1	NA	Intergenic	L1MA4A|LINE|L1	-14141	NM_001004483	138802	Hs.553599	NM_001004483	ENSG00000186943	OR13C8	OR37H|OR9-10	olfactory receptor: family 13: subfamily C: member 8	protein-coding
chr1-323	chr1	79968442	79968615	+	1	NA	Intergenic	Intergenic	-496034	NM_022159	64123	Hs.132314	NM_022159	ENSG00000162618	ELTD1	ETL|KPG_003	EGF: latrophilin and seven transmembrane domain containing 1	protein-coding
chr5-832	chr5	65578822	65578995	+	1	NA	Intergenic	Intergenic	138246	NM_139168	140890	Hs.49367	XM_005248439	ENSG00000153914	SREK1	SFRS12|SRrp508|SRrp86	splicing regulatory glutamine/lysine-rich protein 1	protein-coding
chr6-574	chr6	21252215	21252388	+	1	NA	Intergenic	L1MC3|LINE|L1	259821	NR_103790	100874531	Hs.738315	NR_103790		LINC00581	-	long intergenic non-protein coding RNA 581	ncRNA
chr16-161	chr16	60332391	60332564	+	1	NA	Intergenic	MLT1E2|LTR|ERVL-MaLR	61189	NM_001282301	729159		XM_001129515		LOC729159	-	UPF0607 protein ENSP00000381418-like	protein-coding
chr10-93	chr10	9915472	9915645	+	1	NA	Intergenic	L1MEg|LINE|L1	597983	NR_108039	100507163	Hs.649223	XR_109006		LINC00709	-	long intergenic non-protein coding RNA 709	ncRNA
chr6-3886	chr6	46076419	46076592	+	1	NA	Intergenic	LTR49-int|LTR|ERV1	-21195	NM_014936	22875	Hs.643497	NM_014936	ENSG00000001561	ENPP4	NPP4	ectonucleotide pyrophosphatase/phosphodiesterase 4 (putative)	protein-coding
chr18-113	chr18	27524748	27524921	+	1	NA	Intergenic	L2a|LINE|L2	-354041	NR_031684	100302131		NR_031684		MIR302F	MIRN302F|hsa-mir-302f	microRNA 302f	ncRNA
chr8-916	chr8	128045946	128046119	+	1	NA	Intergenic	L1MC1|LINE|L1	20634	NR_045262	100750225	Hs.571530	NR_045262	ENSG00000253438	PCAT1	PCA1|PCAT-1	prostate cancer associated transcript 1 (non-protein coding)	ncRNA
chr3-4844	chr3	71647875	71648048	+	1	NA	Intergenic	MIRb|SINE|MIR	-14822	NM_001244810	27086	Hs.59368	XM_005264729	ENSG00000114861	FOXP1	12CC4|QRF1|hFKH1B	forkhead box P1	protein-coding
chr14-577	chr14	26459928	26460101	+	1	NA	Intergenic	MER47B|DNA|TcMar-Tigger	606945	NM_006491	4857	Hs.31588	XM_005267706	ENSG00000139910	NOVA1	Nova-1	neuro-oncological ventral antigen 1	protein-coding
chr5-1383	chr5	161708375	161708548	+	1	NA	Intergenic	Intergenic	213814	NM_198904	2566	Hs.7195	XM_005265870	ENSG00000113327	GABRG2	CAE2|ECA2|GEFSP3	gamma-aminobutyric acid (GABA) A receptor: gamma 2	protein-coding
chr10-2824	chr10	66319576	66319749	+	1	NA	Intergenic	Intergenic	-265622	NR_001446	305	Hs.591361	NR_001446		ANXA2P3	ANX2L3|ANX2P3|LIP2|LPC2C	annexin A2 pseudogene 3	pseudo
chr14-1445	chr14	26872129	26872302	+	1	NA	Intergenic	Intergenic	194744	NM_006491	4857	Hs.31588	XM_005267706	ENSG00000139910	NOVA1	Nova-1	neuro-oncological ventral antigen 1	protein-coding
chr16-1084	chr16	80328555	80328728	+	1	NA	Intergenic	MLT1D|LTR|ERVL-MaLR	-246212	NM_130897	83657	Hs.98849	XM_005256188	ENSG00000168589	DYNLRB2	DNCL2B|DNLC2B|ROBLD2	dynein: light chain: roadblock-type 2	protein-coding
chr3-6616	chr3	131929088	131929261	+	1	NA	Intergenic	Intergenic	-107036	NM_001099	55	Hs.433060	XM_005247567	ENSG00000014257	ACPP	5'-NT|ACP-3|ACP3|PAP	acid phosphatase: prostate	protein-coding
chr11-2976	chr11	74131031	74131204	+	1	NA	Intergenic	Intergenic	-21616	NM_173582	283209	Hs.26612	NM_173582	ENSG00000165434	PGM2L1	BM32A	phosphoglucomutase 2-like 1	protein-coding
chr4-9597	chr4	146240070	146240243	+	1	NA	Intergenic	HERV16-int|LTR|ERVL	-139325	NM_001102653	54726	Hs.270851	XM_005263079	ENSG00000164164	OTUD4	DUBA6|HIN1|HSHIN1	OTU domain containing 4	protein-coding
chr16-137	chr16	52801602	52801775	+	1	NA	Intergenic	Intergenic	-160802	NR_033920	643714	Hs.662199	XR_243421	ENSG00000249231	CASC16	LINC00918|RP11-297L17.1	cancer susceptibility candidate 16 (non-protein coding)	ncRNA
chr6-3996	chr6	49221302	49221475	+	1	NA	Intergenic	Intergenic	209652	NM_000255	4594	Hs.485527	XM_005249143	ENSG00000146085	MUT	MCM	methylmalonyl CoA mutase	protein-coding
chr2-446	chr2	142912205	142912378	+	1	NA	Intergenic	L1MB7|LINE|L1	-23022	NM_018557	53353	Hs.656461	NM_018557	ENSG00000168702	LRP1B	LRP-DIT|LRPDIT	low density lipoprotein receptor-related protein 1B	protein-coding
chr1-5972	chr1	181982194	181982367	+	1	NA	Intergenic	Intergenic	48566	NM_001009992	127665	Hs.684328	NM_001009992	ENSG00000179930	ZNF648	-	zinc finger protein 648	protein-coding
chr1-898	chr1	104500416	104500589	+	1	NA	Intergenic	LTR86B1|LTR|ERVL	-115142	NR_033990	100129138	Hs.514487	NR_033990	ENSG00000215869	LOC100129138	-	THAP domain containing: apoptosis associated protein 3 pseudogene	pseudo
chr10-1322	chr10	74067994	74068167	+	1	NA	Intergenic	Intergenic	34404	NM_019058	54541	Hs.744875	NM_019058	ENSG00000168209	DDIT4	Dig2|REDD-1|REDD1	DNA-damage-inducible transcript 4	protein-coding
chrX-176	chrX	35875646	35875819	+	1	NA	Intergenic	Intergenic	59274	NM_001099921	139604	Hs.700562	NM_001099921	ENSG00000189023	MAGEB16	-	melanoma antigen family B: 16	protein-coding
chr2-2090	chr2	46495002	46495175	+	1	NA	Intergenic	L1MC4a|LINE|L1	-29452	NM_001430	2034	Hs.468410	NM_001430	ENSG00000116016	EPAS1	ECYT4|HIF2A|HLF|MOP2|PASD2|bHLHe73	endothelial PAS domain protein 1	protein-coding
chr13-707	chr13	64764590	64764763	+	1	NA	Intergenic	L1MC5|LINE|L1	-452526	NR_047011	100874157	Hs.735640	NR_047011	ENSG00000231061	LINC00395	RP11-473M10.2	long intergenic non-protein coding RNA 395	ncRNA
chr12-216	chr12	62589902	62590075	+	1	NA	Intergenic	Tigger1|DNA|TcMar-Tigger	-3369	NM_178539	338811	Hs.604626	NM_178539	ENSG00000198673	FAM19A2	TAFA-2|TAFA2	family with sequence similarity 19 (chemokine (C-C motif)-like): member A2	protein-coding
chr7-1491	chr7	42433337	42433510	+	1	NA	Intergenic	Intergenic	-156806	NM_000168	2737	Hs.21509	XM_005249703	ENSG00000106571	GLI3	ACLS|GCPS|GLI3-190|GLI3FL|PAP-A|PAPA|PAPA1|PAPB|PHS|PPDIV	GLI family zinc finger 3	protein-coding
chr18-2673	chr18	61183972	61184145	+	1	NA	Intergenic	BLACKJACK|DNA|hAT-Blackjack	-39334	NM_080474	89777	Hs.348541	XM_005266778	ENSG00000166634	SERPINB12	YUKOPIN	serpin peptidase inhibitor: clade B (ovalbumin): member 12	protein-coding
chr7-35	chr7	109068512	109068685	+	1	NA	Intergenic	Intergenic	531671	NR_003024	442720	Hs.535194	NR_003024	ENSG00000237064	EIF3IP1	RG208K23	eukaryotic translation initiation factor 3: subunit I pseudogene 1	pseudo
chr3-2545	chr3	106444545	106444718	+	1	NA	Intergenic	Intergenic	514853	NR_028303	100302640	Hs.648607	NR_028303	ENSG00000242759	LINC00882	RP11-280F2.2	long intergenic non-protein coding RNA 882	ncRNA
chr4-125	chr4	134640512	134640685	+	1	NA	Intergenic	Intergenic	482304	NM_001114734	132430	Hs.49889	NM_001114734	ENSG00000254535	PABPC4L	-	poly(A) binding protein: cytoplasmic 4-like	protein-coding
chrX-319	chrX	127429822	127429995	+	1	NA	Intergenic	L1MA5A|LINE|L1	-243527	NM_138289	139741	Hs.680125	NM_138289	ENSG00000123165	ACTRT1	AIP1|ARIP1|ARPT1|HSD27	actin-related protein T1	protein-coding
chr2-3070	chr2	154403981	154404154	+	1	NA	Intergenic	L2a|LINE|L2	-68746	NM_019845	56475	Hs.100890	NM_019845	ENSG00000177519	RPRM	REPRIMO	reprimo: TP53 dependent G2 arrest mediator candidate	protein-coding
chr2-929	chr2	65955805	65955978	+	1	NA	Intergenic	Intergenic	-296236	NM_181784	200734	Hs.59332	XM_005264200	ENSG00000198369	SPRED2	Spred-2	sprouty-related: EVH1 domain containing 2	protein-coding
chr14-1494	chr14	27808686	27808859	+	1	NA	Intergenic	L1MD3|LINE|L1	-273021	NR_039992	100505967	Hs.668484	NR_039992	ENSG00000258548	LINC00645	RP11-572M18.1	long intergenic non-protein coding RNA 645	ncRNA
chrX-81	chrX	95150471	95150644	+	1	NA	Intergenic	L1ME3A|LINE|L1	442343	NR_003539	643486	Hs.590806	NR_003539	ENSG00000271209	LOC643486	-	bromodomain: testis-specific pseudogene	pseudo
chr7-4810	chr7	108587201	108587374	+	1	NA	Intergenic	Intergenic	-62651	NM_001024607	154907	Hs.638689	NM_001024607	ENSG00000205174	C7orf66	-	chromosome 7 open reading frame 66	protein-coding
chr18-80	chr18	61744888	61745061	+	1	NA	Intergenic	Intergenic	-26350	NR_033881	284294	Hs.385642	NR_033881	ENSG00000267134	RP11-146N18.1	-	uncharacterized LOC284294	ncRNA
chr1-5684	chr1	165979917	165980090	+	1	NA	Intergenic	L2b|LINE|L2	102846	NR_037431	100500832		NR_037431		MIR3658	-	microRNA 3658	ncRNA
chr4-2756	chr4	63377162	63377335	+	1	NA	Intergenic	Intergenic	1014410	NM_015236	23284	Hs.570770	XM_005265660	ENSG00000150471	LPHN3	CIRL3|LEC3	latrophilin 3	protein-coding
chr20-153	chr20	341698	341871	+	1	NA	Intergenic	L2c|LINE|L2	14415	NM_024958	80023	Hs.416024	XM_005260831	ENSG00000125841	NRSN2	C20orf98|dJ1103G7.6	neurensin 2	protein-coding
chr5-3408	chr5	163390385	163390558	+	1	NA	Intergenic	Intergenic	457938	NM_013283	27430	Hs.54642	NM_013283	ENSG00000038274	MAT2B	MAT-II|MATIIbeta|Nbla02999|SDR23E1|TGR	methionine adenosyltransferase II: beta	protein-coding
chr4-352	chr4	171452977	171453150	+	1	NA	Intergenic	Intergenic	-441526	NM_001286683	51166	Hs.529735	XM_005263044	ENSG00000109576	AADAT	KAT2|KATII	aminoadipate aminotransferase	protein-coding
chr7-2694	chr7	9868307	9868480	+	1	NA	Intergenic	L1MEa|LINE|L1	194494	NR_002790	168741	Hs.545134	NR_002790		PER4	-	period circadian clock 3 pseudogene	pseudo
chrY-51	chrY	19162514	19162687	+	1	NA	Intergenic	Intergenic	-450237	NR_028083	340618	Hs.742348	NR_028083		FAM41AY1	FAM41AY	family with sequence similarity 41: member A: Y-linked 1	ncRNA
chr4-712	chr4	130558023	130558196	+	1	NA	Intergenic	Intergenic	540828	NM_001099783	132321	Hs.567679	XM_005262734	ENSG00000151470	C4orf33	-	chromosome 4 open reading frame 33	protein-coding
chrX-251	chrX	94314805	94314978	+	1	NA	Intergenic	Intergenic	1278009	NR_003539	643486	Hs.590806	NR_003539	ENSG00000271209	LOC643486	-	bromodomain: testis-specific pseudogene	pseudo
chr3-300	chr3	80213357	80213530	+	1	NA	Intergenic	Intergenic	-396385	NM_002941	6091	Hs.744218	NM_001145845	ENSG00000169855	ROBO1	DUTT1|SAX3	roundabout: axon guidance receptor: homolog 1 (Drosophila)	protein-coding
chr6-5038	chr6	85165853	85166026	+	1	NA	Intergenic	Intergenic	-228587	NM_014895	22832	Hs.485865	XM_005248674	ENSG00000135315	KIAA1009	C6orf84|CEP162|QN1	KIAA1009	protein-coding
chr1-3335	chr1	11629088	11629261	+	1	NA	Intergenic	Intergenic	-40413	NR_104624	101929181	Hs.568616	XR_244800	ENSG00000235643	RP1-69M21.2	-	uncharacterized LOC101929181	ncRNA
chr20-748	chr20	32801529	32801702	+	1	NA	Intergenic	Intergenic	-46555	NM_001672	434	Hs.659995	XM_005260412	ENSG00000101440	ASIP	AGSW|AGTI|AGTIL|ASP|SHEP9	agouti signaling protein	protein-coding
chr11-3524	chr11	93359638	93359811	+	1	NA	Intergenic	Tigger1|DNA|TcMar-Tigger	-35091	NM_033395	85459	Hs.458418	XM_005274365	ENSG00000166004	KIAA1731	-	KIAA1731	protein-coding
chr6-1250	chr6	141267853	141268026	+	1	NA	Intergenic	Intergenic	262989	NR_039675	100616180		NR_039675	ENSG00000264390	MIR4465	-	microRNA 4465	ncRNA
chr18-99	chr18	12916516	12916689	+	1	NA	Intergenic	Tigger3b|DNA|TcMar-Tigger	-31380	NM_031216	81929	Hs.301048	XM_005258152	ENSG00000085415	SEH1L	SEC13L|SEH1A|SEH1B|Seh1	SEH1-like (S. cerevisiae)	protein-coding
chrX-50	chrX	25684290	25684463	+	1	NA	Intergenic	L1MEc|LINE|L1	-472083	NM_173699	286514	Hs.350683	NM_173699	ENSG00000176774	MAGEB18	-	melanoma antigen family B: 18	protein-coding
chr3-902	chr3	87383763	87383936	+	1	NA	Intergenic	Intergenic	-58113	NM_001122757	5449	Hs.591654	NM_000306	ENSG00000064835	POU1F1	CPHD1|GHF-1|PIT1|POU1F1a|Pit-1	POU class 1 homeobox 1	protein-coding
chr17-310	chr17	52528105	52528278	+	1	NA	Intergenic	Intergenic	-449860	NM_005486	10040	Hs.153504	XM_005256913	ENSG00000141198	TOM1L1	OK/KNS-CL.3|SRCASM	target of myb1 (chicken)-like 1	protein-coding
chr3-3756	chr3	16067918	16068091	+	1	NA	Intergenic	Intergenic	-148179	NM_054110	117248	Hs.411308	XM_005264851	ENSG00000131386	GALNT15	GALNACT15|GALNT13|GALNT7|GALNTL2|PIH5	UDP-N-acetyl-alpha-D-galactosamine:polypeptide N-acetylgalactosaminyltransferase 15	protein-coding
chr4-788	chr4	157568419	157568592	+	1	NA	Intergenic	Intergenic	324040	NM_016205	56034	Hs.570855	NM_016205		PDGFC	FALLOTEIN|SCDGF	platelet derived growth factor C	protein-coding
chr5-178	chr5	125353197	125353370	+	1	NA	Intergenic	Intergenic	-161986	NR_105042	102546228	Hs.582529	NR_105042		LOC102546228	-	uncharacterized LOC102546228	ncRNA
chr8-90	chr8	55469714	55469887	+	1	NA	Intergenic	L1MA10|LINE|L1	-58826	NM_006269	6101	Hs.732820	XM_005251278	ENSG00000104237	RP1	DCDC4A|ORP1	retinitis pigmentosa 1 (autosomal dominant)	protein-coding
chr10-1783	chr10	8559486	8559659	+	1	NA	Intergenic	Intergenic	-249305	NR_108058	100507143	Hs.258979	XR_109005	ENSG00000232170	LINC00708	GS1-756B1.2	long intergenic non-protein coding RNA 708	ncRNA
chr18-1156	chr18	63370264	63370437	+	1	NA	Intergenic	Intergenic	-47137	NM_033646	1005	Hs.657522	NM_004361	ENSG00000081138	CDH7	CDH7L1	cadherin 7: type 2	protein-coding
chr3-1897	chr3	66733272	66733445	+	1	NA	Intergenic	L1MD2|LINE|L1	-182514	NM_015541	26018	Hs.518055	XM_005264724	ENSG00000144749	LRIG1	LIG-1|LIG1	leucine-rich repeats and immunoglobulin-like domains 1	protein-coding
chr3-733	chr3	61321718	61321891	+	1	NA	Intergenic	MER34A|LTR|ERV1	-84672	NM_001166243	2272	Hs.655995	XM_005264951	ENSG00000189283	FHIT	AP3Aase|FRA3B	fragile histidine triad	protein-coding
chr1-1624	chr1	69475200	69475373	+	1	NA	Intergenic	L1ME2|LINE|L1	-512383	NM_001114120	55635	Hs.445098	NM_001114120	ENSG00000024526	DEPDC1	DEP.8|DEPDC1-V2|DEPDC1A|SDP35	DEP domain containing 1	protein-coding
chr6-1954	chr6	74245465	74245638	+	1	NA	Intergenic	Intergenic	-14797	NM_001402	1915	Hs.745122	XM_005248666	ENSG00000156508	EEF1A1	CCS-3|CCS3|EE1A1|EEF-1|EEF1A|EF-Tu|EF1A|GRAF-1EF|HNGC:16303|LENG7|PTI1|eEF1A-1	eukaryotic translation elongation factor 1 alpha 1	protein-coding
chr1-619	chr1	56689243	56689416	+	1	NA	Intergenic	L2c|LINE|L2	355927	NM_003713	8613	Hs.619002	NM_003713	ENSG00000162407	PPAP2B	Dri42|LPP3|PAP2B|VCIP	phosphatidic acid phosphatase type 2B	protein-coding
chr8-3548	chr8	76340707	76340880	+	1	NA	Intergenic	L2b|LINE|L2	-103818	NR_103849	101805492	Hs.571424	NR_103848		CASC9	LINC00981	cancer susceptibility candidate 9 (non-protein coding)	ncRNA
chr4-1376	chr4	93065584	93065757	+	1	NA	Intergenic	Intergenic	-159879	NM_001286838	2895	Hs.480281	XM_005262954	ENSG00000152208	GRID2	GluD2	glutamate receptor: ionotropic: delta 2	protein-coding
chr14-1386	chr14	22271289	22271462	+	1	NA	Intergenic	Intergenic	138079	NM_001001912	26686	Hs.547982	NM_001001912	ENSG00000221977	OR4E2	OR14-42	olfactory receptor: family 4: subfamily E: member 2	protein-coding
chr2-6578	chr2	139741717	139741890	+	1	NA	Intergenic	L1MA10|LINE|L1	86910	NR_033658	647012	Hs.639411	NR_033658		YY1P2	-	YY1 transcription factor pseudogene 2	pseudo
chr2-1129	chr2	140385171	140385344	+	1	NA	Intergenic	Intergenic	730364	NR_033658	647012	Hs.639411	NR_033658		YY1P2	-	YY1 transcription factor pseudogene 2	pseudo
chr5-2598	chr5	98418965	98419138	+	1	NA	Intergenic	MLT1F|LTR|ERVL-MaLR	154214	NR_036530	100289230	Hs.552095	NR_036530		LOC100289230	-	uncharacterized LOC100289230	ncRNA
chr3-538	chr3	168689717	168689890	+	1	NA	Intergenic	L1MEe|LINE|L1	70071	NR_109989	100507661	Hs.65918	XR_108509	ENSG00000242268	RP11-368I23.2	-	uncharacterized LOC100507661	ncRNA
chr15-129	chr15	94461941	94462114	+	1	NA	Intergenic	MER4B|LTR|ERV1	-379402	NM_001159643	55784	Hs.33368	XM_005254955	ENSG00000140563	MCTP2	RP11-4F5.2	multiple C2 domains: transmembrane 2	protein-coding
chr7-304	chr7	85458187	85458360	+	1	NA	Intergenic	Intergenic	-707027	NM_152754	223117	Hs.201340	XM_005250229	ENSG00000153993	SEMA3D	Sema-Z2|coll-2	sema domain: immunoglobulin domain (Ig): short basic domain: secreted: (semaphorin) 3D	protein-coding
chr3-1630	chr3	24932669	24932842	+	1	NA	Intergenic	Intergenic	-369830	NR_039955	100616448		NR_039955	ENSG00000265028	MIR4792	miR-4792	microRNA 4792	ncRNA
chr8-2281	chr8	131694510	131694683	+	1	NA	Intergenic	MLT1I|LTR|ERVL-MaLR	-238691	NM_018482	50807	Hs.655552	XM_005250925	ENSG00000153317	ASAP1	AMAP1|CENTB4|DDEF1|PAG2|PAP|ZG14P	ArfGAP with SH3 domain: ankyrin repeat and PH domain 1	protein-coding
chr7-622	chr7	42356775	42356948	+	1	NA	Intergenic	L1MC|LINE|L1	-80244	NM_000168	2737	Hs.21509	XM_005249703	ENSG00000106571	GLI3	ACLS|GCPS|GLI3-190|GLI3FL|PAP-A|PAPA|PAPA1|PAPB|PHS|PPDIV	GLI family zinc finger 3	protein-coding
chr7-2315	chr7	123208772	123208945	+	1	NA	Intergenic	Intergenic	-10901	NM_005000	4698	Hs.651219	XM_005250371	ENSG00000128609	NDUFA5	B13|CI-13KD-B|CI-13kB|NUFM|UQOR13	NADH dehydrogenase (ubiquinone) 1 alpha subcomplex: 5	protein-coding
chr6-3831	chr6	42730746	42730919	+	1	NA	Intergenic	Intergenic	-16949	NM_003192	6903	Hs.75064	NM_003192	ENSG00000124659	TBCC	CFC	tubulin folding cofactor C	protein-coding
chr1-3039	chr1	213837951	213838124	+	1	NA	Intergenic	MLT1M|LTR|ERVL-MaLR	-260054	NR_046189	100861504	Hs.742586	NR_046189		LINC00538	PROX1UP|Yiya	long intergenic non-protein coding RNA 538	ncRNA
chr11-1773	chr11	112765277	112765450	+	1	NA	Intergenic	Intergenic	-66605	NM_181351	4684	Hs.733031	NM_000615	ENSG00000149294	NCAM1	CD56|MSK39|NCAM	neural cell adhesion molecule 1	protein-coding
chr5-5894	chr5	96153368	96153541	+	1	NA	Intergenic	MLT1N2|LTR|ERVL-MaLR	-3607	NM_001198541	51752	Hs.666524	XM_005272015	ENSG00000164307	ERAP1	A-LAP|ALAP|APPILS|ARTS-1|ARTS1|ERAAP|ERAAP1|PILS-AP|PILSAP	endoplasmic reticulum aminopeptidase 1	protein-coding
chr6-436	chr6	115701396	115701569	+	1	NA	Intergenic	Intergenic	-658411	NR_027338	728402	Hs.729953	NR_027338		TPI1P3	-	triosephosphate isomerase 1 pseudogene 3	pseudo
chr14-748	chr14	41417884	41418057	+	1	NA	Intergenic	L1PA15|LINE|L1	-5945	NR_109758	644919	Hs.434414	XM_928006		LOC644919	-	uncharacterized LOC644919	ncRNA
chr8-3495	chr8	74665141	74665314	+	1	NA	Intergenic	L1MA4|LINE|L1	-5285	NM_001164384	27067	Hs.561815	XM_005251208	ENSG00000040341	STAU2	39K2|39K3	staufen double-stranded RNA binding protein 2	protein-coding
chr4-1179	chr4	64066821	64066994	+	1	NA	Intergenic	(TA)n|Simple_repeat|Simple_repeat	1208270	NM_001010874	253017	Hs.227752	XM_005265662		TECRL	GPSN2L|SRD5A2L2|TERL	trans-2,3-enoyl-CoA reductase-like	protein-coding
chr6-1670	chr6	51040272	51040445	+	1	NA	Intergenic	L1PB2|LINE|L1	253920	NM_003221	7021	Hs.33102	XM_005249347	ENSG00000008196	TFAP2B	AP-2B|AP2-B	transcription factor AP-2 beta (activating enhancer binding protein 2 beta)	protein-coding
chr6-67	chr6	82701496	82701669	+	1	NA	Intergenic	L1M6|LINE|L1	-239155	NM_017633	55603	Hs.10784	XM_005248731	ENSG00000112773	FAM46A	C6orf37|XTP11	family with sequence similarity 46: member A	protein-coding
chr3-863	chr3	84318995	84319168	+	1	NA	Intergenic	L1MB8|LINE|L1	599644	NR_033860	440970	Hs.411049	NR_033860	ENSG00000242641	LINC00971	RP11-735B13.1	long intergenic non-protein coding RNA 971	ncRNA
chr6-558	chr6	15859319	15859492	+	1	NA	Intergenic	Intergenic	-196117	NM_001271669	84062	Hs.571148	XM_005249447	ENSG00000047579	DTNBP1	BLOC1S8|DBND|HPS7|My031|SDY	dystrobrevin binding protein 1	protein-coding
chr4-3655	chr4	115650284	115650457	+	1	NA	Intergenic	Intergenic	72456	NR_030303	693162		NR_030303		MIR577	MIRN577|hsa-mir-577	microRNA 577	ncRNA
chr20-642	chr20	19859022	19859195	+	1	NA	Intergenic	MER115|DNA|hAT-Tip100	-8056	NM_001242581	54453	Hs.472270	XM_005260729	ENSG00000132669	RIN2	MACS|RASSF4|RP1-122P22.2	Ras and Rab interactor 2	protein-coding
chr3-2993	chr3	150115201	150115374	+	1	NA	Intergenic	Intergenic	-11500	NM_014779	9819	Hs.730710	XM_005247920	ENSG00000196428	TSC22D2	TILZ4a|TILZ4b|TILZ4c	TSC22 domain family: member 2	protein-coding
chr16-460	chr16	77732791	77732964	+	1	NA	Intergenic	Intergenic	-23511	NM_001243660	283927	Hs.282665	XM_005255905	ENSG00000140876	NUDT7	-	nudix (nucleoside diphosphate linked moiety X)-type motif 7	protein-coding
chr14-1685	chr14	34838711	34838884	+	1	NA	Intergenic	L2c|LINE|L2	92670	NM_138288	171546	Hs.740577	NM_138288	ENSG00000165389	SPTSSA	C14orf147|SSSPTA	serine palmitoyltransferase: small subunit A	protein-coding
chr4-2701	chr4	61898534	61898707	+	1	NA	Intergenic	MLT2B1|LTR|ERVL	-464218	NM_015236	23284	Hs.570770	XM_005265660	ENSG00000150471	LPHN3	CIRL3|LEC3	latrophilin 3	protein-coding
chr5-7734	chr5	164358125	164358298	+	1	NA	Intergenic	L1PA7|LINE|L1	460927	NR_105065	102546299	Hs.437730	NR_105065		LOC102546299	-	uncharacterized LOC102546299	ncRNA
chr1-680	chr1	69700067	69700240	+	1	NA	Intergenic	Intergenic	-525704	NM_020794	57554	Hs.479658	XM_005271060	ENSG00000033122	LRRC7	DENSIN	leucine rich repeat containing 7	protein-coding
chr3-108	chr3	83779478	83779651	+	1	NA	Intergenic	L1MC5|LINE|L1	1139161	NR_033860	440970	Hs.411049	NR_033860	ENSG00000242641	LINC00971	RP11-735B13.1	long intergenic non-protein coding RNA 971	ncRNA
chr5-1611	chr5	20508148	20508321	+	1	NA	Intergenic	Intergenic	-519882	NM_001167667	1016	Hs.317632	XM_005248228	ENSG00000145526	CDH18	CDH14|CDH14L|CDH24	cadherin 18: type 2	protein-coding
chr17-710	chr17	50592092	50592265	+	1	NA	Intergenic	L1PREC2|LINE|L1	-354802	NM_001082534	56934	Hs.463466	XM_005257523	ENSG00000154975	CA10	CA-RPX|CARPX|HUCEP-15	carbonic anhydrase X	protein-coding
chr9-3572	chr9	138424817	138424990	+	1	NA	Intergenic	Intergenic	11620	NM_001252619	3933	Hs.530311	NM_001252617	ENSG00000160349	LCN1	PMFA|TLC|TP|VEGP	lipocalin 1	protein-coding
chr11-2892	chr11	59054458	59054631	+	1	NA	Intergenic	Intergenic	-74051	NM_001039396	219972	Hs.744920	NM_001039396	ENSG00000197629	MPEG1	MPG1|MPS1|Mpg-1	macrophage expressed 1	protein-coding
chr12-886	chr12	5007468	5007641	+	1	NA	Intergenic	Tigger3b|DNA|TcMar-Tigger	-11518	NM_000217	3736	Hs.416139	NM_000217	ENSG00000111262	KCNA1	AEMK|EA1|HBK1|HUK1|KV1.1|MBK1|MK1|RBK1	potassium voltage-gated channel: shaker-related subfamily: member 1 (episodic ataxia with myokymia)	protein-coding
chr6-6305	chr6	121903831	121904004	+	1	NA	Intergenic	Intergenic	147173	NM_000165	2697	Hs.74471	NM_000165	ENSG00000152661	GJA1	AVSD3|CMDR|CX43|DFNB38|GJAL|HLHS1|HSS|ODDD	gap junction protein: alpha 1: 43kDa	protein-coding
chr5-8	chr5	61599432	61599605	+	1	NA	Intergenic	Intergenic	-2470	NM_001243953	3796	Hs.558351	NM_001098511		KIF2A	CDCBM3|HK2|KIF2	kinesin heavy chain member 2A	protein-coding
chr3-1899	chr3	67266686	67266859	+	1	NA	Intergenic	Intergenic	-9115	NR_036234	100422941		NR_036234		MIR4272	-	microRNA 4272	ncRNA
chr1-4566	chr1	85209627	85209800	+	1	NA	Intergenic	L2|LINE|L2	-53474	NM_014021	117178	Hs.22587	XM_005270427	ENSG00000117155	SSX2IP	ADIP	synovial sarcoma: X breakpoint 2 interacting protein	protein-coding
chr16-639	chr16	49117740	49117913	+	1	NA	Intergenic	Intergenic	197915	NM_004352	869	Hs.458423	NM_004352	ENSG00000102924	CBLN1	-	cerebellin 1 precursor	protein-coding
chr11-492	chr11	72244523	72244696	+	1	NA	Intergenic	L1P4|LINE|L1	81564	NR_029603	406931		NR_029603		MIR139	MIR139-3p|MIRN139	microRNA 139	ncRNA
chr1-2708	chr1	189217584	189217757	+	1	NA	Intergenic	MIRc|SINE|MIR	1229088	NM_199051	339479	Hs.65765	XM_005245117	ENSG00000162670	BRINP3	DBCCR1L|DBCCR1L1|FAM5C	bone morphogenetic protein/retinoic acid inducible neural-specific 3	protein-coding
chr2-3953	chr2	211730042	211730215	+	1	NA	Intergenic	Intergenic	247834	NR_002763	29034	Hs.658398	NR_002763		CPS1-IT1	CPS1-IT|CPS1IT|CPS1IT1|PRO0132	CPS1 intronic transcript 1 (non-protein coding)	ncRNA
chr2-1581	chr2	199112457	199112630	+	1	NA	Intergenic	Intergenic	127277	NR_110267	101927619	Hs.632942	XR_241379		AC005235.1	-	uncharacterized LOC101927619	ncRNA
chr5-3391	chr5	161690701	161690874	+	1	NA	Intergenic	L1MA3|LINE|L1	196140	NM_198904	2566	Hs.7195	XM_005265870	ENSG00000113327	GABRG2	CAE2|ECA2|GEFSP3	gamma-aminobutyric acid (GABA) A receptor: gamma 2	protein-coding
chr5-373	chr5	88608857	88609030	+	1	NA	Intergenic	Intergenic	-409022	NM_001193347	4208	Hs.649965	XM_005248508	ENSG00000081189	MEF2C	C5DELq14.3|DEL5q14.3	myocyte enhancer factor 2C	protein-coding
chr4-174	chr4	36728861	36729034	+	1	NA	Intergenic	Intergenic	443304	NM_001170700	401124	Hs.363407	NM_001136536		DTHD1	-	death domain containing 1	protein-coding
chr6-4039	chr6	50152008	50152181	+	1	NA	Intergenic	Intergenic	-135731	NM_001037498	245915	Hs.571092	NM_001037498	ENSG00000180872	DEFB112	DEFB-12	defensin: beta 112	protein-coding
chr4-5055	chr4	17432962	17433135	+	1	NA	Intergenic	L1PB3|LINE|L1	80808	NM_000320	5860	Hs.75438	XM_005248183	ENSG00000151552	QDPR	DHPR|PKU2|SDR33C1	quinoid dihydropteridine reductase	protein-coding
chr5-1422	chr5	168922510	168922683	+	1	NA	Intergenic	Intergenic	-88041	NM_017785	54908	Hs.368710	XM_005265938	ENSG00000040275	SPDL1	CCDC99	spindle apparatus coiled-coil protein 1	protein-coding
chr4-2751	chr4	63133729	63133902	+	1	NA	Intergenic	Intergenic	770977	NM_015236	23284	Hs.570770	XM_005265660	ENSG00000150471	LPHN3	CIRL3|LEC3	latrophilin 3	protein-coding
chr12-637	chr12	78054367	78054540	+	1	NA	Intergenic	L1ME1|LINE|L1	-170615	NM_001024383	89795	Hs.655301	XM_005269214	ENSG00000067798	NAV3	POMFIL1|STEERIN3|unc53H3	neuron navigator 3	protein-coding
chr6-1156	chr6	126051409	126051582	+	1	NA	Intergenic	Arthur1B|DNA|hAT-Tip100	-19236	NM_012259	23493	Hs.144287	XM_005266878	ENSG00000135547	HEY2	CHF1|GRIDLOCK|GRL|HERP1|HESR2|HRT2|bHLHb32	hes-related family bHLH transcription factor with YRPW motif 2	protein-coding
chr19-34	chr19	266648	266821	+	1	NA	Intergenic	Intergenic	24434	NM_177543	8612	Hs.465506	NM_003712	ENSG00000141934	PPAP2C	LPP2|PAP-2c|PAP2-g	phosphatidic acid phosphatase type 2C	protein-coding
chr6-1318	chr6	154973000	154973173	+	1	NA	Intergenic	L1MA8|LINE|L1	-81425	NM_001286188	22828	Hs.591329	XM_005266866	ENSG00000213079	SCAF8	RBM16	SR-related CTD-associated factor 8	protein-coding
chr5-456	chr5	109638511	109638684	+	1	NA	Intergenic	L1MA1|LINE|L1	419715	NR_033175	100289673	Hs.368405	NR_033175		LOC100289673	-	phosphoglycerate mutase family member 5 pseudogene	pseudo
chr5-658	chr5	28625830	28626003	+	1	NA	Intergenic	MIR|SINE|MIR	-301060	NR_033961	729862	Hs.646006	NR_033961		LSP1P3	-	lymphocyte-specific protein 1 pseudogene 3	pseudo
chr2-154	chr2	57352682	57352855	+	1	NA	Intergenic	Intergenic	-782017	NM_001288837	7444	Hs.744058	XM_005264539	ENSG00000028116	VRK2	-	vaccinia related kinase 2	protein-coding
chr3-7308	chr3	157256745	157256918	+	1	NA	Intergenic	Intergenic	-4301	NM_001130001	152078	Hs.259046	XM_005247141	ENSG00000174899	C3orf55	-	chromosome 3 open reading frame 55	protein-coding
chr2-6771	chr2	143570667	143570840	+	1	NA	Intergenic	MER112|DNA|hAT-Charlie	-64441	NM_003937	8942	Hs.470126	XM_005263829	ENSG00000115919	KYNU	-	kynureninase	protein-coding
chr6-1844	chr6	68722170	68722343	+	1	NA	Intergenic	L2a|LINE|L2	-623375	NM_001704	577	Hs.13261	XM_005248752	ENSG00000135298	BAI3	-	brain-specific angiogenesis inhibitor 3	protein-coding
chr7-382	chr7	118368593	118368766	+	1	NA	Intergenic	Intergenic	503968	NM_019644	56311	Hs.729340	XM_005250499	ENSG00000106013	ANKRD7	TSA806	ankyrin repeat domain 7	protein-coding
chr6-4468	chr6	67800355	67800528	+	1	NA	Intergenic	L1MC1|LINE|L1	1302670	NR_026540	442229	Hs.390414	NR_026540		SLC25A51P1	MCART3P|bA707M13.1	solute carrier family 25: member 51 pseudogene 1	pseudo
chr10-580	chr10	71194006	71194179	+	1	NA	Intergenic	L1MA9|LINE|L1	-17133	NM_012339	23555	Hs.499941	XM_005269665	ENSG00000099282	TSPAN15	2700063A19Rik|NET-7|NET7|TM4SF15	tetraspanin 15	protein-coding
chr13-658	chr13	62078636	62078809	+	1	NA	Intergenic	Intergenic	-89068	NM_022843	64881	Hs.391781	NM_022843	ENSG00000197991	PCDH20	PCDH13	protocadherin 20	protein-coding
chr7-3515	chr7	41832664	41832837	+	1	NA	Intergenic	Intergenic	-90045	NM_002192	3624	Hs.583348	NM_002192		INHBA	EDF|FRP	inhibin: beta A	protein-coding
chr2-1934	chr2	34275469	34275642	+	1	NA	Intergenic	MER103C|DNA|hAT-Charlie	-322272	NR_003143	151325	Hs.528847	NM_207329	ENSG00000239649	MYADML	-	myeloid-associated differentiation marker-like (pseudogene)	pseudo
chr2-278	chr2	226584046	226584219	+	1	NA	Intergenic	Intergenic	-44028	NR_049839	100847035		NR_049839		MIR548AR	-	microRNA 548ar	ncRNA
chr18-3056	chr18	73304097	73304270	+	1	NA	Intergenic	L1MB5|LINE|L1	-164595	NM_001037331	284274	Hs.666744	NM_001037331		SMIM21	C18orf62	small integral membrane protein 21	protein-coding
chr9-527	chr9	81346326	81346499	+	1	NA	Intergenic	Intergenic	414168	NR_109771	101927450	Hs.738041	XR_242629	ENSG00000260995	RP11-165H23.1	-	uncharacterized LOC101927450	ncRNA
chr7-59	chr7	84769772	84769945	+	1	NA	Intergenic	Intergenic	-18612	NM_152754	223117	Hs.201340	XM_005250229	ENSG00000153993	SEMA3D	Sema-Z2|coll-2	sema domain: immunoglobulin domain (Ig): short basic domain: secreted: (semaphorin) 3D	protein-coding
chr9-2599	chr9	35949254	35949427	+	1	NA	Intergenic	Intergenic	8810	NM_019897	56656	Hs.553540	NM_019897	ENSG00000122718	OR2S2	OR37A|OST715	olfactory receptor: family 2: subfamily S: member 2	protein-coding
chr14-634	chr14	30911183	30911356	+	1	NA	Intergenic	Intergenic	-117059	NM_017769	55632	Hs.605081	XM_005267835	ENSG00000092140	G2E3	KIAA1333|PHF7B	G2/M-phase specific E3 ubiquitin protein ligase	protein-coding
chr6-6032	chr6	114222507	114222680	+	1	NA	Intergenic	Intergenic	-2957	NR_027060	285759	Hs.376634	NR_027060	ENSG00000175967	FLJ34503	RP11-544L8__B.4	uncharacterized FLJ34503	ncRNA
chr4-300	chr4	133857784	133857957	+	1	NA	Intergenic	Intergenic	-212599	NM_032961	57575	Hs.192859	NM_020815		PCDH10	OL-PCDH|PCDH19	protocadherin 10	protein-coding
chr5-5027	chr5	68284391	68284564	+	1	NA	Intergenic	L1MC4|LINE|L1	-105298	NM_001251969	64924	Hs.631975	XM_005248569	ENSG00000145740	SLC30A5	ZNT5|ZNTL1|ZTL1|ZnT-5	solute carrier family 30 (zinc transporter): member 5	protein-coding
chr2-2812	chr2	140559746	140559919	+	1	NA	Intergenic	Intergenic	904939	NR_033658	647012	Hs.639411	NR_033658		YY1P2	-	YY1 transcription factor pseudogene 2	pseudo
chr4-5207	chr4	22541176	22541349	+	1	NA	Intergenic	Intergenic	-23586	NM_145290	166647	Hs.99195	XM_005248136	ENSG00000152990	GPR125	PGR21|TEM5L	G protein-coupled receptor 125	protein-coding
chr9-1639	chr9	5200356	5200529	+	1	NA	Intergenic	Intergenic	-14825	NM_007179	11172	Hs.632648	NM_007179	ENSG00000120210	INSL6	RIF1	insulin-like 6	protein-coding
chr3-144	chr3	146505413	146505586	+	1	NA	Intergenic	L1ME3C|LINE|L1	-181497	NM_001085420	389158	Hs.254692	XM_005247440	ENSG00000231213	PLSCR5	-	phospholipid scramblase family: member 5	protein-coding
chr2-6441	chr2	130297856	130298029	+	1	NA	Intergenic	L1M4c|LINE|L1	-382807	NR_110285	101927924	Hs.570248	XR_244851	ENSG00000237574	AC079776.3	-	uncharacterized LOC101927924	ncRNA
chr1-745	chr1	79048873	79049046	+	1	NA	Intergenic	Intergenic	-37128	NM_006820	10964	Hs.744918	XM_005270391	ENSG00000137959	IFI44L	C1orf29	interferon-induced protein 44-like	protein-coding
chr8-1041	chr8	17275209	17275382	+	1	NA	Intergenic	MLT1A0|LTR|ERVL-MaLR	-4256	NM_004686	9108	Hs.625674	NM_004686		MTMR7	-	myotubularin related protein 7	protein-coding
chr7-5174	chr7	116900605	116900778	+	1	NA	Intergenic	Intergenic	62651	NM_003391	7472	Hs.567356	XM_005250563	ENSG00000105989	WNT2	INT1L1|IRP	wingless-type MMTV integration site family member 2	protein-coding
chr6-238	chr6	15895171	15895344	+	1	NA	Intergenic	LTR49|LTR|ERV1	-231969	NM_001271669	84062	Hs.571148	XM_005249447	ENSG00000047579	DTNBP1	BLOC1S8|DBND|HPS7|My031|SDY	dystrobrevin binding protein 1	protein-coding
chr11-1478	chr11	91213728	91213901	+	1	NA	Intergenic	L1PA15|LINE|L1	-871447	NM_001008781	120114	Hs.98523	XM_005273759	ENSG00000165323	FAT3	CDHF15|CDHR10	FAT atypical cadherin 3	protein-coding
chr4-6689	chr4	69368589	69368762	+	1	NA	Intergenic	Tigger3b|DNA|TcMar-Tigger	55509	NM_014058	28983	Hs.201877	NM_014058	ENSG00000087128	TMPRSS11E	DESC1|TMPRSS11E2	transmembrane protease: serine 11E	protein-coding
chr3-765	chr3	71684446	71684619	+	1	NA	Intergenic	Tigger9b|DNA|TcMar-Tigger	-51393	NM_001244810	27086	Hs.59368	XM_005264729	ENSG00000114861	FOXP1	12CC4|QRF1|hFKH1B	forkhead box P1	protein-coding
chr10-214	chr10	56719727	56719900	+	1	NA	Intergenic	Intergenic	-158763	NM_001142768	65217	Hs.280209	XM_005270056	ENSG00000150275	PCDH15	CDHR15|DFNB23|USH1F	protocadherin-related 15	protein-coding
chr3-1280	chr3	161033422	161033595	+	1	NA	Intergenic	Intergenic	56362	NM_001040100	165679	Hs.369104	XM_005247164		SPTSSB	ADMP|C3orf57|SSSPTB	serine palmitoyltransferase: small subunit B	protein-coding
chr13-2299	chr13	89537937	89538110	+	1	NA	Intergenic	Intergenic	344940	NR_047021	100874168	Hs.126406	NR_047021		LINC00433	-	long intergenic non-protein coding RNA 433	ncRNA
chr4-982	chr4	31490759	31490932	+	1	NA	Intergenic	Intergenic	768809	NM_032457	5099	Hs.479439	XM_005248163	ENSG00000169851	PCDH7	BH-Pcdh|BHPCDH	protocadherin 7	protein-coding
chr1-2365	chr1	154665400	154665573	+	1	NA	Intergenic	MSTD|LTR|ERVL-MaLR	-65031	NM_001025107	103	Hs.12341	NM_001025107	ENSG00000160710	ADAR	ADAR1|AGS6|DRADA|DSH|DSRAD|G1P1|IFI-4|IFI4|K88DSRBP|P136	adenosine deaminase: RNA-specific	protein-coding
chr4-2113	chr4	2245654	2245827	+	1	NA	Intergenic	HERVIP10FH-int|LTR|ERV1	-1881	NM_024511	79441	Hs.665869	NM_024511	ENSG00000214367	HAUS3	C4orf15|IT1|dgt3	HAUS augmin-like complex: subunit 3	protein-coding
chr11-936	chr11	22663686	22663859	+	1	NA	Intergenic	Intergenic	-16386	NM_022725	2188	Hs.632151	NM_022725	ENSG00000183161	FANCF	FAF	Fanconi anemia: complementation group F	protein-coding
chr11-1098	chr11	32152859	32153032	+	1	NA	Intergenic	L1PA16|LINE|L1	40469	NM_002901	5954	Hs.97887	NM_002901	ENSG00000049449	RCN1	HEL-S-84|PIG20|RCAL|RCN	reticulocalbin 1: EF-hand calcium binding domain	protein-coding
chr12-784	chr12	90685149	90685322	+	1	NA	Intergenic	Intergenic	582504	NR_028138	338758	Hs.601766	NR_028138	ENSG00000271614	LINC00936	RP11-591N1.1	long intergenic non-protein coding RNA 936	ncRNA
chr15-38	chr15	53381798	53381971	+	1	NA	Intergenic	L1PA16|LINE|L1	-299676	NM_004498	3175	Hs.658573	NM_004498		ONECUT1	HNF-6|HNF6|HNF6A	one cut homeobox 1	protein-coding
chr13-1439	chr13	54960758	54960931	+	1	NA	Intergenic	HAL1|LINE|L1	-74662	NR_031628	100302187		NR_031628		MIR1297	MIRN1297|hsa-mir-1297	microRNA 1297	ncRNA
chr4-4174	chr4	138736515	138736688	+	1	NA	Intergenic	MIRb|SINE|MIR	-273566	NR_038380	641364	Hs.570846	NR_038380	ENSG00000250033	SLC7A11-AS1	-	SLC7A11 antisense RNA 1	ncRNA
chr7-4780	chr7	107450657	107450830	+	1	NA	Intergenic	L1MA9|LINE|L1	-7066	NM_000111	1811	Hs.1650	NM_000111	ENSG00000091138	SLC26A3	CLD|DRA	solute carrier family 26 (anion exchanger): member 3	protein-coding
chr18-126	chr18	31919642	31919815	+	1	NA	Intergenic	Intergenic	-116214	NM_001198546	8715	Hs.514795	NM_001198546	ENSG00000101746	NOL4	CT125|NOLP	nucleolar protein 4	protein-coding
chr18-1265	chr18	68585729	68585902	+	1	NA	Intergenic	MER110|LTR|ERV1	-267723	NM_001278515	220158	Hs.448217	NM_178506	ENSG00000263417	GTSCR1	-	Gilles de la Tourette syndrome chromosome region: candidate 1	protein-coding
chr17-17	chr17	68956929	68957102	+	1	NA	Intergenic	Intergenic	241304	NR_104152	101928165	Hs.407613	XR_243749	ENSG00000260785	CASC17	LINC00600|RP11-879D6.1	cancer susceptibility candidate 17 (non-protein coding)	ncRNA
chr12-1297	chr12	46023334	46023507	+	1	NA	Intergenic	L2a|LINE|L2	98283	NR_028408	400027	Hs.597122	NR_028408	ENSG00000273015	LINC00938	-	long intergenic non-protein coding RNA 938	ncRNA
chr1-273	chr1	46620277	46620450	+	1	NA	Intergenic	L2a|LINE|L2	-20385	NM_005727	10103	Hs.38972	NM_005727	ENSG00000117472	TSPAN1	NET1|TM4C|TM4SF	tetraspanin 1	protein-coding
chr8-27	chr8	88813639	88813812	+	1	NA	Intergenic	L1MB3|LINE|L1	72570	NM_152418	138009	Hs.371738	NM_152418	ENSG00000176566	DCAF4L2	WDR21C	DDB1 and CUL4 associated factor 4-like 2	protein-coding
chr18-1643	chr18	22964725	22964898	+	1	NA	Intergenic	L1PA7|LINE|L1	-32598	NM_015461	25925	Hs.116935	XM_005258240	ENSG00000198795	ZNF521	EHZF|Evi3	zinc finger protein 521	protein-coding
chr13-104	chr13	65470408	65470581	+	1	NA	Intergenic	L1MC3|LINE|L1	-1158344	NR_047011	100874157	Hs.735640	NR_047011	ENSG00000231061	LINC00395	RP11-473M10.2	long intergenic non-protein coding RNA 395	ncRNA
chr4-1040	chr4	36987347	36987520	+	1	NA	Intergenic	L1MC5|LINE|L1	256179	NR_039965	100616435		NR_039965	ENSG00000264319	MIR4801	-	microRNA 4801	ncRNA
chr12-4544	chr12	92795908	92796081	+	1	NA	Intergenic	MIRb|SINE|MIR	-19312	NR_027932	574028	Hs.730377	NM_001025233	ENSG00000257127	CLLU1	-	chronic lymphocytic leukemia up-regulated 1	protein-coding
chr5-50	chr5	63963510	63963683	+	1	NA	Intergenic	Intergenic	-22538	NM_001164442	100132916	Hs.591776	NM_001164442	ENSG00000145642	FAM159B	-	family with sequence similarity 159: member B	protein-coding
chr8-5365	chr8	130825741	130825914	+	1	NA	Intergenic	L1PA16|LINE|L1	-26694	NM_031415	56169	Hs.133244	NM_031415	ENSG00000147697	GSDMC	MLZE	gasdermin C	protein-coding
chr3-1088	chr3	116345095	116345268	+	1	NA	Intergenic	L1MA3|LINE|L1	-83453	NR_015391	285194	Hs.120364	NR_015391		TUSC7	LINC00902|LSAMP-AS1|LSAMP-AS3|NCRNA00295|RP11-115O13.1	tumor suppressor candidate 7 (non-protein coding)	ncRNA
chr20-99	chr20	16103818	16103991	+	1	NA	Intergenic	(GA)n|Simple_repeat|Simple_repeat	450174	NM_024704	55614	Hs.101774	XM_005260750	ENSG00000089177	KIF16B	C20orf23|KISC20ORF|SNX23	kinesin family member 16B	protein-coding
chr5-7874	chr5	170997038	170997211	+	1	NA	Intergenic	L1M4c|LINE|L1	150458	NM_003862	8817	Hs.87191	NM_003862	ENSG00000156427	FGF18	FGF-18|ZFGF5	fibroblast growth factor 18	protein-coding
chr6-1681	chr6	53039791	53039964	+	1	NA	Intergenic	L2a|LINE|L2	-26254	NM_003643	8521	Hs.28346	NM_003643	ENSG00000137270	GCM1	GCMA|hGCMa	glial cells missing homolog 1 (Drosophila)	protein-coding
chr6-2991	chr6	140194264	140194437	+	1	NA	Intergenic	MIRb|SINE|MIR	102141	NR_038399	100132735	Hs.62646	NR_038399		LOC100132735	-	uncharacterized LOC100132735	ncRNA
chr2-1394	chr2	178429295	178429468	+	1	NA	Intergenic	L1ME3F|LINE|L1	-11858	NM_152517	150737	Hs.447659	NM_152517		TTC30B	IFT70|fleer	tetratricopeptide repeat domain 30B	protein-coding
chr2-1065	chr2	118836333	118836506	+	1	NA	Intergenic	Intergenic	-9630	NM_016133	51141	Hs.7089	XM_005263690	ENSG00000125629	INSIG2	-	insulin induced gene 2	protein-coding
chr7-1049	chr7	144764109	144764282	+	1	NA	Intergenic	L1M5|LINE|L1	-231050	NM_001042482	27010	Hs.660232	XM_005249970	ENSG00000196511	TPK1	HTPK1|PP20|THMD5	thiamin pyrophosphokinase 1	protein-coding
chr8-1769	chr8	95975597	95975770	+	1	NA	Intergenic	L2c|LINE|L2	-14069	NM_001135733	94241	Hs.492261	NM_001135733	ENSG00000164938	TP53INP1	SIP|TP53DINP1|TP53INP1A|TP53INP1B|Teap|p53DINP1	tumor protein p53 inducible nuclear protein 1	protein-coding
chr5-4183	chr5	33114243	33114416	+	1	NA	Intergenic	Tigger3b|DNA|TcMar-Tigger	166781	NR_033832	340113	Hs.434404	NR_033832	ENSG00000248279	LOC340113	-	uncharacterized LOC340113	ncRNA
chr1-2770	chr1	191098651	191098824	+	1	NA	Intergenic	L1PA16|LINE|L1	504718	NR_033922	440704	Hs.518802	NR_033922	ENSG00000231175	RP11-463J7.2	-	uncharacterized LOC440704	ncRNA
chr17-101	chr17	21508495	21508668	+	1	NA	Intergenic	L1M4b|LINE|L1	-53641	NM_001113434	339263	Hs.745165	XM_005256621	ENSG00000212719	C17orf51	-	chromosome 17 open reading frame 51	protein-coding
chr18-140	chr18	38385329	38385502	+	1	NA	Intergenic	Intergenic	715145	NR_002838	641516	Hs.116612	NR_002838	ENSG00000267313	KC6	RP11-142I20.1	keratoconus gene 6	ncRNA
chr6-1186	chr6	129851188	129851361	+	1	NA	Intergenic	Intergenic	180095	NM_033515	93663	Hs.486458	XM_005267212	ENSG00000146376	ARHGAP18	MacGAP|SENEX|bA307O14.2	Rho GTPase activating protein 18	protein-coding
chr5-301	chr5	54840948	54841121	+	1	NA	Intergenic	MIR|SINE|MIR	-10129	NM_176895	8611	Hs.696231	NM_003711	ENSG00000067113	PPAP2A	LLP1a|LPP1|PAP-2a|PAP2	phosphatidic acid phosphatase type 2A	protein-coding
chr13-1286	chr13	39877434	39877607	+	1	NA	Intergenic	MLT1H1|LTR|ERVL-MaLR	265073	NM_001017370	387921	Hs.507783	NM_001012754	ENSG00000188811	NHLRC3	-	NHL repeat containing 3	protein-coding
chr5-530	chr5	151796909	151797082	+	1	NA	Intergenic	Intergenic	-12156	NM_020167	56923	Hs.731911	NM_020167	ENSG00000132911	NMUR2	FM-4|FM4|NMU-R2|NMU2R|TGR-1|TGR1	neuromedin U receptor 2	protein-coding
chr4-10919	chr4	184525219	184525392	+	1	NA	Intergenic	Intergenic	55025	NM_152682	201965	Hs.133337	NM_152682	ENSG00000182552	RWDD4	FAM28A|RWDD4A	RWD domain containing 4	protein-coding
chr16-591	chr16	27167962	27168135	+	1	NA	Intergenic	MER63A|DNA|hAT-Blackjack	-46758	NM_024773	79831	Hs.145717	XM_005255582	ENSG00000155666	KDM8	JMJD5	lysine (K)-specific demethylase 8	protein-coding
chr4-1937	chr4	163169562	163169735	+	1	NA	Intergenic	Intergenic	-84463	NM_001128427	56884	Hs.32452	NM_001128427	ENSG00000168843	FSTL5	-	follistatin-like 5	protein-coding
chr16-324	chr16	59367139	59367312	+	1	NA	Intergenic	MER50|LTR|ERV1	421869	NR_028471	644649	Hs.729577	NR_028471		APOOP5	-	apolipoprotein O pseudogene 5	pseudo
chr5-443	chr5	105722242	105722415	+	1	NA	Intergenic	Intergenic	624386	NR_104671	102467213	Hs.570923	NR_104671		LOC102467213	-	uncharacterized LOC102467213	ncRNA
chr2-1044	chr2	104448795	104448968	+	1	NA	Intergenic	Intergenic	575908	NR_037885	100287010	Hs.694603	NR_037885		LOC100287010	-	uncharacterized LOC100287010	ncRNA
chr6-2135	chr6	85509414	85509587	+	1	NA	Intergenic	ERV3-16A3_I-int|LTR|ERVL	-35547	NM_001080508	9096	Hs.251830	NM_001080508	ENSG00000112837	TBX18	-	T-box 18	protein-coding
chr4-1568	chr4	117152799	117152972	+	1	NA	Intergenic	MLT2C2|LTR|ERVL	-67995	NR_031737	100302290		NR_031737		MIR1973	hsa-mir-1973	microRNA 1973	ncRNA
chr8-5221	chr8	122569697	122569870	+	1	NA	Intergenic	Intergenic	-81802	NR_002835	594842	Hs.668686	NR_002835		HAS2-AS1	HAS2-AS|HAS2AS|HASNT|NCRNA00077	HAS2 antisense RNA 1	ncRNA
chr5-2377	chr5	85921330	85921503	+	1	NA	Intergenic	Intergenic	5103	NR_037402	100500805		NR_037402		MIR3607	-	microRNA 3607	ncRNA
chr2-139	chr2	22470064	22470237	+	1	NA	Intergenic	Intergenic	-536627	NR_038837	645949	Hs.742487	NR_038837	ENSG00000229621	AC018742.1	-	uncharacterized LOC645949	ncRNA
chr7-5943	chr7	148236499	148236672	+	1	NA	Intergenic	L1ME3D|LINE|L1	-51071	NM_145304	202865	Hs.352212	NM_145304	ENSG00000170279	C7orf33	-	chromosome 7 open reading frame 33	protein-coding
chr8-106	chr8	83565839	83566012	+	1	NA	Intergenic	MIR|SINE|MIR	-811405	NM_022133	64089	Hs.492121	XM_005251282	ENSG00000104497	SNX16	-	sorting nexin 16	protein-coding
chr11-627	chr11	96979532	96979705	+	1	NA	Intergenic	MIR|SINE|MIR	511276	NR_107016	102465857		NR_107016		MIR7976	hsa-mir-7976	microRNA mir-7976	ncRNA
chr16-479	chr16	87058460	87058633	+	1	NA	Intergenic	L1MC5|LINE|L1	267511	NR_104667	101928682	Hs.149004	XR_243495		RP11-178L8.5	-	uncharacterized LOC101928682	ncRNA
chr5-1714	chr5	28416416	28416589	+	1	NA	Intergenic	Tigger3b|DNA|TcMar-Tigger	-510474	NR_033961	729862	Hs.646006	NR_033961		LSP1P3	-	lymphocyte-specific protein 1 pseudogene 3	pseudo
chr12-92	chr12	74487334	74487507	+	1	NA	Intergenic	L1MB1|LINE|L1	198990	NR_038300	100507377	Hs.738728	NR_038300	ENSG00000251138	RP11-81H3.2	-	uncharacterized LOC100507377	ncRNA
chr3-3669	chr3	6165544	6165717	+	1	NA	Intergenic	Intergenic	681505	NR_110123	101927347	Hs.602105	XR_245176	ENSG00000226258	AC069277.1	-	uncharacterized LOC101927347	ncRNA
chr3-782	chr3	76505295	76505468	+	1	NA	Intergenic	Intergenic	-583912	NM_002942	6092	Hs.13305	XM_005264768	ENSG00000185008	ROBO2	SAX3	roundabout: axon guidance receptor: homolog 2 (Drosophila)	protein-coding
chr4-106	chr4	98170543	98170716	+	1	NA	Intergenic	Intergenic	-117447	NR_102713	101410545	Hs.628520	NR_102713	ENSG00000251620	STPG2-AS1	RP11-18N21.2	STPG2 antisense RNA 1	ncRNA
chr3-2478	chr3	103389750	103389923	+	1	NA	Intergenic	Intergenic	556268	NR_030330	693127		NR_030330	ENSG00000208032	MIR548A3	MIRN548A3	microRNA 548a-3	ncRNA
chr4-883	chr4	13554369	13554542	+	1	NA	Intergenic	Intergenic	-5008	NR_015450	285548	Hs.745454	NR_015450		LINC01096	-	long intergenic non-protein coding RNA 1096	ncRNA
chr7-119	chr7	85995800	85995973	+	1	NA	Intergenic	Intergenic	-277343	NM_000840	2913	Hs.590575	XM_005250286	ENSG00000198822	GRM3	GLUR3|GPRC1C|MGLUR3|mGlu3	glutamate receptor: metabotropic 3	protein-coding
chr16-675	chr16	52781632	52781805	+	1	NA	Intergenic	Intergenic	-140832	NR_033920	643714	Hs.662199	XR_243421	ENSG00000249231	CASC16	LINC00918|RP11-297L17.1	cancer susceptibility candidate 16 (non-protein coding)	ncRNA
chr3-4877	chr3	74079194	74079367	+	1	NA	Intergenic	L2a|LINE|L2	-405209	NM_015009	23024	Hs.743998	XM_005264717	ENSG00000121440	PDZRN3	LNX3|SEMACAP3	PDZ domain containing ring finger 3	protein-coding
chr13-58	chr13	91222011	91222184	+	1	NA	Intergenic	Intergenic	338662	NR_030754	693207		NR_030754	ENSG00000207858	MIR622	MIRN622|hsa-mir-622	microRNA 622	ncRNA
chr6-4483	chr6	68292148	68292321	+	1	NA	Intergenic	L1PA13|LINE|L1	-1053397	NM_001704	577	Hs.13261	XM_005248752	ENSG00000135298	BAI3	-	brain-specific angiogenesis inhibitor 3	protein-coding
chr11-1614	chr11	100545848	100546021	+	1	NA	Intergenic	L2c|LINE|L2	-12472	NM_152432	143872	Hs.741465	NM_152432	ENSG00000165895	ARHGAP42	GRAF3	Rho GTPase activating protein 42	protein-coding
chr8-281	chr8	85983304	85983477	+	1	NA	Intergenic	Charlie1a|DNA|hAT-Charlie	-35932	NM_033402	85444	Hs.193115	XM_005251317	ENSG00000133739	LRRCC1	CLERC|SAP2|VFL1	leucine rich repeat and coiled-coil centrosomal protein 1	protein-coding
chr12-398	chr12	21858162	21858335	+	1	NA	Intergenic	L1MA4A|LINE|L1	-47460	NM_002300	3945	Hs.446149	NM_001174097	ENSG00000111716	LDHB	HEL-S-281|LDH-B|LDH-H|LDHBD|TRG-5	lactate dehydrogenase B	protein-coding
chr3-385	chr3	105603516	105603689	+	1	NA	Intergenic	Intergenic	-15716	NM_170662	868	Hs.430589	XM_005247852	ENSG00000114423	CBLB	Cbl-b|RNF56	Cbl proto-oncogene B: E3 ubiquitin protein ligase	protein-coding
chr9-343	chr9	12272837	12273010	+	1	NA	Intergenic	Intergenic	-420462	NM_000550	7306	Hs.270279	XM_005251574	ENSG00000107165	TYRP1	CAS2|CATB|GP75|OCA3|TRP|TRP1|TYRP|b-PROTEIN	tyrosinase-related protein 1	protein-coding
chr12-1045	chr12	22569396	22569569	+	1	NA	Intergenic	Intergenic	-81835	NM_003034	6489	Hs.408614	XM_005253469	ENSG00000111728	ST8SIA1	GD3S|SIAT8|SIAT8-A|SIAT8A|ST8SiaI	ST8 alpha-N-acetyl-neuraminide alpha-2,8-sialyltransferase 1	protein-coding
chr9-37	chr9	22932158	22932331	+	1	NA	Intergenic	Intergenic	286046	NR_038977	441389		NR_038977	ENSG00000234840	FLJ35282	-	uncharacterized LOC441389	ncRNA
chr20-318	chr20	38496922	38497095	+	1	NA	Intergenic	L2b|LINE|L2	-136094	NR_109936	100505663	Hs.559348	XR_109599	ENSG00000237767	RP11-101E14.2	-	uncharacterized LOC100505663	ncRNA
chr15-908	chr15	26696406	26696579	+	1	NA	Intergenic	Intergenic	177832	NM_001191321	2562	Hs.727263	NM_000814	ENSG00000166206	GABRB3	ECA5	gamma-aminobutyric acid (GABA) A receptor: beta 3	protein-coding
chr1-691	chr1	70994671	70994844	+	1	NA	Intergenic	Intergenic	117857	NM_001902	1491	Hs.19904	XM_005270509	ENSG00000116761	CTH	-	cystathionase (cystathionine gamma-lyase)	protein-coding
chr8-143	chr8	111707481	111707654	+	1	NA	Intergenic	(TC)n|Simple_repeat|Simple_repeat	-720609	NM_014379	27012	Hs.13285	XM_005250866	ENSG00000164794	KCNV1	HNKA|KCNB3|KV2.3|KV8.1	potassium channel: subfamily V: member 1	protein-coding
chr13-1762	chr13	66450766	66450939	+	1	NA	Intergenic	Intergenic	-948448	NR_046527	100874064	Hs.569284	XR_245370	ENSG00000228842	PCDH9-AS2	-	PCDH9 antisense RNA 2	ncRNA
chr13-666	chr13	62661128	62661301	+	1	NA	Intergenic	Intergenic	-57534	NR_046995	100874143	Hs.552684	XR_245440		LINC00358	-	long intergenic non-protein coding RNA 358	ncRNA
chr4-648	chr4	116254170	116254343	+	1	NA	Intergenic	Intergenic	-219225	NM_022569	64579	Hs.591700	NM_022569	ENSG00000138653	NDST4	NDST-4|NHSST4	N-deacetylase/N-sulfotransferase (heparan glucosaminyl) 4	protein-coding
chr5-3734	chr5	17818704	17818877	+	1	NA	Intergenic	Intergenic	-431372	NR_033975	401177	Hs.508311	NR_033975	ENSG00000250822	LOC401177	-	uncharacterized LOC401177	ncRNA
chr12-3672	chr12	74342646	74342819	+	1	NA	Intergenic	Intergenic	343678	NR_038300	100507377	Hs.738728	NR_038300	ENSG00000251138	RP11-81H3.2	-	uncharacterized LOC100507377	ncRNA
chr12-696	chr12	84065360	84065533	+	1	NA	Intergenic	MLT1J2|LTR|ERVL-MaLR	984513	NM_152588	160335	Hs.577775	XM_005268680	ENSG00000179104	TMTC2	IBDBP1	transmembrane and tetratricopeptide repeat containing 2	protein-coding
chr6-2337	chr6	97933920	97934093	+	1	NA	Intergenic	L1M2|LINE|L1	-71724	NR_031679	100302287		NR_031679		MIR548H3	MIR548H-3|MIRN548H3|hsa-mir-548h-3	microRNA 548h-3	ncRNA
chr3-4002	chr3	25313078	25313251	+	1	NA	Intergenic	Intergenic	-156589	NM_016152	5915	Hs.733004	XM_005265361	ENSG00000077092	RARB	HAP|MCOPS12|NR1B2|RRB2	retinoic acid receptor: beta	protein-coding
chr1-4616	chr1	87072876	87073049	+	1	NA	Intergenic	L1MA2|LINE|L1	-26996	NR_024604	9629	Hs.673847	NR_024604	ENSG00000153923	CLCA3P	CLCA3	chloride channel accessory 3: pseudogene	pseudo
chr5-4837	chr5	61104464	61104637	+	1	NA	Intergenic	Intergenic	-73026	NR_105000	100506526	Hs.662277	XR_108602	ENSG00000251575	LOC100506526	-	uncharacterized LOC100506526	ncRNA
chr6-2997	chr6	140453264	140453437	+	1	NA	Intergenic	L1M2|LINE|L1	-73038	NR_037441	100500879		NR_037441	ENSG00000263514	MIR3668	-	microRNA 3668	ncRNA
chr2-32	chr2	57099423	57099596	+	1	NA	Intergenic	Intergenic	688252	NM_001080433	114800	Hs.117136	XM_005264122	ENSG00000055813	CCDC85A	-	coiled-coil domain containing 85A	protein-coding
chr12-4864	chr12	126343974	126344147	+	1	NA	Intergenic	Intergenic	123859	NR_034132	400084	Hs.156191	NR_034132	ENSG00000249267	LINC00939	RP5-916L7.1	long intergenic non-protein coding RNA 939	ncRNA
chr3-1211	chr3	146895428	146895601	+	1	NA	Intergenic	MIRb|SINE|MIR	214702	NR_033119	84107	Hs.739084	NM_001168378	ENSG00000174963	ZIC4	-	Zic family member 4	protein-coding
chr7-2094	chr7	109952760	109952933	+	1	NA	Intergenic	Intergenic	-352577	NR_003024	442720	Hs.535194	NR_003024	ENSG00000237064	EIF3IP1	RG208K23	eukaryotic translation initiation factor 3: subunit I pseudogene 1	pseudo
chr13-5628	chr13	109210225	109210398	+	1	NA	Intergenic	Intergenic	-38188	NM_015011	23026	Hs.656587	NM_001198950	ENSG00000041515	MYO16	MYAP3|MYR8|Myo16b|NYAP3	myosin XVI	protein-coding
chr7-2555	chr7	156923701	156923874	+	1	NA	Intergenic	(TC)n|Simple_repeat|Simple_repeat	-7867	NM_014671	9690	Hs.118351	XM_005249563	ENSG00000009335	UBE3C	HECTH2	ubiquitin protein ligase E3C	protein-coding
chr11-1988	chr11	11720050	11720223	+	1	NA	Intergenic	L1MC5|LINE|L1	-41868	NR_036184	100423026		NR_036184	ENSG00000266645	MIR4299	-	microRNA 4299	ncRNA
chr9-536	chr9	84631837	84632010	+	1	NA	Intergenic	L1MDa|LINE|L1	28237	NM_001001670	389763	Hs.209545	NM_001001670	ENSG00000214929	SPATA31D1	FAM75D1	SPATA31 subfamily D: member 1	protein-coding
chr17-187	chr17	12111023	12111196	+	1	NA	Intergenic	L2a|LINE|L2	125894	NR_030613	100126313		NR_030613		MIR744	MIRN744|hsa-mir-744	microRNA 744	ncRNA
chr12-2082	chr12	103629232	103629405	+	1	NA	Intergenic	Intergenic	260469	NR_103526	374470	Hs.534649	NM_001099336	ENSG00000179088	C12orf42	-	chromosome 12 open reading frame 42	protein-coding
chr8-5038	chr8	116210276	116210449	+	1	NA	Intergenic	Intergenic	469876	NM_001282902	7227	Hs.657018	XM_005251046	ENSG00000104447	TRPS1	GC79|LGCR	trichorhinophalangeal syndrome I	protein-coding
chr5-2590	chr5	97436244	97436417	+	1	NA	Intergenic	L1ME5|LINE|L1	595931	NR_105028	102546227	Hs.582516	NR_105028		LOC102546227	-	uncharacterized LOC102546227	ncRNA
chr9-1183	chr9	76192043	76192216	+	1	NA	Intergenic	Intergenic	425349	NM_000700	301	Hs.494173	XM_005251950	ENSG00000135046	ANXA1	ANX1|LPC1	annexin A1	protein-coding
chr5-933	chr5	85995600	85995773	+	1	NA	Intergenic	Intergenic	-46948	NR_105017	100505878	Hs.246405	XR_108588	ENSG00000250544	LOC100505878	-	uncharacterized LOC100505878	ncRNA
chr10-124	chr10	57927627	57927800	+	1	NA	Intergenic	THE1B|LTR|ERVL-MaLR	193320	NM_007057	11130	Hs.591363	XM_005269463	ENSG00000122952	ZWINT	HZwint-1|KNTC2AP|ZWINT1	ZW10 interacting kinetochore protein	protein-coding
chr13-239	chr13	56334081	56334254	+	1	NA	Intergenic	Intergenic	585579	NR_049804	100846996		NR_049804	ENSG00000264387	MIR5007	-	microRNA 5007	ncRNA
chr14-625	chr14	29777275	29777448	+	1	NA	Intergenic	THE1D|LTR|ERVL-MaLR	397246	NR_039672	100616347		NR_039672	ENSG00000265226	MIR548AI	-	microRNA 548ai	ncRNA
chr5-59	chr5	91393198	91393371	+	1	NA	Intergenic	Intergenic	-714136	NM_020801	57561	Hs.24684	NM_020801	ENSG00000113369	ARRDC3	TLIMP	arrestin domain containing 3	protein-coding
chr4-5930	chr4	43910118	43910291	+	1	NA	Intergenic	Intergenic	540619	NM_198353	386617	Hs.479644	NM_198353	ENSG00000183783	KCTD8	-	potassium channel tetramerization domain containing 8	protein-coding
chr16-98	chr16	62461057	62461230	+	1	NA	Intergenic	Intergenic	-390405	NM_001796	1006	Hs.368322	XM_005255759	ENSG00000150394	CDH8	Nbla04261	cadherin 8: type 2	protein-coding
chr11-37	chr11	81509128	81509301	+	1	NA	Intergenic	L1MEe|LINE|L1	92663	NR_036186	100422823		NR_036186	ENSG00000264110	MIR4300	-	microRNA 4300	ncRNA
chr3-2888	chr3	144258361	144258534	+	1	NA	Intergenic	L1PA15|LINE|L1	566281	NM_001134470	205428	Hs.288954	NM_001134470	ENSG00000181744	C3orf58	DIA1|GoPro49|HASF	chromosome 3 open reading frame 58	protein-coding
chr11-1855	chr11	2101731	2101904	+	1	NA	Intergenic	L1ME1|LINE|L1	53621	NR_030158	619552		NR_030158		MIR483	MIRN483|hsa-mir-483	microRNA 483	ncRNA
chr7-365	chr7	114836568	114836741	+	1	NA	Intergenic	L3|LINE|CR1	274446	NM_001166345	29969	Hs.741413	XM_005250300	ENSG00000135272	MDFIC	HIC	MyoD family inhibitor domain containing	protein-coding
chr12-823	chr12	97809078	97809251	+	1	NA	Intergenic	Intergenic	-49634	NR_024037	196475	Hs.652568	XR_245900	ENSG00000255794	RMST	LINC00054|NCRMS|NCRNA00054	rhabdomyosarcoma 2 associated transcript (non-protein coding)	ncRNA
chr1-1338	chr1	239124524	239124697	+	1	NA	Intergenic	Intergenic	-475294	NR_015407	339535	Hs.532047	NR_015407	ENSG00000215808	LINC01139	-	long intergenic non-protein coding RNA 1139	ncRNA
chr3-213	chr3	21287862	21288035	+	1	NA	Intergenic	L1MCa|LINE|L1	-159269	NR_002311	391518	Hs.543226	NR_002311	ENSG00000236380	VENTXP7	HPX42|VENTX1	VENT homeobox pseudogene 7	pseudo
chr7-355	chr7	112835516	112835689	+	1	NA	Intergenic	L1MA1|LINE|L1	-76966	NR_024412	401397	Hs.117929	NR_015442	ENSG00000214194	LINC00998	-	long intergenic non-protein coding RNA 998	ncRNA
chr4-10698	chr4	177932478	177932651	+	1	NA	Intergenic	Charlie1a|DNA|hAT-Charlie	-218666	NM_005429	7424	Hs.435215	NM_005429	ENSG00000150630	VEGFC	Flt4-L|VRP	vascular endothelial growth factor C	protein-coding
chr1-3153	chr1	221416496	221416669	+	1	NA	Intergenic	L2b|LINE|L2	93055	NR_024236	400804	Hs.722626	NR_024236	ENSG00000234754	C1orf140	-	uncharacterized LOC400804	ncRNA
chrX-334	chrX	136981506	136981679	+	1	NA	Intergenic	L1PA16|LINE|L1	333247	NM_003413	7547	Hs.111227	NM_003413	ENSG00000156925	ZIC3	HTX|HTX1|VACTERLX|ZNF203	Zic family member 3	protein-coding
chr9-2720	chr9	74039828	74040001	+	1	NA	Intergenic	L2a|LINE|L2	-303401	NM_001007471	80036	Hs.47288	XM_005252217	ENSG00000083067	TRPM3	GON-2|LTRPC3|MLSN2	transient receptor potential cation channel: subfamily M: member 3	protein-coding
chr9-1005	chr9	26546709	26546882	+	1	NA	Intergenic	L1MA9|LINE|L1	346030	NM_024828	79886	Hs.178357	XM_005251581	ENSG00000120159	CAAP1	C9orf82|CAAP|RP11-337A23.1	caspase activity and apoptosis inhibitor 1	protein-coding
chr4-2965	chr4	73605359	73605532	+	1	NA	Intergenic	Intergenic	-170930	NM_014243	9508	Hs.590919	NM_014243	ENSG00000156140	ADAMTS3	ADAMTS-4	ADAM metallopeptidase with thrombospondin type 1 motif: 3	protein-coding
chr12-4761	chr12	105966260	105966433	+	1	NA	Intergenic	Intergenic	-131634	NR_110108	101929110	Hs.145944	XR_246031	ENSG00000257859	CASC18	RP11-266E14.1	cancer susceptibility candidate 18 (non-protein coding)	ncRNA
chr4-3180	chr4	90516258	90516431	+	1	NA	Intergenic	Intergenic	-241207	NR_045481	644248	Hs.553954	NR_045481	ENSG00000247775	RP11-67M1.1	-	uncharacterized LOC644248	ncRNA
chr11-1401	chr11	86556456	86556629	+	1	NA	Intergenic	Intergenic	12453	NR_045004	8587	Hs.741959	NR_045004	ENSG00000255203	OR7E2P	OR11-6|OR7E143P|OR7E51P|OR7E52P|OR7F2P|OST245|hg94	olfactory receptor: family 7: subfamily E: member 2 pseudogene	pseudo
chr1-1381	chr1	16858637	16858810	+	1	NA	Intergenic	Intergenic	-16685	NR_037446	100500876		NR_037446	ENSG00000263811	MIR3675	-	microRNA 3675	ncRNA
chr4-115	chr4	120575713	120575886	+	1	NA	Intergenic	Intergenic	-25819	NM_001083	8654	Hs.647971	NM_001083	ENSG00000138735	PDE5A	CGB-PDE|CN5A|PDE5	phosphodiesterase 5A: cGMP-specific	protein-coding
chr3-1941	chr3	72513674	72513847	+	1	NA	Intergenic	L2c|LINE|L2	-17987	NM_012234	23429	Hs.7910	NM_012234		RYBP	AAP1|DEDAF|YEAF1	RING1 and YY1 binding protein	protein-coding
chr9-451	chr9	30330743	30330916	+	1	NA	Intergenic	Intergenic	77622	NR_046204	401497	Hs.680131	NR_046204		LOC401497	-	uncharacterized LOC401497	ncRNA
chr1-1712	chr1	75168113	75168286	+	1	NA	Intergenic	Intergenic	-28778	NM_001002912	127254	Hs.531182	XM_005270449	ENSG00000178965	C1orf173	RP11-653A5.1	chromosome 1 open reading frame 173	protein-coding
chr15-130	chr15	94512151	94512324	+	1	NA	Intergenic	Intergenic	-329192	NM_001159643	55784	Hs.33368	XM_005254955	ENSG00000140563	MCTP2	RP11-4F5.2	multiple C2 domains: transmembrane 2	protein-coding
chr2-8973	chr2	210113475	210113648	+	1	NA	Intergenic	L1MA3|LINE|L1	-175209	NM_001039538	4133	Hs.368281	XM_005246554	ENSG00000078018	MAP2	MAP2A|MAP2B|MAP2C	microtubule-associated protein 2	protein-coding
chr7-1506	chr7	44230493	44230666	+	1	NA	Intergenic	L1M5|LINE|L1	-1558	NM_000162	2645	Hs.1270	NM_000162	ENSG00000106633	GCK	FGQTL3|GK|GLK|HHF3|HK4|HKIV|HXKP|LGLK|MODY2	glucokinase (hexokinase 4)	protein-coding
chr13-2981	chr13	40832702	40832875	+	1	NA	Intergenic	L1MC|LINE|L1	-38150	NR_033877	400123	Hs.577960	NR_033877		LINC00548	-	long intergenic non-protein coding RNA 548	ncRNA
chr9-1136	chr9	71282216	71282389	+	1	NA	Intergenic	Intergenic	-38027	NM_001278253	8395	Hs.534371	XM_005252261	ENSG00000107242	PIP5K1B	MSS4|STM7	phosphatidylinositol-4-phosphate 5-kinase: type I: beta	protein-coding
chr8-1193	chr8	39952513	39952686	+	1	NA	Intergenic	LTR33|LTR|ERVL	-58387	NM_020130	56892	Hs.745031	NM_020130	ENSG00000176907	C8orf4	TC-1|TC1	chromosome 8 open reading frame 4	protein-coding
chr6-1470	chr6	21520339	21520512	+	1	NA	Intergenic	Intergenic	-8303	NR_103790	100874531	Hs.738315	NR_103790		LINC00581	-	long intergenic non-protein coding RNA 581	ncRNA
chr12-587	chr12	70598029	70598202	+	1	NA	Intergenic	L1MEf|LINE|L1	-38658	NM_014515	4848	Hs.730666	NM_001199302	ENSG00000111596	CNOT2	CDC36|NOT2|NOT2H	CCR4-NOT transcription complex: subunit 2	protein-coding
chr6-1396	chr6	10275886	10276059	+	1	NA	Intergenic	L1MD1|LINE|L1	-136578	NR_033910	100130275	Hs.661431	NR_033910		TFAP2A-AS1	RP1-290I10.6	TFAP2A antisense RNA 1	ncRNA
chr13-1476	chr13	56075891	56076064	+	1	NA	Intergenic	Intergenic	327389	NR_049804	100846996		NR_049804	ENSG00000264387	MIR5007	-	microRNA 5007	ncRNA
chr6-1666	chr6	50626783	50626956	+	1	NA	Intergenic	Intergenic	-54387	NM_172238	83741	Hs.434107	NM_172238	ENSG00000008197	TFAP2D	TFAP2BL1	transcription factor AP-2 delta (activating enhancer binding protein 2 delta)	protein-coding
chr1-3674	chr1	58769137	58769310	+	1	NA	Intergenic	Intergenic	-53013	NM_021080	1600	Hs.477370	XM_005270542	ENSG00000173406	DAB1	-	Dab: reelin signal transducer: homolog 1 (Drosophila)	protein-coding
chr3-14	chr3	106423656	106423829	+	1	NA	Intergenic	MIR3|SINE|MIR	535742	NR_028303	100302640	Hs.648607	NR_028303	ENSG00000242759	LINC00882	RP11-280F2.2	long intergenic non-protein coding RNA 882	ncRNA
chr2-2153	chr2	51644023	51644196	+	1	NA	Intergenic	MER39B|LTR|ERV1	-384436	NM_001135659	9378	Hs.637685	XM_005264642	ENSG00000179915	NRXN1	Hs.22998|PTHSL2|SCZD17	neurexin 1	protein-coding
chr2-8706	chr2	197612951	197613124	+	1	NA	Intergenic	L1MC4|LINE|L1	-35302	NR_034036	100130452	Hs.591625	NR_034036		LOC100130452	-	uncharacterized LOC100130452	ncRNA
chr4-6078	chr4	53708186	53708359	+	1	NA	Intergenic	Intergenic	-20222	NM_023940	65997	Hs.8035	NM_023940	ENSG00000128045	RASL11B	-	RAS-like: family 11: member B	protein-coding
chr13-2627	chr13	24065941	24066114	+	1	NA	Intergenic	MIR|SINE|MIR	22377	NR_038995	100506697	Hs.50118	NR_038995	ENSG00000232977	LINC00327	NCRNA00327	long intergenic non-protein coding RNA 327	ncRNA
chr12-147	chr12	17663019	17663192	+	1	NA	Intergenic	Intergenic	-163127	NR_039770	100616279		NR_039770		MIR3974	-	microRNA 3974	ncRNA
chr5-3237	chr5	141959952	141960125	+	1	NA	Intergenic	HAL1|LINE|L1	33687	NM_033137	2246	Hs.483635	XM_005268389	ENSG00000113578	FGF1	AFGF|ECGF|ECGF-beta|ECGFA|ECGFB|FGF-1|FGF-alpha|FGFA|GLIO703|HBGF-1|HBGF1	fibroblast growth factor 1 (acidic)	protein-coding
chr18-18	chr18	63122175	63122348	+	1	NA	Intergenic	MIRb|SINE|MIR	-295226	NM_033646	1005	Hs.657522	NM_004361	ENSG00000081138	CDH7	CDH7L1	cadherin 7: type 2	protein-coding
chr2-5532	chr2	68899986	68900159	+	1	NA	Intergenic	MIR|SINE|MIR	27119	NM_138964	10887	Hs.683430	XM_005264101	ENSG00000169618	PROKR1	GPR73|GPR73a|PKR1|ZAQ	prokineticin receptor 1	protein-coding
chr6-5070	chr6	87437358	87437531	+	1	NA	Intergenic	L1MC4|LINE|L1	-209579	NM_000865	3354	Hs.1611	NM_000865	ENSG00000168830	HTR1E	5-HT1E	5-hydroxytryptamine (serotonin) receptor 1E: G protein-coupled	protein-coding
chr8-4131	chr8	89969688	89969861	+	1	NA	Intergenic	Intergenic	-630058	NM_005941	4325	Hs.546267	XM_005250921		MMP16	C8orf57|MMP-X2|MT-MMP2|MT-MMP3|MT3-MMP	matrix metallopeptidase 16 (membrane-inserted)	protein-coding
chr9-1269	chr9	83875350	83875523	+	1	NA	Intergenic	MIRb|SINE|MIR	428159	NM_005077	7088	Hs.689805	XM_005252151	ENSG00000196781	TLE1	ESG|ESG1|GRG1	transducin-like enhancer of split 1 (E(sp1) homolog: Drosophila)	protein-coding
chr5-4373	chr5	42816588	42816761	+	1	NA	Intergenic	Harlequin-int|LTR|ERV1	-4651	NM_005410	6414	Hs.745017	NM_001085486	ENSG00000250722	SEPP1	SELP|SeP	selenoprotein P: plasma: 1	protein-coding
chr2-6078	chr2	102911188	102911361	+	1	NA	Intergenic	Intergenic	-16687	NM_001282408	9173	Hs.731651	NM_001282408	ENSG00000115602	IL1RL1	DER4|FIT-1|IL33R|ST2|ST2L|ST2V|T1	interleukin 1 receptor-like 1	protein-coding
chr1-7200	chr1	222197640	222197813	+	1	NA	Intergenic	Intergenic	-282211	NM_144729	11221	Hs.732301	XM_005273025	ENSG00000143507	DUSP10	MKP-5|MKP5	dual specificity phosphatase 10	protein-coding
chr6-313	chr6	63557944	63558117	+	1	NA	Intergenic	SATR1|Satellite|Satellite	471851	NM_016571	51557	Hs.149585	NM_001143940	ENSG00000146166	LGSN	GLULD1|LGS	lengsin: lens protein with glutamine synthetase domain	protein-coding
chr11-162	chr11	29812052	29812225	+	1	NA	Intergenic	L1MC2|LINE|L1	226438	NM_002233	3739	Hs.592002	NM_002233	ENSG00000182255	KCNA4	HBK4|HK1|HPCN2|HUKII|KCNA4L|KCNA8|KV1.4|PCN2	potassium voltage-gated channel: shaker-related subfamily: member 4	protein-coding
chr5-2849	chr5	109743100	109743273	+	1	NA	Intergenic	L1M1|LINE|L1	319263	NM_001039763	642987	Hs.729154	XM_005272046		TMEM232	-	transmembrane protein 232	protein-coding
chr13-602	chr13	56597484	56597657	+	1	NA	Intergenic	Intergenic	848982	NR_049804	100846996		NR_049804	ENSG00000264387	MIR5007	-	microRNA 5007	ncRNA
chr6-477	chr6	133535161	133535334	+	1	NA	Intergenic	Intergenic	-27247	NM_172103	2070	Hs.596680	XM_005266850	ENSG00000112319	EYA4	CMD1J|DFNA10	eyes absent homolog 4 (Drosophila)	protein-coding
chr6-1083	chr6	115385422	115385595	+	1	NA	Intergenic	Intergenic	-974385	NR_027338	728402	Hs.729953	NR_027338		TPI1P3	-	triosephosphate isomerase 1 pseudogene 3	pseudo
chr16-441	chr16	72426378	72426551	+	1	NA	Intergenic	L2c|LINE|L2	-220116	NM_001160213	83449	Hs.714939	XM_005256186	ENSG00000118557	PMFBP1	-	polyamine modulated factor 1 binding protein 1	protein-coding
chr7-2245	chr7	118727517	118727690	+	1	NA	Intergenic	Intergenic	862892	NM_019644	56311	Hs.729340	XM_005250499	ENSG00000106013	ANKRD7	TSA806	ankyrin repeat domain 7	protein-coding
chr4-10803	chr4	180726364	180726537	+	1	NA	Intergenic	L1MA6|LINE|L1	1353851	NR_033918	728081	Hs.535735	NR_033918	ENSG00000248197	LINC00290	NCRNA00290|RP11-810C20.1	long intergenic non-protein coding RNA 290	ncRNA
chr11-678	chr11	102379234	102379407	+	1	NA	Intergenic	Intergenic	22157	NM_002423	4316	Hs.2256	NM_002423	ENSG00000137673	MMP7	MMP-7|MPSL1|PUMP-1	matrix metallopeptidase 7 (matrilysin: uterine)	protein-coding
chr13-481	chr13	35381294	35381467	+	1	NA	Intergenic	MER31-int|LTR|ERV1	-135043	NM_015678	26960	Hs.491172	XM_005266346	ENSG00000172915	NBEA	BCL8B|LYST2	neurobeachin	protein-coding
chr11-4	chr11	116001505	116001678	+	1	NA	Intergenic	(TC)n|Simple_repeat|Simple_repeat	-370674	NR_034148	283143	Hs.130499	NR_034148		LINC00900	-	long intergenic non-protein coding RNA 900	ncRNA
chr4-3092	chr4	84758784	84758957	+	1	NA	Intergenic	MIR|SINE|MIR	301401	NM_032717	84803	Hs.99196	XM_005263314	ENSG00000138678	AGPAT9	AGPAT 10|AGPAT8|GPAT3|LPAAT-theta|MAG1	1-acylglycerol-3-phosphate O-acyltransferase 9	protein-coding
chr18-45	chr18	19664952	19665125	+	1	NA	Intergenic	Intergenic	83890	NR_102763	100128893	Hs.514745	XR_243841	ENSG00000266010	GATA6-AS1	RP11-627G18.3|locus5689	GATA6 antisense RNA 1 (head to head)	ncRNA
chr13-2131	chr13	83009007	83009180	+	1	NA	Intergenic	THE1D|LTR|ERVL-MaLR	1447434	NM_001281503	114798	Hs.694617	NM_001281503	ENSG00000178235	SLITRK1	LRRC12|TTM	SLIT and NTRK-like family: member 1	protein-coding
chr10-892	chr10	27917101	27917274	+	1	NA	Intergenic	Intergenic	117590	NM_001242702	283078	Hs.128193	NM_001242702	ENSG00000150051	MKX	C10orf48|IFRX|IRXL1	mohawk homeobox	protein-coding
chr4-2042	chr4	177842102	177842275	+	1	NA	Intergenic	Intergenic	-128290	NM_005429	7424	Hs.435215	NM_005429	ENSG00000150630	VEGFC	Flt4-L|VRP	vascular endothelial growth factor C	protein-coding
chr14-18	chr14	32021457	32021630	+	1	NA	Intergenic	MIRc|SINE|MIR	-9047	NM_025152	80224	Hs.288981	XM_005268099	ENSG00000151413	NUBPL	C14orf127|IND1|huInd1	nucleotide binding protein-like	protein-coding
chr1-215	chr1	188393713	188393886	+	1	NA	Intergenic	(TA)n|Simple_repeat|Simple_repeat	1595768	NM_024420	5321	Hs.497200	XM_005245267	ENSG00000116711	PLA2G4A	PLA2G4|cPLA2-alpha	phospholipase A2: group IVA (cytosolic: calcium-dependent)	protein-coding
chr15-84	chr15	38954811	38954984	+	1	NA	Intergenic	Intergenic	-33901	NM_207444	400359	Hs.448785	NM_207444	ENSG00000175779	C15orf53	-	chromosome 15 open reading frame 53	protein-coding
chr12-529	chr12	55745886	55746059	+	1	NA	Intergenic	Intergenic	-12922	NM_001005497	390323	Hs.554554	NM_001005497	ENSG00000187857	OR6C75	-	olfactory receptor: family 6: subfamily C: member 75	protein-coding
chr4-5971	chr4	45073161	45073334	+	1	NA	Intergenic	Intergenic	-344597	NM_001270881	132789	Hs.619562	XM_005248051	ENSG00000163281	GNPDA2	GNP2|SB52	glucosamine-6-phosphate deaminase 2	protein-coding
chr6-8	chr6	170489262	170489435	+	1	NA	Intergenic	(GA)n|Simple_repeat|Simple_repeat	82308	NR_002787	154449	Hs.447751	NR_002787	ENSG00000230960	RP5-1086L22.1	-	uncharacterized LOC154449	ncRNA
chrX-340	chrX	138941314	138941487	+	1	NA	Intergenic	L1MA5|LINE|L1	-26954	NM_173694	286410	Hs.88252	XM_005262405	ENSG00000101974	ATP11C	ATPIG|ATPIQ	ATPase: class VI: type 11C	protein-coding
chr6-387	chr6	98744703	98744876	+	1	NA	Intergenic	MIRc|SINE|MIR	272383	NR_031579	100302164		NR_031579	ENSG00000238367	MIR2113	hsa-mir-2113	microRNA 2113	ncRNA
chr3-8075	chr3	177047777	177047950	+	1	NA	Intergenic	MamGypLTR1b|LTR|Gypsy	35634	NR_047465	100820709	Hs.518409	NR_047465		LINC00501	-	long intergenic non-protein coding RNA 501	ncRNA
chr13-4759	chr13	84023737	84023910	+	1	NA	Intergenic	Intergenic	432704	NM_001281503	114798	Hs.694617	NM_001281503	ENSG00000178235	SLITRK1	LRRC12|TTM	SLIT and NTRK-like family: member 1	protein-coding
chr11-484	chr11	56346528	56346701	+	1	NA	Intergenic	Intergenic	-1418	NM_001004741	390167	Hs.553750	NM_001004741	ENSG00000254834	OR5M10	OR11-207	olfactory receptor: family 5: subfamily M: member 10	protein-coding
chr16-89	chr16	59512425	59512598	+	1	NA	Intergenic	MLT1J2|LTR|ERVL-MaLR	276583	NR_028471	644649	Hs.729577	NR_028471		APOOP5	-	apolipoprotein O pseudogene 5	pseudo
chr2-2005	chr2	38777090	38777263	+	1	NA	Intergenic	AluJr4|SINE|Alu	-34295	NR_110259	101929596	Hs.621113	XR_244988		AC016995.3	-	uncharacterized LOC101929596	ncRNA
chr5-1750	chr5	30957900	30958073	+	1	NA	Intergenic	LTR33B|LTR|ERVL	-235775	NM_004932	1004	Hs.171054	NM_004932	ENSG00000113361	CDH6	CAD6|KCAD	cadherin 6: type 2: K-cadherin (fetal kidney)	protein-coding
chr13-324	chr13	71527688	71527861	+	1	NA	Intergenic	UCON5|Unknown|Unknown	-61498	NR_047699	100885781	Hs.372660	NR_047699	ENSG00000226846	LINC00348	RP11-77P3.1	long intergenic non-protein coding RNA 348	ncRNA
chr8-566	chr8	75726101	75726274	+	1	NA	Intergenic	Tigger1|DNA|TcMar-Tigger	-10584	NM_015886	51050	Hs.98558	XM_005251255	ENSG00000137558	PI15	CRISP8|P24TI|P25TI	peptidase inhibitor 15	protein-coding
chr3-138	chr3	138528588	138528761	+	1	NA	Intergenic	L1MC3|LINE|L1	-50474	NM_006219	5291	Hs.239818	XM_005247530		PIK3CB	P110BETA|PI3K|PI3KBETA|PIK3C1	phosphatidylinositol-4,5-bisphosphate 3-kinase: catalytic subunit beta	protein-coding
chr18-2569	chr18	56498793	56498966	+	1	NA	Intergenic	MIRb|SINE|MIR	-31181	NM_018181	55205	Hs.607676	XM_005266716	ENSG00000074657	ZNF532	-	zinc finger protein 532	protein-coding
chr18-54	chr18	27936225	27936398	+	1	NA	Intergenic	Tigger3a|DNA|TcMar-Tigger	57436	NR_031684	100302131		NR_031684		MIR302F	MIRN302F|hsa-mir-302f	microRNA 302f	ncRNA
chr6-3747	chr6	33316539	33316712	+	1	NA	Intergenic	HERVH-int|LTR|ERV1	-25833	NM_001141969	1616	Hs.336916	XM_005248858	ENSG00000204209	DAXX	BING2|DAP6|EAP1	death-domain associated protein	protein-coding
chr12-3396	chr12	63515876	63516049	+	1	NA	Intergenic	Intergenic	30627	NM_000706	552	Hs.2131	XM_005269002		AVPR1A	AVPR V1a|AVPR1|V1aR	arginine vasopressin receptor 1A	protein-coding
chr4-3436	chr4	102469152	102469325	+	1	NA	Intergenic	MER117|DNA|hAT-Charlie	200305	NR_033874	90024	Hs.534513	NR_033874	ENSG00000254531	FLJ20021	-	uncharacterized LOC90024	ncRNA
chr1-957	chr1	118969893	118970066	+	1	NA	Intergenic	MIRc|SINE|MIR	-242132	NM_206996	200162	Hs.528821	NM_206996	ENSG00000155761	SPAG17	CT143|PF6|RP4-776P7.2	sperm associated antigen 17	protein-coding
chr8-13	chr8	13409316	13409489	+	1	NA	Intergenic	(TA)n|Simple_repeat|Simple_repeat	-14949	NM_001007090	157773	Hs.104941	NM_001007090	ENSG00000164743	C8orf48	-	chromosome 8 open reading frame 48	protein-coding
chr12-370	chr12	18039664	18039837	+	1	NA	Intergenic	Intergenic	203376	NR_104413	79785	Hs.732831	XM_005253483	ENSG00000111404	RERGL	-	RERG/RAS-like	protein-coding
chr5-4192	chr5	33490855	33491028	+	1	NA	Intergenic	MER92B|LTR|ERV1	50060	NR_047677	6897	Hs.481860	NM_001258437	ENSG00000113407	TARS	ThrRS	threonyl-tRNA synthetase	protein-coding
chr8-68	chr8	122891065	122891238	+	1	NA	Intergenic	Intergenic	-237522	NM_005328	3037	Hs.159226	XM_005250900		HAS2	-	hyaluronan synthase 2	protein-coding
chr4-4395	chr4	157155820	157155993	+	1	NA	Intergenic	L1MA8|LINE|L1	-280859	NM_001334	1519	Hs.75262	NM_001334	ENSG00000256043	CTSO	CTSO1	cathepsin O	protein-coding
chr8-1739	chr8	93427183	93427356	+	1	NA	Intergenic	L2a|LINE|L2	-311816	NM_001198633	862	Hs.739194	XM_005251088	ENSG00000079102	RUNX1T1	AML1T1|CBFA2T1|CDR|ETO|MTG8|ZMYND2	runt-related transcription factor 1; translocated to: 1 (cyclin D-related)	protein-coding
chr8-371	chr8	123375550	123375723	+	1	NA	Intergenic	(CA)n|Simple_repeat|Simple_repeat	-418264	NM_014943	22882	Hs.658443	XM_005250836	ENSG00000178764	ZHX2	AFR1|RAF|RP11-44N11.3	zinc fingers and homeoboxes 2	protein-coding
chr12-2114	chr12	114699515	114699688	+	1	NA	Intergenic	MER44B|DNA|TcMar-Tigger	144366	NM_181486	6910	Hs.381715	NM_000192	ENSG00000089225	TBX5	HOS	T-box 5	protein-coding
chr6-2558	chr6	112700146	112700319	+	1	NA	Intergenic	L1ME3A|LINE|L1	31701	NM_001013734	442247	Hs.448264	NM_001013734	ENSG00000251258	RFPL4B	RNF211|RP11-506B6.6	ret finger protein-like 4B	protein-coding
chr10-979	chr10	45098261	45098434	+	1	NA	Intergenic	L1ME3|LINE|L1	-217803	NM_001033886	6387	Hs.522891	NM_000609	ENSG00000107562	CXCL12	IRH|PBSF|SCYB12|SDF1|TLSF|TPAR1	chemokine (C-X-C motif) ligand 12	protein-coding
chr11-1206	chr11	41909932	41910105	+	1	NA	Intergenic	Intergenic	365221	NR_038309	100507205	Hs.99310	XR_242773		LOC100507205	-	uncharacterized LOC100507205	ncRNA
chr6-7335	chr6	156319035	156319208	+	1	NA	Intergenic	HAL1|LINE|L1	-542085	NM_015718	50508	Hs.247776	NM_015718	ENSG00000074771	NOX3	GP91-3|MOX-2	NADPH oxidase 3	protein-coding
chr3-3088	chr3	155730482	155730655	+	1	NA	Intergenic	Intergenic	-107768	NM_172160	7881	Hs.703187	XM_005247753	ENSG00000169282	KCNAB1	AKR6A3|KCNA1B|KV-BETA-1|Kvb1.3|hKvBeta3|hKvb3	potassium voltage-gated channel: shaker-related subfamily: beta member 1	protein-coding
chr13-2363	chr13	91953093	91953266	+	1	NA	Intergenic	Intergenic	-46894	NR_027350	407975	Hs.652877	NR_027349	ENSG00000215417	MIR17HG	C13orf25|FGLDS2|LINC00048|MIHG1|MIRH1|MIRHG1|NCRNA00048|miR-17-92	miR-17-92 cluster host gene (non-protein coding)	ncRNA
chr1-772	chr1	82665309	82665482	+	1	NA	Intergenic	Intergenic	399314	NM_012302	23266	Hs.649282	XM_005270666	ENSG00000117114	LPHN2	CIRL2|CL2|LEC1|LPHH1	latrophilin 2	protein-coding
chr1-4215	chr1	75459980	75460153	+	1	NA	Intergenic	Intergenic	-134052	NM_001001933	431707	Hs.403934	NM_001001933	ENSG00000162624	LHX8	LHX7	LIM homeobox 8	protein-coding
chr7-1933	chr7	90128651	90128824	+	1	NA	Intergenic	Intergenic	96090	NM_012129	9069	Hs.731917	XM_005250684	ENSG00000157224	CLDN12	-	claudin 12	protein-coding
chr1-6108	chr1	187005353	187005526	+	1	NA	Intergenic	PRIMA4-int|LTR|ERV1	207408	NM_024420	5321	Hs.497200	XM_005245267	ENSG00000116711	PLA2G4A	PLA2G4|cPLA2-alpha	phospholipase A2: group IVA (cytosolic: calcium-dependent)	protein-coding
chr5-984	chr5	91498119	91498292	+	1	NA	Intergenic	L1ME2|LINE|L1	-819057	NM_020801	57561	Hs.24684	NM_020801	ENSG00000113369	ARRDC3	TLIMP	arrestin domain containing 3	protein-coding
chr5-1219	chr5	119068094	119068267	+	1	NA	Intergenic	MLT1K-int|LTR|ERVL-MaLR	102927	NM_001163991	340069	Hs.713304	XM_005271984	ENSG00000164334	FAM170A	ZNFD	family with sequence similarity 170: member A	protein-coding
chr6-152	chr6	83410103	83410276	+	1	NA	Intergenic	Intergenic	336229	NM_001166392	7162	Hs.82128	XM_005248762	ENSG00000146242	TPBG	5T4|5T4AG|M6P1	trophoblast glycoprotein	protein-coding
chr5-356	chr5	85158673	85158846	+	1	NA	Intergenic	L1MEg|LINE|L1	-419502	NR_003719	285622	Hs.449272	NR_003719		NBPF22P	-	neuroblastoma breakpoint family: member 22: pseudogene	pseudo
chrX-345	chrX	147561562	147561735	+	1	NA	Intergenic	L1MD|LINE|L1	-20490	NM_001169124	2334	Hs.496911	NM_001169122	ENSG00000155966	AFF2	FMR2|FMR2P|FRAXE|MRX2|OX19	AF4/FMR2 family: member 2	protein-coding
chr13-363	chr13	82760838	82761011	+	1	NA	Intergenic	Intergenic	1695603	NM_001281503	114798	Hs.694617	NM_001281503	ENSG00000178235	SLITRK1	LRRC12|TTM	SLIT and NTRK-like family: member 1	protein-coding
chr6-2829	chr6	127739963	127740136	+	1	NA	Intergenic	MER67C|LTR|ERV1	40485	NM_014702	9729	Hs.319247	NM_014702		KIAA0408	RP3-403A15.2	KIAA0408	protein-coding
chr2-5364	chr2	60784074	60784247	+	1	NA	Intergenic	Intergenic	-3528	NM_138559	53335	Hs.370549	NM_018014	ENSG00000119866	BCL11A	BCL11A-L|BCL11A-S|BCL11A-XL|BCL11a-M|CTIP1|EVI9|HBFQTL5|ZNF856	B-cell CLL/lymphoma 11A (zinc finger protein)	protein-coding
chr2-908	chr2	59999526	59999699	+	1	NA	Intergenic	Intergenic	554770	NR_110219	101927285	Hs.570209	XR_245009	ENSG00000222030	AC007131.1	-	uncharacterized LOC101927285	ncRNA
chr4-121	chr4	132972112	132972285	+	1	NA	Intergenic	MLT2B2|LTR|ERVL	-1098271	NM_032961	57575	Hs.192859	NM_020815		PCDH10	OL-PCDH|PCDH19	protocadherin 10	protein-coding
chr3-4753	chr3	67172307	67172480	+	1	NA	Intergenic	Intergenic	-103494	NR_036234	100422941		NR_036234		MIR4272	-	microRNA 4272	ncRNA
chr4-4072	chr4	135941321	135941494	+	1	NA	Intergenic	Intergenic	-818505	NM_001114734	132430	Hs.49889	NM_001114734	ENSG00000254535	PABPC4L	-	poly(A) binding protein: cytoplasmic 4-like	protein-coding
chr2-9497	chr2	228726076	228726249	+	1	NA	Intergenic	MIRb|SINE|MIR	-10164	NM_178821	164781	Hs.424594	XM_005246361	ENSG00000123977	DAW1	ODA16|WDR69	dynein assembly factor with WDR repeat domains 1	protein-coding
chr14-1296	chr14	87099545	87099718	+	1	NA	Intergenic	Intergenic	-272490	NR_038445	283585	Hs.381998	NR_038445	ENSG00000258804	LOC283585	-	uncharacterized LOC283585	ncRNA
chr5-1469	chr5	10766210	10766383	+	1	NA	Intergenic	Intergenic	-4910	NM_004394	1611	Hs.75189	XM_005248261	ENSG00000112977	DAP	-	death-associated protein	protein-coding
chr4-4735	chr4	177826659	177826832	+	1	NA	Intergenic	Intergenic	-112847	NM_005429	7424	Hs.435215	NM_005429	ENSG00000150630	VEGFC	Flt4-L|VRP	vascular endothelial growth factor C	protein-coding
chr4-678	chr4	121577122	121577295	+	1	NA	Intergenic	MLT1A0|LTR|ERVL-MaLR	266804	NM_018699	11107	Hs.669312	XM_005262706	ENSG00000138738	PRDM5	BCS2|PFM2	PR domain containing 5	protein-coding
chr1-610	chr1	51448950	51449123	+	1	NA	Intergenic	MIRb|SINE|MIR	13395	NM_078626	1031	Hs.525324	NM_001262	ENSG00000123080	CDKN2C	INK4C|p18|p18-INK4C	cyclin-dependent kinase inhibitor 2C (p18: inhibits CDK4)	protein-coding
chr10-618	chr10	86866240	86866413	+	1	NA	Intergenic	Intergenic	-471161	NR_038986	100507470	Hs.585483	NR_038986		GRID1-AS1	-	GRID1 antisense RNA 1	ncRNA
chr6-1821	chr6	67165292	67165465	+	1	NA	Intergenic	AT_rich|Low_complexity|Low_complexity	667607	NR_026540	442229	Hs.390414	NR_026540		SLC25A51P1	MCART3P|bA707M13.1	solute carrier family 25: member 51 pseudogene 1	pseudo
chr4-7861	chr4	104909884	104910057	+	1	NA	Intergenic	LTR26E|LTR|ERV1	-268998	NM_001059	6870	Hs.942	NM_001059		TACR3	HH11|NK-3R|NK3R|NKR|TAC3RL	tachykinin receptor 3	protein-coding
chr9-48	chr9	91377091	91377264	+	1	NA	Intergenic	L1HS|LINE|L1	-16358	NR_036252	100423015		NR_036252	ENSG00000265873	MIR4289	-	microRNA 4289	ncRNA
chr7-5419	chr7	121916872	121917045	+	1	NA	Intergenic	L1PA16|LINE|L1	-26753	NR_036484	154860	Hs.664204	NR_036484	ENSG00000230316	FEZF1-AS1	RP11-560I19.4	FEZF1 antisense RNA 1	ncRNA
chr9-399	chr9	24196247	24196420	+	1	NA	Intergenic	L1MA9|LINE|L1	349340	NM_001271706	100129669	Hs.573530	XM_005251332	ENSG00000205442	IZUMO3	C9orf134|bA20A20.1	IZUMO family member 3	protein-coding
[truncated: 10,560 more rows]
