# Supplementary material for: YAP1 reactivation in cardiomyocytes following ECM remodelling contributes to the development of contractile force and sarcomere maturation
Source: Cell Death Discov. 2025 Nov 10;11:518. doi: 10.1038/s41420-025-02793-2 (PMC12603042; doi:10.1038/s41420-025-02793-2)
Supplement: Supplementary file 12 — Supplementary Table 3 [file 41420_2025_2793_MOESM12_ESM.csv]

gene_symbol	logFC	AveExpr	t	PValue	adj.P.Val	B	chr_Peak	Start_Peak	End_Peak	ID_Peak	chr_Enhancer	Start_Enhancer	End_Enhancer	ID_Enhancer	name	geneAssociationMethods	geneHancerIdentifier	geneName	geneStrand	Tag
GFOD1	2.481931669	5.022671061	28.14201229	4.90E-09	1.32E-06	11.70772195	chr6	13454101	13454274	chr6-1415	chr6	13453680	13456519	GH06J013453	GFOD1/GH06J013453	C-HiC,eRNA_co-expression,Distance	GH06J013453	GFOD1	-	Enhancer
LIMA1	1.561616573	6.720509965	28.12360623	4.92E-09	1.32E-06	11.66417964	chr12	50783468	50783641	chr12-3180	chr12	50783508	50785091	GH12J050389	LIMA1/GH12J050389	eQTLs,C-HiC	GH12J050389	LIMA1	-	Enhancer
LIMA1	1.561616573	6.720509965	28.12360623	4.92E-09	1.32E-06	11.66417964	chr12	50636745	50636918	chr12-203	chr12	50633139	50638182	GH12J050239	LIMA1/GH12J050239	eQTLs,Distance	GH12J050239	LIMA1	-	Enhancer
EPAS1	2.401006153	5.889577523	26.99118267	6.73E-09	1.49E-06	11.34768605	chr2	46495002	46495175	chr2-2090	chr2	46494953	46497938	GH02J046267	EPAS1/GH02J046267	C-HiC,Distance	GH02J046267	EPAS1	+	Enhancer
HEY1	2.405523622	6.427334889	24.88717281	1.25E-08	2.04E-06	10.68498397	chr8	80741374	80741547	chr8-1522	chr8	80738387	80743470	GH08J079826	HEY1/GH08J079826	eQTLs,C-HiC	GH08J079826	HEY1	-	Enhancer
VAV3	2.622521535	2.75158113	23.33413076	2.04E-08	2.40E-06	10.21860699	chr1	108600198	108600371	chr1-392	chr1	108600022	108600822	GH01J108057	VAV3/GH01J108057	C-HiC,eRNA_co-expression	GH01J108057	VAV3	-	Enhancer
VAV3	2.622521535	2.75158113	23.33413076	2.04E-08	2.40E-06	10.21860699	chr1	108346640	108346813	chr1-173	chr1	108345287	108349036	GH01J107802	VAV3/GH01J107802	eQTLs,C-HiC,eRNA_co-expression,Distance	GH01J107802	VAV3	-	Enhancer
ATP2B1	1.257295005	8.519623007	23.30686423	2.06E-08	2.40E-06	10.15405588	chr12	90357379	90357552	chr12-312	chr12	90352833	90358826	GH12J089959	ATP2B1/GH12J089959	C-HiC,eRNA_co-expression	GH12J089959	ATP2B1	-	Enhancer
F2R	1.327977564	6.245786318	23.10077051	2.20E-08	2.50E-06	10.08474325	chr5	75985067	75985240	chr5-5136	chr5	75983411	75989638	GH05J076687	F2R/GH05J076687	eQTLs,C-HiC	GH05J076687	F2R	+	Enhancer
ST8SIA4	2.384416958	3.147204687	22.90376089	2.35E-08	2.57E-06	10.13119249	chr5	100183435	100183608	chr5-410	chr5	100181628	100183912	GH05J100845	ST8SIA4/GH05J100845	eQTLs,Distance	GH05J100845	ST8SIA4	-	Enhancer
LBH	1.488931937	8.05027988	22.16377078	3.01E-08	2.96E-06	9.740932977	chr2	30523871	30524044	chr2-1905	chr2	30522648	30525616	GH02J030299	LBH/GH02J030299	eQTLs,C-HiC,Distance	GH02J030299	LBH	+	Enhancer
ADCY4	1.535716984	1.041861737	6.783338779	0.000167983	0.000906982	1.142943085	chr14	24870753	24870926	chr14-1407	chr14	24866652	24873390	GH14J024397	ADCY4/GH14J024397	eQTLs,C-HiC	GH14J024397	ADCY4	-	Promoter
ANTXR2	1.356010221	6.705343874	18.78829713	1.05E-07	5.80E-06	8.388373717	chr4	81017912	81018085	chr4-225	chr4	81017965	81019710	GH04J080096	ANTXR2/GH04J080096	C-HiC,Distance	GH04J080096	ANTXR2	-	Enhancer
SMAD3	0.89007109	6.727871928	17.32669525	1.93E-07	8.28E-06	7.722538042	chr15	67380398	67380571	chr15-1595	chr15	67371573	67387927	GH15J067079	SMAD3/GH15J067079	eQTLs,eRNA_co-expression,Distance	GH15J067079	SMAD3	+	Enhancer
ADRA2A	-0.971653757	1.465199214	-5.269333524	0.000858469	0.003169942	-0.657348951	chr10	112621486	112621659	chr10-1598	chr10	112616928	112634926	GH10J110857	ADRA2A/GH10J110857	eQTLs,eRNA_co-expression	GH10J110857	ADRA2A	+	Promoter
FOXO1	1.545904288	5.43526291	16.51761331	2.77E-07	1.04E-05	7.384950271	chr13	41164334	41164507	chr13-1301	chr13	41158880	41165814	GH13J040584	FOXO1/GH13J040584	C-HiC,Distance	GH13J040584	FOXO1	-	Enhancer
PITPNB	1.01045989	6.999114874	16.00003202	3.52E-07	1.19E-05	7.0650092	chr22	28259604	28259777	chr22-19	chr22	28259012	28268622	GH22J027863	PITPNB/GH22J027863	eQTLs,C-HiC,eRNA_co-expression,Distance	GH22J027863	PITPNB	-	Enhancer
RERE	0.853020389	8.741236544	15.11476306	5.38E-07	1.56E-05	6.608254993	chr1	8772688	8772861	chr1-260	chr1	8770843	8774871	GH01J008710	RERE/GH01J008710	eQTLs,C-HiC,Distance	GH01J008710	RERE	-	Enhancer
RERE	0.853020389	8.741236544	15.11476306	5.38E-07	1.56E-05	6.608254993	chr1	8800836	8801009	chr1-1372	chr1	8799311	8801771	GH01J008739	RERE/GH01J008739	eQTLs,C-HiC,Distance	GH01J008739	RERE	-	Enhancer
KDR	2.189620454	7.833794877	14.07219105	9.17E-07	2.23E-05	6.010978629	chr4	56052735	56052908	chr4-6121	chr4	56049285	56054080	GH04J055183	KDR/GH04J055183	eQTLs,C-HiC,Distance	GH04J055183	KDR	-	Enhancer
ALOX5	-1.611944889	-1.436013058	-4.70236568	0.001708988	0.00543738	-1.027172653	chr10	45872048	45872221	chr10-2293	chr10	45868509	45872820	GH10J045373	ALOX5/GH10J045373	eRNA_co-expression,Distance	GH10J045373	ALOX5	+	Promoter
BAIAP2L2	-1.152244307	1.509218138	-7.337343472	9.88E-05	0.000599533	1.657091162	chr22	38506004	38506177	chr22-5	chr22	38503327	38509249	GH22J038107	BAIAP2L2/GH22J038107	eQTLs,Distance	GH22J038107	BAIAP2L2	-	Promoter
BAZ2B	0.623115513	6.845211579	10.51107971	7.82E-06	9.58E-05	3.63951906	chr2	160372416	160372589	chr2-491	chr2	160371739	160373691	GH02J159515	BAZ2B/GH02J159515	eRNA_co-expression,Distance	GH02J159515	BAZ2B	-	Promoter
PIP4K2A	1.022138521	5.529053005	13.51623115	1.24E-06	2.76E-05	5.735082422	chr10	22966738	22966911	chr10-375	chr10	22964705	22976009	GH10J022675	PIP4K2A/GH10J022675	eQTLs,C-HiC,Distance	GH10J022675	PIP4K2A	-	Enhancer
F2RL2	2.135000295	3.13623914	13.19622197	1.48E-06	3.14E-05	5.930228606	chr5	76006273	76006446	chr5-861	chr5	76005141	76008248	GH05J076709	F2RL2/GH05J076709	C-HiC,Distance	GH05J076709	F2RL2	-	Enhancer
ILK	0.602433593	7.081801411	12.14598538	2.72E-06	4.73E-05	4.806722269	chr11	6656795	6656968	chr11-803	chr11	6655431	6658502	GH11J006634	ILK/GH11J006634	eQTLs,C-HiC	GH11J006634	ILK	+	Enhancer
SLC47A1	1.027877424	4.819784371	11.79409886	3.38E-06	5.54E-05	4.721456566	chr17	19411430	19411603	chr17-6	chr17	19409840	19412458	GH17J019506	SLC47A1/GH17J019506	eQTLs,Distance	GH17J019506	SLC47A1	+	Enhancer
PLCL1	2.183477661	1.476198806	11.74424856	3.49E-06	5.63E-05	5.170082358	chr2	198702836	198703009	chr2-8723	chr2	198701818	198704762	GH02J197837	PLCL1/GH02J197837	eQTLs,Distance	GH02J197837	PLCL1	+	Enhancer
PDLIM5	1.005731331	8.265868691	10.67118662	7.01E-06	8.82E-05	3.764708165	chr4	95334137	95334310	chr4-3297	chr4	95332536	95335231	GH04J094411	PDLIM5/GH04J094411	eQTLs,Distance	GH04J094411	PDLIM5	+	Enhancer
IL17D	1.125528225	4.575810046	10.63203896	7.20E-06	9.01E-05	3.933875875	chr13	21128788	21128961	chr13-1110	chr13	21126860	21129072	GH13J020552	IL17D/GH13J020552	eQTLs,eRNA_co-expression	GH13J020552	IL17D	+	Enhancer
ADGRG6	1.015239549	6.407219484	10.5379148	7.68E-06	9.44E-05	3.6670104	chr6	142645025	142645198	chr6-217	chr6	142643222	142646615	GH06J142322	ADGRG6/GH06J142322	eQTLs,Distance	GH06J142322	ADGRG6	+	Enhancer
BIRC3	1.459390613	0.449978066	5.109778434	0.001037229	0.003677906	-0.724794455	chr11	102141261	102141434	chr11-1640	chr11	102137828	102141705	GH11J102267	BIRC3/GH11J102267	eQTLs,Distance	GH11J102267	BIRC3	+	Promoter
B4GALT5	0.650106857	6.538546696	10.45249087	8.14E-06	9.83E-05	3.598760198	chr20	48278979	48279152	chr20-139	chr20	48278082	48279494	GH20J049661	B4GALT5/GH20J049661	eQTLs,Distance	GH20J049661	B4GALT5	-	Enhancer
NID2	1.156932346	9.172631948	10.45037686	8.16E-06	9.83E-05	3.612493917	chr14	52488826	52488999	chr14-2249	chr14	52484784	52494186	GH14J052018	NID2/GH14J052018	eQTLs,Distance	GH14J052018	NID2	-	Enhancer
CRTC3	0.702171396	5.569763265	10.2065671	9.67E-06	0.000109983	3.457992839	chr15	91108921	91109094	chr15-334	chr15	91099381	91110631	GH15J090556	CRTC3/GH15J090556	eQTLs,C-HiC,eRNA_co-expression,Distance	GH15J090556	CRTC3	+	Enhancer
CRTC3	0.702171396	5.569763265	10.2065671	9.67E-06	0.000109983	3.457992839	chr15	91024987	91025160	chr15-1845	chr15	91021158	91025004	GH15J090477	CRTC3/GH15J090477	eQTLs,C-HiC,Distance	GH15J090477	CRTC3	+	Enhancer
ADAM19	0.933045364	7.020472519	10.04941111	1.08E-05	0.000117925	3.278007942	chr5	156717263	156717436	chr5-1369	chr5	156714998	156719201	GH05J157287	ADAM19/GH05J157287	eQTLs,eRNA_co-expression	GH05J157287	ADAM19	-	Enhancer
BMPR1B	-0.600028616	2.503899896	-4.92509558	0.001296883	0.004387887	-1.27223189	chr4	95916518	95916691	chr4-243	chr4	95916095	95918380	GH04J094994	BMPR1B/GH04J094994	eQTLs,Distance	GH04J094994	BMPR1B	+	Promoter
PRUNE2	0.679833603	4.460398623	9.622340952	1.48E-05	0.000146761	3.165725994	chr9	79225238	79225411	chr9-2852	chr9	79222732	79236759	GH09J076607	PRUNE2/GH09J076607	eQTLs,Distance	GH09J076607	PRUNE2	-	Enhancer
PRUNE2	0.679833603	4.460398623	9.622340952	1.48E-05	0.000146761	3.165725994	chr9	79315026	79315199	chr9-2855	chr9	79314915	79317439	GH09J076700	PRUNE2/GH09J076700	eQTLs,Distance	GH09J076700	PRUNE2	-	Enhancer
FLNB	0.796247381	9.475077561	9.454304188	1.68E-05	0.000160725	2.81954735	chr3	58044561	58044734	chr3-4569	chr3	58042263	58049545	GH03J058056	FLNB/GH03J058056	eQTLs,C-HiC,Distance	GH03J058056	FLNB	+	Enhancer
KLF6	0.70015644	7.178388272	9.303969438	1.88E-05	0.000174467	2.664093248	chr10	3919805	3919978	chr10-1719	chr10	3913477	3920369	GH10J003871	KLF6/GH10J003871	C-HiC,eRNA_co-expression	GH10J003871	KLF6	-	Enhancer
ARHGEF3	1.256002065	5.686337562	9.250286207	1.96E-05	0.00017988	2.665708215	chr3	56788573	56788746	chr3-1818	chr3	56786471	56791512	GH03J056752	ARHGEF3/GH03J056752	C-HiC,eRNA_co-expression,Distance	GH03J056752	ARHGEF3	-	Enhancer
ARHGEF3	1.256002065	5.686337562	9.250286207	1.96E-05	0.00017988	2.665708215	chr3	57008430	57008603	chr3-4552	chr3	57008397	57009305	GH03J056974	ARHGEF3/GH03J056974	C-HiC,Distance	GH03J056974	ARHGEF3	-	Enhancer
NR3C1	1.12845447	5.196560195	9.194113331	2.05E-05	0.000185536	2.673139237	chr5	142402475	142402648	chr5-7265	chr5	142402423	142406257	GH05J143022	NR3C1/GH05J143022	eQTLs,C-HiC	GH05J143022	NR3C1	-	Enhancer
TBC1D4	0.802802133	5.425580472	9.101035439	2.20E-05	0.000194418	2.563465704	chr13	76042245	76042418	chr13-874	chr13	76042209	76043020	GH13J075468	TBC1D4/GH13J075468	eQTLs,Distance	GH13J075468	TBC1D4	-	Enhancer
DCHS1	0.708572361	7.567504269	9.071885302	2.25E-05	0.000198098	2.46497979	chr11	6656795	6656968	chr11-803	chr11	6655431	6658502	GH11J006634	DCHS1/GH11J006634	eQTLs,Distance	GH11J006634	DCHS1	-	Enhancer
CNKSR3	0.782313615	5.502228734	9.033402602	2.32E-05	0.000202739	2.49624336	chr6	154850163	154850336	chr6-7298	chr6	154849261	154850352	GH06J154528	CNKSR3/GH06J154528	eQTLs,Distance	GH06J154528	CNKSR3	-	Enhancer
ENTPD1	0.915337072	3.111825753	8.756574032	2.89E-05	0.000236964	2.7375648	chr10	97503003	97503176	chr10-1508	chr10	97501062	97504152	GH10J095741	ENTPD1/GH10J095741	eQTLs,C-HiC,Distance	GH10J095741	ENTPD1	+	Enhancer
RAB27A	0.678265589	4.514210318	8.613101536	3.25E-05	0.000258609	2.285616447	chr15	55544024	55544197	chr15-621	chr15	55540799	55546541	GH15J055248	RAB27A/GH15J055248	eQTLs,eRNA_co-expression,Distance	GH15J055248	RAB27A	-	Enhancer
C14orf93	-0.717992299	2.709702547	-6.178158406	0.000311779	0.001442958	0.231607171	chr14	23005177	23005350	chr14-85	chr14	22973811	23040448	GH14J022504	C14orf93/GH14J022504	C-HiC,TF_co-expression	GH14J022504	C14orf93	-	Promoter
PDZRN3	0.701111402	6.720200636	7.662824276	7.33E-05	0.000478138	1.158454629	chr3	73566680	73566853	chr3-91	chr3	73565340	73566773	GH03J073516	PDZRN3/GH03J073516	eQTLs,Distance	GH03J073516	PDZRN3	-	Enhancer
PDZRN3	0.701111402	6.720200636	7.662824276	7.33E-05	0.000478138	1.158454629	chr3	73552804	73552977	chr3-1946	chr3	73551607	73553847	GH03J073502	PDZRN3/GH03J073502	eQTLs,Distance	GH03J073502	PDZRN3	-	Enhancer
COL8A1	2.111053563	5.685898044	13.66194907	1.14E-06	2.60E-05	5.809514288	chr3	99360971	99361144	chr3-2414	chr3	99355378	99368166	GH03J099636	COL8A1/GH03J099636	eQTLs,Distance	GH03J099636	COL8A1	+	Promoter
LURAP1L	1.470582216	2.956779457	7.148693625	0.000117924	0.000691536	1.238928499	chr9	12816636	12816809	chr9-834	chr9	12811701	12820092	GH09J012811	LURAP1L/GH09J012811	eQTLs,C-HiC,Distance	GH09J012811	LURAP1L	+	Enhancer
KIAA1549L	0.93196276	2.517927978	7.099476071	0.00012358	0.000717017	1.272016457	chr11	33653776	33653949	chr11-2545	chr11	33652279	33659044	GH11J033630	KIAA1549L/GH11J033630	C-HiC,Distance	GH11J033630	KIAA1549L	+	Enhancer
EIF3EP1	-1.092119088	0.616531877	-5.355271384	0.000776445	0.002925084	-0.438332083	chr6	74230709	74230882	chr6-63	chr6	74223220	74234482	GH06J073513	EIF3EP1/GH06J073513	eQTLs,TF_co-expression	GH06J073513	EIF3EP1	+	Promoter
AK5	1.4519467	-0.060279956	7.020123413	0.000133347	0.000758593	1.500213724	chr1	77976773	77976946	chr1-741	chr1	77975061	77982145	GH01J077509	AK5/GH01J077509	eQTLs,C-HiC,eRNA_co-expression,Distance	GH01J077509	AK5	+	Enhancer
AK5	1.4519467	-0.060279956	7.020123413	0.000133347	0.000758593	1.500213724	chr1	78010794	78010967	chr1-4271	chr1	78010670	78012625	GH01J077544	AK5/GH01J077544	eQTLs,Distance	GH01J077544	AK5	+	Enhancer
EIF3EP1	-1.092119088	0.616531877	-5.355271384	0.000776445	0.002925084	-0.438332083	chr6	74229803	74229976	chr6-10	chr6	74223220	74234482	GH06J073513	EIF3EP1/GH06J073513	eQTLs,TF_co-expression	GH06J073513	EIF3EP1	+	Promoter
HERC1	0.611592706	6.864727156	6.765316029	0.000171003	0.000918762	0.219678603	chr15	64189000	64189173	chr15-1572	chr15	64183300	64190106	GH15J063891	HERC1/GH15J063891	eQTLs,C-HiC,eRNA_co-expression	GH15J063891	HERC1	-	Enhancer
RORA	0.832585382	3.598508312	6.723873115	0.000178181	0.000942624	0.639744477	chr15	61091451	61091624	chr15-106	chr15	61089407	61092999	GH15J060797	RORA/GH15J060797	eRNA_co-expression,Distance	GH15J060797	RORA	-	Enhancer
RORA	0.832585382	3.598508312	6.723873115	0.000178181	0.000942624	0.639744477	chr15	61013997	61014170	chr15-1533	chr15	61011529	61015371	GH15J060719	RORA/GH15J060719	eRNA_co-expression,Distance	GH15J060719	RORA	-	Enhancer
MITF	0.798609581	4.563467926	5.57458453	0.000603636	0.002391989	-0.944990765	chr3	69810421	69810594	chr3-274	chr3	69810489	69815151	GH03J069761	MITF/GH03J069761	eQTLs,Distance	GH03J069761	MITF	+	Enhancer
EMILIN2	-0.639352819	6.785122168	-9.253791029	1.95E-05	0.000179605	2.624776464	chr18	2981415	2981588	chr18-217	chr18	2975529	2987559	GH18J002975	EMILIN2/GH18J002975	C-HiC,eRNA_co-expression	GH18J002975	EMILIN2	+	Promoter
DOCK5	0.731741162	2.977269731	5.189740567	0.000943002	0.003418601	-1.027851771	chr8	25096290	25096463	chr8-2683	chr8	25094321	25097665	GH08J025236	DOCK5/GH08J025236	C-HiC,eRNA_co-expression,Distance	GH08J025236	DOCK5	+	Enhancer
ETS1	1.712139718	7.66433333	13.80450514	1.06E-06	2.47E-05	5.852472895	chr11	128334992	128335165	chr11-1839	chr11	128331758	128396796	GH11J128461	ETS1/GH11J128461	eRNA_co-expression,Distance	GH11J128461	ETS1	-	Promoter
SV2C	0.636936166	0.794509563	4.614540552	0.001909212	0.005939432	-1.420869468	chr5	75599677	75599850	chr5-5127	chr5	75599688	75600175	GH05J076303	SV2C/GH05J076303	C-HiC,Distance	GH05J076303	SV2C	+	Enhancer
CTNNA3	0.636341188	5.218298189	4.509712348	0.002182371	0.006622655	-2.471924603	chr10	69524214	69524387	chr10-28	chr10	69522819	69525406	GH10J067763	CTNNA3/GH10J067763	eQTLs,Distance	GH10J067763	CTNNA3	-	Enhancer
DEPTOR	1.043659812	-0.168610871	4.488245257	0.002243408	0.006768135	-1.459927997	chr8	121097055	121097228	chr8-5188	chr8	121094292	121097530	GH08J120082	DEPTOR/GH08J120082	eQTLs,C-HiC	GH08J120082	DEPTOR	+	Enhancer
AKAP3	0.863800334	-0.521539985	4.175874734	0.003377393	0.009445582	-1.844044608	chr12	4675176	4675349	chr12-885	chr12	4673766	4677950	GH12J004564	AKAP3/GH12J004564	eQTLs,C-HiC	GH12J004564	AKAP3	-	Enhancer
NEDD9	0.982424127	6.098822491	3.803517083	0.00560501	0.014274787	-3.574751163	chr6	11390641	11390814	chr6-551	chr6	11389166	11390941	GH06J011388	NEDD9/GH06J011388	eRNA_co-expression,Distance	GH06J011388	NEDD9	-	Enhancer
GPAT3	0.859712335	-0.395372371	3.762463834	0.005934313	0.014935213	-2.450993466	chr4	84491245	84491418	chr4-1316	chr4	84490524	84492153	GH04J083569	GPAT3/GH04J083569	eQTLs,C-HiC,Distance	GH04J083569	GPAT3	+	Enhancer
CLDN23	1.013081525	-0.029981521	3.644748831	0.006999155	0.017036891	-2.675193191	chr8	8745653	8745826	chr8-2379	chr8	8745412	8747396	GH08J008887	CLDN23/GH08J008887	C-HiC,eRNA_co-expression	GH08J008887	CLDN23	+	Enhancer
DOK3	0.791665253	1.932457953	3.468709649	0.008990999	0.020877587	-3.23596083	chr5	176971772	176971945	chr5-3509	chr5	176969830	176976176	GH05J177542	DOK3/GH05J177542	eQTLs,C-HiC,eRNA_co-expression	GH05J177542	DOK3	-	Enhancer
GCOM1	0.868425605	2.591135429	3.46541053	0.009033662	0.020948855	-3.367049632	chr15	57884888	57885061	chr15-1492	chr15	57883210	57893290	GH15J057591	GCOM1/GH15J057591	eQTLs,Distance	GH15J057591	GCOM1	+	Promoter
TEC	0.630623728	1.268203017	3.16104077	0.014066127	0.030205321	-3.597837549	chr4	48199504	48199677	chr4-456	chr4	48197020	48200497	GH04J048195	TEC/GH04J048195	eQTLs,Distance	GH04J048195	TEC	-	Enhancer
STUM	0.722790629	2.672509644	3.050384017	0.01656933	0.034682621	-4.021270234	chr1	226850182	226850355	chr1-3186	chr1	226839413	226855900	GH01J226651	STUM/GH01J226651	eQTLs,eRNA_co-expression	GH01J226651	STUM	+	Enhancer
PIK3AP1	0.663518558	0.855459955	2.845572999	0.022513959	0.044794971	-4.021929351	chr10	98404855	98405028	chr10-3456	chr10	98404461	98409004	GH10J096644	PIK3AP1/GH10J096644	C-HiC,eRNA_co-expression,Distance	GH10J096644	PIK3AP1	-	Enhancer
ATP8B4	0.718014439	-0.924687822	2.807216636	0.023855068	0.046961395	-3.812227022	chr15	50194752	50194925	chr15-94	chr15	50191752	50196745	GH15J049899	ATP8B4/GH15J049899	eQTLs,Distance	GH15J049899	ATP8B4	-	Enhancer
IRF6	0.756396695	0.443775665	2.804161299	0.023965403	0.047152078	-4.022108264	chr1	209988626	209988799	chr1-529	chr1	209987497	209991386	GH01J209814	IRF6/GH01J209814	eQTLs,eRNA_co-expression,Distance	GH01J209814	IRF6	-	Enhancer
TUBB2B	-0.853549871	5.9885311	-3.527621031	0.008264268	0.019500596	-3.98397024	chr6	3177032	3177205	chr6-3292	chr6	3176400	3177524	GH06J003176	TUBB2B/GH06J003176	eQTLs,C-HiC	GH06J003176	TUBB2B	-	Enhancer
TTC39A	-1.007432402	0.40882456	-3.781182353	0.005781657	0.014626747	-2.53909989	chr1	51769882	51770055	chr1-3581	chr1	51769073	51770233	GH01J051303	TTC39A/GH01J051303	C-HiC,Distance	GH01J051303	TTC39A	-	Enhancer
ARHGEF28	-0.783888334	1.375611691	-4.21220838	0.003218043	0.009084133	-2.058414812	chr5	72987195	72987368	chr5-5064	chr5	72986400	72991604	GH05J073690	ARHGEF28/GH05J073690	eQTLs,C-HiC,Distance	GH05J073690	ARHGEF28	+	Enhancer
ARHGEF28	-0.783888334	1.375611691	-4.21220838	0.003218043	0.009084133	-2.058414812	chr5	72938719	72938892	chr5-2162	chr5	72931800	72938993	GH05J073635	ARHGEF28/GH05J073635	eQTLs,eRNA_co-expression,Distance	GH05J073635	ARHGEF28	+	Enhancer
GRAP2	2.218007789	-0.891773022	7.371009392	9.57E-05	0.000585886	1.902881652	chr22	40348726	40348899	chr22-79	chr22	40342107	40349758	GH22J039946	GRAP2/GH22J039946	C-HiC,eRNA_co-expression,Distance	GH22J039946	GRAP2	+	Promoter
IGSF10	0.933674345	1.636797991	7.786976266	6.56E-05	0.000439024	2.079010344	chr3	151255731	151255904	chr3-149	chr3	151255188	151257277	GH03J151537	IGSF10/GH03J151537	eQTLs,Distance	GH03J151537	IGSF10	-	Promoter
MN1	-0.7758006	6.216529408	-5.239886092	0.000888732	0.003259678	-1.580838571	chr22	28259604	28259777	chr22-19	chr22	28259012	28268622	GH22J027863	MN1/GH22J027863	C-HiC,eRNA_co-expression,Distance	GH22J027863	MN1	-	Enhancer
KIAA0319	2.6710204	2.474256147	18.90235901	1.00E-07	5.64E-06	8.692648915	chr6	24660494	24660667	chr6-3656	chr6	24658200	24669761	GH06J024657	KIAA0319/GH06J024657	eQTLs,Distance	GH06J024657	KIAA0319	-	Promoter
KIFAP3	0.782977021	6.569887313	13.71779146	1.11E-06	2.56E-05	5.805889495	chr1	170041924	170042097	chr1-93	chr1	170042085	170044660	GH01J170072	KIFAP3/GH01J170072	eQTLs,Distance	GH01J170072	KIFAP3	-	Promoter
MAD2L1	-0.763245329	5.41150244	-6.055516381	0.000355261	0.001591987	-0.511430874	chr4	120985461	120985634	chr4-3780	chr4	120985290	120989748	GH04J120064	MAD2L1/GH04J120064	eQTLs,Distance	GH04J120064	MAD2L1	-	Promoter
EGFR	-0.588910894	3.948375363	-5.458945985	0.000688773	0.00265715	-0.931771859	chr7	55143238	55143411	chr7-3743	chr7	55128260	55147636	GH07J055060	EGFR/GH07J055060	eQTLs,C-HiC,eRNA_co-expression,Distance	GH07J055060	EGFR	+	Enhancer
AOAH	-1.588313252	-1.989883354	-5.760110841	0.000490276	0.002043347	0.304328619	chr7	36722484	36722657	chr7-232	chr7	36721467	36725527	GH07J036681	AOAH/GH07J036681	eQTLs,Distance	GH07J036681	AOAH	-	Enhancer
C10orf67	-1.246863909	-0.199783378	-5.835406501	0.000451159	0.001911581	0.235606528	chr10	23701010	23701183	chr10-2037	chr10	23701010	23701913	GH10J023412	C10orf67/GH10J023412	eQTLs,C-HiC	GH10J023412	C10orf67	-	Enhancer
MDGA1	-2.094995025	3.612522786	-11.12684724	5.17E-06	7.25E-05	4.504702363	chr6	37665876	37666049	chr6-1554	chr6	37664575	37667010	GH06J037696	MDGA1/GH06J037696	eQTLs,Distance	GH06J037696	MDGA1	-	Promoter
COL16A1	-1.102075973	6.308387651	-6.07637009	0.000347416	0.001566865	-0.552035036	chr1	32179859	32180032	chr1-3418	chr1	32176983	32181831	GH01J031711	COL16A1/GH01J031711	eQTLs,eRNA_co-expression,Distance	GH01J031711	COL16A1	-	Enhancer
MEDAG	-3.339700194	-0.44249611	-17.51879457	1.78E-07	7.95E-06	7.77918577	chr13	31454427	31454600	chr13-1168	chr13	31453621	31457462	GH13J030879	MEDAG/GH13J030879	eQTLs,C-HiC,Distance	GH13J030879	MEDAG	+	Promoter
PTGER4	-0.616959187	4.060023606	-6.303056072	0.000273471	0.001308222	0.050380907	chr5	40410487	40410660	chr5-1828	chr5	40404303	40412272	GH05J040404	PTGER4/GH05J040404	C-HiC,eRNA_co-expression	GH05J040404	PTGER4	+	Enhancer
C4orf19	-1.31464203	-0.031712531	-6.371544116	0.000254701	0.001241855	0.81920896	chr4	37440476	37440649	chr4-2494	chr4	37439918	37445521	GH04J037438	C4orf19/GH04J037438	eQTLs,Distance	GH04J037438	C4orf19	+	Enhancer
SNTB2	-0.693459464	4.91788199	-6.405238681	0.000245995	0.001208495	-0.031058252	chr16	69207660	69207833	chr16-946	chr16	69204373	69208820	GH16J069170	SNTB2/GH16J069170	eQTLs,TF_co-expression	GH16J069170	SNTB2	+	Enhancer
LPAR1	-0.866067342	4.561771882	-6.572093512	0.000207472	0.001059707	0.229069347	chr9	113662564	113662737	chr9-1432	chr9	113660039	113662844	GH09J110897	LPAR1/GH09J110897	eQTLs,C-HiC,Distance	GH09J110897	LPAR1	-	Enhancer
LPAR1	-0.866067342	4.561771882	-6.572093512	0.000207472	0.001059707	0.229069347	chr9	113840548	113840721	chr9-3352	chr9	113840679	113841081	GH09J111078	LPAR1/GH09J111078	C-HiC,Distance	GH09J111078	LPAR1	-	Enhancer
MFHAS1	-0.621960944	5.320153282	-7.035433123	0.000131397	0.000752396	0.597594962	chr8	8745653	8745826	chr8-2379	chr8	8745412	8747396	GH08J008887	MFHAS1/GH08J008887	eQTLs,Distance	GH08J008887	MFHAS1	-	Enhancer
MTCL1	-0.928557635	4.735623369	-8.471241153	3.65E-05	0.00028093	2.110445569	chr18	8701317	8701490	chr18-1487	chr18	8701408	8702228	GH18J008701	MTCL1/GH18J008701	eQTLs,Distance	GH18J008701	MTCL1	+	Promoter
MYZAP	1.11890757	4.473200911	7.025391868	0.000132672	0.000756963	0.742051377	chr15	57884888	57885061	chr15-1492	chr15	57883210	57893290	GH15J057591	MYZAP/GH15J057591	eQTLs,Distance	GH15J057591	MYZAP	+	Promoter
CAV2	-0.714141964	4.085266524	-7.473931005	8.71E-05	0.000541935	1.302106222	chr7	116062725	116062898	chr7-2193	chr7	116062850	116064462	GH07J116423	CAV2/GH07J116423	eQTLs,Distance	GH07J116423	CAV2	+	Enhancer
PDE4DIP	-1.804750898	6.426100641	-11.71452245	3.55E-06	5.67E-05	4.521259166	chr1	144995155	144995328	chr1-14	chr1	144986414	144996869	GH01J148887	PDE4DIP/GH01J148887	eRNA_co-expression,Distance	GH01J148887	PDE4DIP	-	Promoter
ARHGEF37	-1.330430135	1.086486076	-7.768275269	6.67E-05	0.000444274	2.119541484	chr5	148866600	148866773	chr5-3319	chr5	148861362	148870962	GH05J149481	ARHGEF37/GH05J149481	eQTLs,C-HiC	GH05J149481	ARHGEF37	+	Enhancer
FOXP2	-1.246155195	3.561909308	-7.771638911	6.65E-05	0.000443698	1.727980893	chr7	113793452	113793625	chr7-899	chr7	113793544	113794562	GH07J114153	FOXP2/GH07J114153	C-HiC,Distance	GH07J114153	FOXP2	+	Enhancer
C15orf41	-0.659828219	4.806535431	-7.817388567	6.39E-05	0.000430307	1.477755055	chr15	36877598	36877771	chr15-15	chr15	36877620	36878383	GH15J036585	C15orf41/GH15J036585	eQTLs,Distance	GH15J036585	C15orf41	+	Enhancer
SPATS2L	-0.640189309	6.847404049	-8.223476247	4.49E-05	0.000329155	1.700111396	chr2	201271610	201271783	chr2-1590	chr2	201267172	201275338	GH02J200402	SPATS2L/GH02J200402	eQTLs,C-HiC,Distance	GH02J200402	SPATS2L	+	Enhancer
TNFRSF11B	-2.778340172	0.933365309	-8.462174508	3.68E-05	0.000282553	2.762001966	chr8	119910456	119910629	chr8-881	chr8	119908809	119911559	GH08J118896	TNFRSF11B/GH08J118896	eQTLs,Distance	GH08J118896	TNFRSF11B	-	Enhancer
PHTF1	-0.74737299	5.42188035	-14.10352612	9.02E-07	2.21E-05	6.092982733	chr1	114416184	114416357	chr1-2262	chr1	114411991	114419609	GH01J113869	PHTF1/GH01J113869	eQTLs,C-HiC	GH01J113869	PHTF1	-	Promoter
DNAH6	-2.363505545	0.992832562	-8.714393773	2.99E-05	0.000243695	2.973941907	chr2	85010994	85011167	chr2-5980	chr2	85008221	85011357	GH02J084781	DNAH6/GH02J084781	eQTLs,Distance	GH02J084781	DNAH6	+	Enhancer
IKZF1	-2.126326079	-0.951721816	-9.001613707	2.38E-05	0.000206942	3.302726777	chr7	50414301	50414474	chr7-3654	chr7	50410631	50437890	GH07J050341	IKZF1/GH07J050341	C-HiC,eRNA_co-expression,Distance	GH07J050341	IKZF1	+	Enhancer
EML1	-0.781634647	5.339027462	-9.111079283	2.18E-05	0.000193522	2.582590909	chr14	100305567	100305740	chr14-3112	chr14	100304714	100306284	GH14J099838	EML1/GH14J099838	eQTLs,C-HiC,Distance	GH14J099838	EML1	+	Enhancer
PRUNE2	0.679833603	4.460398623	9.622340952	1.48E-05	0.000146761	3.165725994	chr9	79265297	79265470	chr9-2854	chr9	79265304	79272259	GH09J076650	PRUNE2/GH09J076650	eQTLs,Distance	GH09J076650	PRUNE2	-	Promoter
DSCC1	-1.255443907	3.020870304	-9.91949215	1.19E-05	0.000125914	3.717505268	chr8	121097055	121097228	chr8-5188	chr8	121094292	121097530	GH08J120082	DSCC1/GH08J120082	eQTLs,C-HiC	GH08J120082	DSCC1	-	Enhancer
MUSK	-3.880177823	-1.718582754	-10.02612217	1.10E-05	0.000119263	4.022158792	chr9	113413107	113413280	chr9-604	chr9	113409340	113415415	GH09J110647	MUSK/GH09J110647	eQTLs,Distance	GH09J110647	MUSK	+	Enhancer
CALM2	-0.61248893	8.608419309	-10.22492153	9.55E-06	0.000108973	3.426975648	chr2	47304248	47304421	chr2-4979	chr2	47292411	47307738	GH02J047065	CALM2/GH02J047065	eQTLs,C-HiC	GH02J047065	CALM2	-	Enhancer
PYGL	-1.08853123	4.64654792	-10.43124117	8.26E-06	9.94E-05	3.767590766	chr14	51428665	51428838	chr14-2224	chr14	51427855	51429506	GH14J050961	PYGL/GH14J050961	eQTLs,Distance	GH14J050961	PYGL	-	Enhancer
ARRDC4	-0.705464141	5.27887985	-10.45260355	8.14E-06	9.83E-05	3.681315673	chr15	98520575	98520748	chr15-1961	chr15	98519509	98522431	GH15J097976	ARRDC4/GH15J097976	eQTLs,Distance	GH15J097976	ARRDC4	+	Enhancer
TEAD1	-0.657019579	7.725768776	-10.93091401	5.89E-06	7.92E-05	3.953280311	chr11	12935423	12935596	chr11-842	chr11	12935055	12937215	GH11J012913	TEAD1/GH11J012913	C-HiC,Distance	GH11J012913	TEAD1	+	Enhancer
TMEM120B	-0.715902367	5.784487214	-11.00411837	5.61E-06	7.63E-05	4.044199904	chr12	122210687	122210860	chr12-4850	chr12	122210649	122211870	GH12J121772	TMEM120B/GH12J121772	eQTLs,Distance	GH12J121772	TMEM120B	+	Enhancer
SEMA4D	-0.903040492	4.218265253	-11.01628671	5.56E-06	7.60E-05	4.29410812	chr9	92118066	92118239	chr9-1322	chr9	92115425	92118610	GH09J089500	SEMA4D/GH09J089500	eQTLs,Distance	GH09J089500	SEMA4D	-	Enhancer
RAC2	-0.748275836	2.250419901	-7.26129661	0.000106035	0.000633713	1.481649684	chr22	37615642	37615815	chr22-177	chr22	37613316	37621988	GH22J037217	RAC2/GH22J037217	eQTLs,Distance	GH22J037217	RAC2	-	Promoter
NTN4	-1.429990458	2.277510637	-11.23996326	4.80E-06	6.91E-05	4.783717186	chr12	96156539	96156712	chr12-124	chr12	96155460	96161037	GH12J095761	NTN4/GH12J095761	C-HiC,Distance	GH12J095761	NTN4	-	Enhancer
COLEC12	-2.177490342	7.947252201	-11.44582409	4.21E-06	6.28E-05	4.327009253	chr18	416320	416493	chr18-1313	chr18	415197	417164	GH18J000415	COLEC12/GH18J000415	C-HiC,Distance	GH18J000415	COLEC12	-	Enhancer
PTK2B	-1.383012921	4.18838903	-11.62805774	3.75E-06	5.88E-05	4.732607651	chr8	27265749	27265922	chr8-1090	chr8	27264730	27267414	GH08J027407	PTK2B/GH08J027407	eQTLs,eRNA_co-expression,Distance	GH08J027407	PTK2B	+	Enhancer
RASGEF1A	-2.728168897	0.561283585	-15.31582859	4.88E-07	1.48E-05	7.072463531	chr10	43898179	43898352	chr10-2273	chr10	43887966	43906307	GH10J043392	RASGEF1A/GH10J043392	eQTLs,Distance	GH10J043392	RASGEF1A	-	Promoter
SEMA3A	-0.84465813	6.023896916	-11.73385177	3.51E-06	5.65E-05	4.549139806	chr7	84154276	84154449	chr7-290	chr7	84153791	84155224	GH07J084524	SEMA3A/GH07J084524	C-HiC,Distance	GH07J084524	SEMA3A	-	Enhancer
RBM47	-1.499726367	4.856770297	-11.75331927	3.47E-06	5.62E-05	4.687317703	chr4	40561194	40561367	chr4-5853	chr4	40559418	40568766	GH04J040557	RBM47/GH04J040557	C-HiC,eRNA_co-expression,Distance	GH04J040557	RBM47	-	Enhancer
PTPN14	-0.90473632	6.558466727	-12.02303715	2.93E-06	4.97E-05	4.729672385	chr1	214650396	214650569	chr1-6957	chr1	214644337	214652666	GH01J214470	PTPN14/GH01J214470	eQTLs,Distance	GH01J214470	PTPN14	-	Enhancer
SLC1A2	-2.63368661	1.726232576	-12.48771554	2.22E-06	4.12E-05	5.620046472	chr11	35373428	35373601	chr11-2563	chr11	35372795	35374195	GH11J035351	SLC1A2/GH11J035351	eQTLs,Distance	GH11J035351	SLC1A2	-	Enhancer
TNXB	-1.300126322	4.776303661	-12.67323742	1.99E-06	3.85E-05	5.310095262	chr6	32043829	32044002	chr6-3738	chr6	32043354	32045124	GH06J032075	TNXB/GH06J032075	C-HiC,Distance	GH06J032075	TNXB	-	Enhancer
RPS6KA2	-0.797103211	5.754288562	-12.84243454	1.81E-06	3.62E-05	5.299471327	chr6	167036517	167036690	chr6-1345	chr6	167036440	167037288	GH06J166622	RPS6KA2/GH06J166622	eQTLs,Distance	GH06J166622	RPS6KA2	-	Enhancer
DDIT4	-1.230627373	5.012071126	-12.94406977	1.70E-06	3.48E-05	5.444631148	chr10	74067994	74068167	chr10-1322	chr10	74067347	74071163	GH10J072307	DDIT4/GH10J072307	C-HiC,eRNA_co-expression	GH10J072307	DDIT4	+	Enhancer
SMAD3	0.89007109	6.727871928	17.32669525	1.93E-07	8.28E-06	7.722538042	chr15	67417757	67417930	chr15-699	chr15	67405894	67421790	GH15J067113	SMAD3/GH15J067113	eQTLs,eRNA_co-expression,TF_co-expression,Distance	GH15J067113	SMAD3	+	Promoter
SSTR3	-1.904203927	1.042078771	-7.580550326	7.90E-05	0.000504089	1.945193996	chr22	37615642	37615815	chr22-177	chr22	37613316	37621988	GH22J037217	SSTR3/GH22J037217	eQTLs,Distance	GH22J037217	SSTR3	-	Promoter
ANXA4	-1.102622425	4.333930982	-15.58161365	4.29E-07	1.36E-05	7.060199914	chr2	70011723	70011896	chr2-5551	chr2	70011414	70011796	GH02J069784	ANXA4/GH02J069784	C-HiC,Distance	GH02J069784	ANXA4	+	Enhancer
ANXA4	-1.102622425	4.333930982	-15.58161365	4.29E-07	1.36E-05	7.060199914	chr2	69843640	69843813	chr2-5548	chr2	69841672	69844467	GH02J069614	ANXA4/GH02J069614	C-HiC,Distance	GH02J069614	ANXA4	+	Enhancer
ARHGAP24	-1.760861047	4.118560337	-15.747702	3.96E-07	1.29E-05	7.181984073	chr4	86758267	86758440	chr4-3122	chr4	86758370	86758953	GH04J085837	ARHGAP24/GH04J085837	eQTLs,Distance	GH04J085837	ARHGAP24	+	Enhancer
PTPRC	-4.389538873	1.070936426	-16.48706945	2.81E-07	1.05E-05	7.625210624	chr1	198635961	198636134	chr1-2950	chr1	198629437	198661503	GH01J198660	PTPRC/GH01J198660	eRNA_co-expression,Distance	GH01J198660	PTPRC	+	Enhancer
PTPRC	-4.389538873	1.070936426	-16.48706945	2.81E-07	1.05E-05	7.625210624	chr1	198588072	198588245	chr1-1228	chr1	198586994	198595024	GH01J198617	PTPRC/GH01J198617	eRNA_co-expression,Distance	GH01J198617	PTPRC	+	Enhancer
TSSC2	-1.613584447	4.001348914	-16.73881553	2.51E-07	9.86E-06	7.688385014	chr11	3402469	3402642	chr11-784	chr11	3398751	3403361	GH11J003377	TSSC2/GH11J003377	eQTLs,Distance	GH11J003377	TSSC2	+	Promoter
ZNF239	0.800814083	1.825888032	5.462486758	0.000685978	0.0026528	-0.468397978	chr10	43898179	43898352	chr10-2273	chr10	43887966	43906307	GH10J043392	ZNF239/GH10J043392	eQTLs,TF_co-expression	GH10J043392	ZNF239	-	Promoter
KIF13B	-1.100726494	5.250351508	-18.06934436	1.41E-07	6.84E-06	8.137063163	chr8	28912743	28912916	chr8-2743	chr8	28910995	28920947	GH08J029053	KIF13B/GH08J029053	eQTLs,C-HiC	GH08J029053	KIF13B	-	Enhancer
KIF13B	-1.100726494	5.250351508	-18.06934436	1.41E-07	6.84E-06	8.137063163	chr8	29144286	29144459	chr8-1104	chr8	29143259	29147823	GH08J029285	KIF13B/GH08J029285	C-HiC,Distance	GH08J029285	KIF13B	-	Enhancer
PLXNA2	-1.165868011	8.25048778	-19.02910951	9.55E-08	5.48E-06	8.49442751	chr1	208275651	208275824	chr1-6866	chr1	208274038	208276293	GH01J208100	PLXNA2/GH01J208100	C-HiC,Distance	GH01J208100	PLXNA2	-	Enhancer
EZR	-1.39542113	9.654294607	-21.99749225	3.19E-08	2.98E-06	9.697436292	chr6	159265228	159265401	chr6-7359	chr6	159264101	159265988	GH06J158843	EZR/GH06J158843	eQTLs,Distance	GH06J158843	EZR	-	Enhancer
YAP1	-1.800371673	7.532114617	-34.07730475	1.14E-09	8.28E-07	13.17394568	chr11	101990050	101990223	chr11-3836	chr11	101989353	101992434	GH11J102118	YAP1/GH11J102118	eQTLs,Distance	GH11J102118	YAP1	+	Enhancer
