# Supplementary material for: YAP1 reactivation in cardiomyocytes following ECM remodelling contributes to the development of contractile force and sarcomere maturation
Source: Cell Death Discov. 2025 Nov 10;11:518. doi: 10.1038/s41420-025-02793-2 (PMC12603042; doi:10.1038/s41420-025-02793-2)
Supplement: Supplementary file 13 — Supplementary Table 4 [file 41420_2025_2793_MOESM13_ESM.xlsx]

## Sheet: Chemicals
TextPart	Process	What it is	In text	Catalogue number	Lot	Company	Link
MM	CellCulture	Geltrex	GeltrexTM (Gibco)	A1413201		ThermoFisher Scientific
	CellCulture	Fibronectin	Fibronectin (STEMCELL Technologies)	# 07159		STEMCELL Technologies	https://www.stemcell.com/products/fibronectin.html
	CellCulture	Matrigel	Corning® Matrigel® Basement Membrane Matrix, growth factor reduced (GFR) (Corning)	734-0268	3087729	Fisher Scientific	https://cz.vwr.com/store/product/826102/corning-matrigel-basement-membrane-matrix-corning
MM	CellCulture	E8	Essential 8™ Medium (Gibco)	A1517001		ThermoFisher Scientific
MM	CellCulture	Accutase	Accutase (Innovative Cell Technologies, Inc)	Cat# AT104		Innovative Cell Technologies, Inc	http://www.accutase.com/accutase.html
MM	CellCulture	RPMI 1640	RPMI 1640 Medium (Gibco)	11875119		ThermoFisher Scientific
MM	CellCulture	B27	B-27™ Supplement (Gibco)	17504044		ThermoFisher Scientific
MM	CellCulture	B27 minus insulin	B-27™ Supplement, minus insulin (Gibco)	A1895601		ThermoFisher Scientific
MM	CellCulture	Knockout serum replacement	KnockOut™ Serum Replacement (Gibco)	10828028		ThermoFisher Scientific
	CellCulture	Tissue disociatiion kit 3	Multi Tissue Dissociation Kit 3 (Miltenyi Biotec)	130-110-204		Miltenyi Biotec
MM	CellCulture	Polybren	Polybrene (MERCK)	TR-1003-G		MERCK
	CellCulture	Mechanoculture FX2	Mechanoculture FX2 (CellScale)			CellScale
MM	CellCulture	EdU	EdU-Click Kit (BaseClick)	BCK-EdU555		BaseClick
	CellCulture	Efluor 514	eBioscience™ Calcium Sensor Dye eFluor™ 514 (ThermoFisher Scientific)	65-0859-70		ThermoFisher Scientific	https://www.thermofisher.com/order/catalog/product/65-0859-70
	CellCulture	Fluo4	Fluo-4, AM, cell permeant (Invitrogen)	F14201		ThermoFisher Scientific	https://www.thermofisher.com/order/catalog/product/F14201
	CellCulture	DMSO	DMSO (Sigma-Aldrich)	D4540	BCCD7238	Sigma-Aldrich	https://www.sigmaaldrich.com/CZ/en/product/sigma/d4540
	CellCulture	FBS	Fetal Bovine Serum (Sigma-Aldrich)	F9665		Sigma-Aldrich
	CellCulture	Sylgard 527	SYLGARD™ 527 A&B Silicone Dielectric Gel (Dow)			Dow	https://www.dow.com/en-us/pdp.sylgard-527-ab-silicone-dielectric-gel.01512269z.html#overview
	CellCulture	Sylgard 184	SYLGARD™ 184 Silicone Elastomer Kit (Dow)			Dow	https://www.dow.com/en-us/pdp.sylgard-184-silicone-elastomer-kit.01064291z.html?productCatalogFlag=1#overview
MM	CellCulture;IF;	Phosphate buffer solution	Dulbecco′s Phosphate Buffered Saline (Sigma-Aldrich)	D8537-500ML		Sigma-Aldrich	https://www.sigmaaldrich.com/CZ/en/product/sigma/d8537
	CellCulture;GMO	FuGene	FuGENE® HD Transfection Reagent (Promega)	E2311	Lot: 0000352386	Promega	https://worldwide.promega.com/products/luciferase-assays/transfection-reagents/fugene-hd-transfection-reagent/?catNum=E2311
	CellCulture;IF
	DataAnalysis	GraphPad
	DataAnalysis	R statistical software
	GMO	#124	YAP1 with T2A-mCherry tag (Addgene)	#74942		Addgene
	GMO	#9	envelope expressing plasmid 9 - PMS2.G (Addgene)	#12259		Addgene
	GMO	#10	empty backbone packaging plasmid PSPAX2 (Addgene)	#12260		Addgene
	GMO	Viral particles concentrator (100000MWCO)	Vivaspin® 20 Centrifugal Concentrator	VS2024	1609020VS	Vivaproducts	https://www.vivaproducts.com/vivaspin-centrifugal-concentrators/vivaspin-20/
	IF	Triton-X100	Triton™ X-100 (Sigma-Aldrich)	T-8787		Sigma-Aldrich	https://www.sigmaaldrich.com/CZ/en/product/sigma/t8787
	IF, WB	Tween-20	Tween-20 (Santa Cruz Biotechnology)	sc-29113B		Santa Cruz Biotechnology	https://www.scbt.com/p/tween-20-9005-64-5
	ImageAnalysis	Cell Profiler	CellProfiler 4
	ImageAnalysis	Ilastik
	WB	Sodium dodecylsulfate	Sodium Dodecyl Sulfate (Promega)	74729-500G		Promega	https://www.eastport.cz/cz/eshop/produkt/5585/sodium-dodecyl-sulfate-molecular-biology-grade-sds
	WB	Tris-buffer
	WB	HRP-conjugated antibody anti mouse
	WB	HRP-conjugated antibody anti rabbit
	WB	Gradient gel 4-20%	4–20% Mini-PROTEAN® TGX Stain-Free™ Protein Gel (Bio-Rad Laboratories)	4568093		Bio-Rad Laboratories	https://www.bio-rad.com/en-cz/sku/4568093-4-20-mini-protean-tgx-stain-free-protein-gels-10-well-30-ul?ID=4568093
	WB	Gel 10%	10% Mini-PROTEAN® TGX Stain-Free™ Protein Gel (Bio-Rad Laboratories)	4568033		Bio-Rad Laboratories	https://www.bio-rad.com/en-cz/sku/4568033-10-mini-protean-tgx-stain-free-protein-gels-10-well-30-ul?ID=4568033
	WB	Gel 7.5-20% non denaturating
	WB
	WB	PVDF membrane
	WB	Nitrocellulose membrane
	IF	488 anti-mouse	Goat anti-Mouse, Alexa Fluor™ Plus 488 (Invitrogen)	A32723	XI353657		https://www.thermofisher.com/antibody/product/Goat-anti-Mouse-IgG-H-L-Highly-Cross-Adsorbed-Secondary-Antibody-Polyclonal/A32723
	IF	488 anti-rabbit	Donkey anti-Rabbit IgG (H+L), Alexa Fluor™ 488 (Invitrogen)	A21206	1874771		https://www.thermofisher.com/antibody/product/Donkey-anti-Rabbit-IgG-H-L-Highly-Cross-Adsorbed-Secondary-Antibody-Polyclonal/A-21206
	IF	488 anti-goat	Donkey anti-Goat IgG (H+L), Alexa Fluor™ 488 (Invitrogen)	A11055	1627966		https://www.thermofisher.com/antibody/product/Donkey-anti-Goat-IgG-H-L-Cross-Adsorbed-Secondary-Antibody-Polyclonal/A-11055
	IF	546 anti-mouse	Goat anti-Mouse IgG (H+L), Alexa Fluor™ 546 (Invitrogen)	A11030	1829584		https://www.thermofisher.com/antibody/product/Goat-anti-Mouse-IgG-H-L-Highly-Cross-Adsorbed-Secondary-Antibody-Polyclonal/A-11030
	IF	546 anti-rabbit	Goat anti-Rabbit IgG (H+L), Alexa Fluor™ 546 (Invitrogen)	A11035	1579044		https://www.thermofisher.com/antibody/product/Goat-anti-Rabbit-IgG-H-L-Highly-Cross-Adsorbed-Secondary-Antibody-Polyclonal/A-11035
	IF	546 anti-goat	Donkey anti-Goat IgG (H+L), Alexa Fluor™ 546 (Invitrogen)	A11056	1495803		https://www.thermofisher.com/antibody/product/Donkey-anti-Goat-IgG-H-L-Cross-Adsorbed-Secondary-Antibody-Polyclonal/A-11056
	IF	555 anti-mouse	Donkey anti-Mouse IgG (H+L), Alexa Fluor™ 555 (Invitrogen)	A31570	1850121		https://www.thermofisher.com/antibody/product/Donkey-anti-Mouse-IgG-H-L-Highly-Cross-Adsorbed-Secondary-Antibody-Polyclonal/A-31570
	IF	555 anti-rabbit	Donkey anti-Rabbit IgG (H+L), Alexa Fluor™ 555 (Invitrogen)	A31572	2339822		https://www.thermofisher.com/antibody/product/Donkey-anti-Rabbit-IgG-H-L-Highly-Cross-Adsorbed-Secondary-Antibody-Polyclonal/A-31572
	IF	555 anti-goat
	IF	647 anti-mouse	Goat anti-Mouse IgG (H+L), Alexa Fluor™ Plus 647 (Invitrogen)	A32728	RJ243424		https://www.thermofisher.com/antibody/product/Goat-anti-Mouse-IgG-H-L-Highly-Cross-Adsorbed-Secondary-Antibody-Polyclonal/A32728
	IF	647 anti-rabbit	Donkey anti-Rabbit IgG (H+L), Alexa Fluor™ 647 (Invitrogen)	A31573	1786284		https://www.thermofisher.com/antibody/product/Donkey-anti-Rabbit-IgG-H-L-Highly-Cross-Adsorbed-Secondary-Antibody-Polyclonal/A-31573
	IF	647 anti-goat	Donkey anti-Goat IgG (H+L), Alexa Fluor™ 647 (Invitrogen)	A21447	1977345		https://www.thermofisher.com/antibody/product/Donkey-anti-Goat-IgG-H-L-Cross-Adsorbed-Secondary-Antibody-Polyclonal/A-21447
	WB	Phosphatase inhibitors	Phosphatase Inhibitor Cocktail 3 (Sigma-Aldrich)	P0044-1ML		Sigma-Aldrich	https://www.sigmaaldrich.com/CZ/en/product/sigma/p0044?icid=sharepdp-clipboard-copy-productdetailpage
	WB	Protease Inhibitors
	WB	Secondary anti mouse	anti-Mouse HRP conjugated (ThermoFisher Scientific)	# A16017	67-83-071919	ThermoFisher Scientific	https://www.thermofisher.com/antibody/product/Donkey-anti-Mouse-IgG-H-L-Highly-Cross-Adsorbed-Secondary-Antibody-Polyclonal/A16017
	WB	Secondary anti rabbit	anti-rabbit HRP conjugated (Cell Signalling Technology)	7074		Cell Signaling Technology	https://www.cellsignal.com/products/secondary-antibodies/anti-rabbit-igg-hrp-linked-antibody/7074
	WB	GAPDH antibody	GAPDH Loading Control Antibody (GA1R) (Invitrogen)	MA5-15738	UD282074	Invitrogen	https://www.thermofisher.com/antibody/product/GAPDH-Loading-Control-Antibody-clone-GA1R-Monoclonal/MA5-15738
	WB;IF	Bovine Serum Albumin	Bovine serum albumin (BSA) (Biowest)	P6154-1KG	AO209H	Biowest	https://cz.vwr.com/store/product/18563849/bovine-serum-albumin-bsa
	WB	Low Fluorescence PVDF membrane 0.45um	Immun-Blot® Low Fluorescence PVDF Membrane (Bio-Rad Laboratories)	#1620264	64066832	Bio-Rad Laboratories	https://www.bio-rad.com/en-cz/sku/1620264-immun-blot-low-fluorescence-pvdf-membrane-roll-28-cm-x-3-8-m?ID=1620264
	WB	Nitrocellulose membrane 0.2um	Nitrocellulose Membrane (Bio-Rad Laboratories)	#1620112	A29587427	Bio-Rad Laboratories	https://www.bio-rad.com/en-cz/SearchResults?search_api_fulltext=1620112
	WB	Non fat dry milk	Santa Cruz Biotechnology BLOTTO NON-FAT DRY MILK (Santa Cruz Biotechnology)	sc-2325	I1217	Santa Cruz Biotechnology	https://www.fishersci.com/shop/products/blotto-non-fat-dry-milk/NC9730946
	WB	Laemmli 4x	4x Laemmli Sample Buffer (Bio-Rad Laboratories)	#1610747		Bio-Rad Laboratories	https://www.bio-rad.com/en-cz/sku/1610747-4x-laemmli-sample-buffer?ID=1610747
	WB	BCA protein measurment kit	Pierce™ BCA Protein Assay Kits (Thermo Scientific™)	23225	YD364428	Thermo Scientific™	https://www.thermofisher.com/order/catalog/product/23225
	WB	Clarity Western ECL	Clarity Western ECL Substrate (Bio-Rad Laboratories)	#1705061	102031852	Bio-Rad Laboratories	https://www.bio-rad.com/en-cz/sku/1705061-clarity-western-ecl-substrate-500-ml?ID=1705061
	WB	Strip	Restore™ PLUS Western Blot Stripping Buffer (Thermo Scientific™)	46430	WK337191	Thermo Scientific™	https://www.thermofisher.com/order/catalog/product/46430
	WB	10x Tris/Glycine/SDS	Tris/Glycine/SDS buffer (Bio-Rad Laboratories)	#1610772	64509191	Bi-Rad Laboratories	https://www.bio-rad.com/en-cz/sku/1610772-10x-tris-glycine-sds?ID=1610772
	WB	Protein ladder	Precision Plus Protein Dual Color Standards (Bio-Rad Laboratories)	#1610374
	IF	PFA	Paraformaldehyde solution 4% in PBS (Santa Cruz Biotechnolgies)	sc-281692	H1420	Santa Cruz Biotechnology	https://www.scbt.com/p/paraformaldehyde-solution-4-in-pbs-30525-89-4
	IF	Vectashield	VECTASHIELD® PLUS Antifade Mounting Medium (Vector Laboratories)	H-1900	ZK0303	Vector Laboratories, Inc.	https://vectorlabs.com/products/vectashield-plus-antifade
	CellCulture	Trypan Blue	Trypan Blue Solution, 0.4% (Gibco™)	15250061	2419039	Gibco™	https://www.thermofisher.com/order/catalog/product/15250061
	CellCulture	TrypLE	TrypLE™ Express Enzyme (1X), no phenol red	12604013	2508868	Gibco™	https://www.thermofisher.com/order/catalog/product/12604013

## Sheet: Primary-antibodies
Primary Antibodies
Protein	Catalogue Number	Supplier	Method
GAPDH	sc-47724	Santa Cruz Biotechnology	WB
MLC2-A	ab68086	Abcam	WB
NCX1	CST79350	Cell Signalling Techonlogies	WB
panMHC	gtx20015	GeneTex	WB
SERCA2A	NB300-581	Novus Biologicals	WB
β-MHC	pad418hu01	Cloud-Clone Corp.	WB
TnnT2	HPA015774	Sigma Aldrich	IF
YAP1	CST14047	Cell Signalling Technologies	ChIP
YAP1	sc-101199	Santa Cruz Biotechnology	WB, IF
YAP1	CST4912	Cell Signalling Technologies	PLA
α-Actinin (Sarcomeric)	A7811	Sigma Aldrich	IF,PLA
Secondary Antibodies
Name	Catalogue Number	Supplier	Method
anti-Mouse HRP conjugated	A16017	ThermoFisher Scientific	WB
anti-Rabbit HRP conjugated	7074	Cell Signalling Technologies	WB
Goat anti-Mouse, Alexa Fluor™ Plus 488	A32723	Invitrogen	IF
Donkey anti-Rabbit IgG (H+L), Alexa Fluor™ 488	A21206	Invitrogen	IF
Donkey anti-Mouse IgG (H+L), Alexa Fluor™ 555	A31570	Invitrogen	IF
Donkey anti-Rabbit IgG (H+L), Alexa Fluor™ 555	A31572	Invitrogen	IF
