# Supplementary material for: YAP1 reactivation in cardiomyocytes following ECM remodelling contributes to the development of contractile force and sarcomere maturation
Source: Cell Death Discov. 2025 Nov 10;11:518. doi: 10.1038/s41420-025-02793-2 (PMC12603042; doi:10.1038/s41420-025-02793-2)
Supplement: Supplementary file 14 — Supplementary Table 5 [file 41420_2025_2793_MOESM14_ESM.xlsx]

## Sheet: Sheet1
Gene	Forward primer	Reverse primer
GAPDH	AAGTATGACAACAGCCTCAA	TCCTTCCACGATACCAAAGT
MLC-2a	AGGAGTTCAAAGAAGCCTTCAGCT	AGCATGGCGTCCAGCTCCTC
MLC-2v	TCTGAGAGACACCTTTGCTGCC	GGGTCCGCTCCCTTAAGTTTCT
MYH6	GGAAGACAAGGTCAACAGCCTG	TCCAGTTTCCGCTTTGCTCGCT
MYH7	TCGTGCCTGATGACAAACAGG	ATACTCGGTCTCGGCAGTGACT
TNNTI 1	GTGGGTGACTGGAGGAAGAA	GTGAGCTGGGTTGGAGAAGA
TNNTI 3	CACCTCAAGCAGGTGAAGAAG	CAGGAAGGCTCAGCTCTCAA
